# Supplementary material for: Genome and Tissue‐Specific Transcriptome of the Tropical Milkweed ( Asclepias curassavica )
Source: Plant Direct. 2025 Mar 18;9(3):e70031. doi: 10.1002/pld3.70031 (PMC11914377; doi:10.1002/pld3.70031)
Supplement: Supplementary file 6 — Dataset S1 Gene expression data for six Asclepias curassavica tissues, without methyl jasmonate treatment (control samples) [file PLD3-9-e70031-s003.xlsx]

## Sheet: Sheet1
Supplemental Dataset S1. Gene expression data for six Asclepias curassavica tissues, without methyl jasmonate treatment (control samples)
These data were used for the gene expression comparisons in Figures 6, 7, 8, 9C, and S4.
Chromosomes and gene positions are based on Asclepias curassavica genome v1.0 at https://milkweedbase.org
NR_DESC = annotation based on comparison to the NCBI non-redundant database
TR_DESC =
SPROT_DESC = annotation based on comparison to the SwissProt database
Gene expression data are counts per million (CPM).
Only genes with expression > 2 CPM and with expression detected in at least 8 samples are included in this table.
Abbreviations: Ct = control, JA = methyl jasmonate-treated, Bud = flower bud, Flw = flower, Lif = leaf, Rot = root, Ylf = young leaf
Replicate gene expression samples = P1 - P8
Gene_ID	CHROMOSOME	BP_START	BP_END	STRAND	PROTEIN_LENGTH	NR_DESC	TR_DESC	SPROT_DESC	Ct_Bud_P1	Ct_Bud_P2	Ct_Bud_P3	Ct_Bud_P4	Ct_Bud_P5	Ct_Bud_P6	Ct_Bud_P7	Ct_Bud_P8	Ct_Flw_P1	Ct_Flw_P2	Ct_Flw_P3	Ct_Flw_P4	Ct_Flw_P5	Ct_Flw_P6	Ct_Flw_P7	Ct_Flw_P8	Ct_Lif_P1	Ct_Lif_P2	Ct_Lif_P3	Ct_Lif_P4	Ct_Lif_P5	Ct_Lif_P6	Ct_Lif_P7	Ct_Lif_P8	Ct_Rot_P1	Ct_Rot_P2	Ct_Rot_P3	Ct_Rot_P4	Ct_Rot_P5	Ct_Rot_P6	Ct_Rot_P7	Ct_Rot_P8	Ct_Stm_P1	Ct_Stm_P2	Ct_Stm_P3	Ct_Stm_P4	Ct_Stm_P5	Ct_Stm_P6	Ct_Stm_P7	Ct_Stm_P8	Ct_Ylf_P1
AC01g005100.1	AC1.0ch01	243737	244926	+	693	KAI5655638.1 hypothetical protein M9H77_32825 [Catharanthus roseus]	Amine oxidase OS=Lactuca sativa OX=4236 GN=LSAT_6X89561 PE=3 SV=1	Amine oxidase [copper-containing] gamma 1 OS=Arabidopsis thaliana OX=3702 GN=CuAOgamma1 PE=1 SV=1	0.490211	0.736879	0.358065	0.250802	0.810459	0.434645	0.681605	0.262727	0.129576	0.275403	0.376073	0.0791219	0.648076	0.220955	0.216535	0.518024	3.18153	1.10852	2.32226	1.18567	1.70685	2.7602	2.9119	3.28665	0.258839	0.371994	0	0	0.359505	0.403098	0.218141	0.0564462	0.120099	0.156639	0	0.217235	0.22761	0	0.427954	0.154572	0
AC01g005110.1	AC1.0ch01	244980	245519	+	540	KAI5655638.1 hypothetical protein M9H77_32825 [Catharanthus roseus]	Amine oxidase OS=Manihot esculenta OX=3983 GN=MANES_02G034000 PE=3 SV=1	Amine oxidase [copper-containing] gamma 1 OS=Arabidopsis thaliana OX=3702 GN=CuAOgamma1 PE=1 SV=1	0.571913	0.602901	0.537098	0.752406	0.972551	0.531233	0.929462	0.210181	0.259152	0.495725	0.161174	0.712097	0.648076	0.294606	0.505248	0.129506	7.87428	3.64229	5.45226	5.01632	3.10337	4.25532	6.26059	4.09005	0.12942	0.59519	0.708252	0.276936	0.629135	0.201549	0.145427	0.45157	0.480395	0.574341	0.198185	0.651704	0.398318	0.522596	0.813113	0.386429	0.715987
AC01g005180.1	AC1.0ch01	377660	389381	+	1953	PSS04084.1 Primary amine oxidase [Actinidia chinensis var. chinensis]	Amine oxidase OS=Actinidia chinensis var. chinensis OX=1590841 GN=CEY00_Acc19924 PE=3 SV=1	Amine oxidase [copper-containing] gamma 1 OS=Arabidopsis thaliana OX=3702 GN=CuAOgamma1 PE=1 SV=1	30.2705	23.9151	27.6307	23.2619	28.258	19.7522	40.5245	19.8621	5.05346	8.97813	10.53	8.94077	9.57713	6.70229	16.6732	6.86382	154.781	115.841	172.655	125.682	169.987	164.635	216.136	228.897	18.054	13.6894	19.2113	19.9394	29.3896	21.4649	20.578	9.99098	17.8347	23.9657	19.2239	16.0754	22.4196	26.89	28.6301	30.5279	88.7824
AC01g005260.1	AC1.0ch01	544168	544950	+	783	KAI5659762.1 hypothetical protein M9H77_28555 [Catharanthus roseus]	Uncharacterized protein OS=Capsicum annuum OX=4072 GN=T459_05383 PE=4 SV=1	0	1.18468	0.200967	0.23871	0.438903	0.540306	0.724409	0.557677	0.78818	5.18304	7.54604	7.36029	7.27921	5.76068	4.78735	7.29001	7.96462	4.45414	3.80065	4.64452	4.7427	3.87922	4.19781	3.63988	4.09005	7.44163	9.37425	6.99399	7.7542	7.10023	3.32555	7.12594	5.19305	6.78558	7.36201	6.47403	5.53949	5.69026	7.79144	6.33372	11.2064	2.14796
AC01g005270.1	AC1.0ch01	556705	561510	+	1128	KAI5659760.1 hypothetical protein M9H77_28553 [Catharanthus roseus]	Cellulose synthase OS=Coffea arabica OX=13443 GN=LOC113723958 PE=3 SV=1	WD repeat-containing protein 53 homolog OS=Dictyostelium discoideum OX=44689 GN=wdr53 PE=3 SV=1	19.445	24.518	22.4388	23.8889	22.2066	25.0646	26.1489	21.8589	20.8617	24.4007	19.6095	23.5783	22.8267	24.3787	19.4881	21.4333	19.2482	21.6162	21.0013	25.0816	23.896	20.0115	19.0002	21.984	12.942	15.9213	17.7948	18.8316	14.4701	14.5115	17.3786	14.4502	14.0516	18.1179	15.5905	18.3563	16.331	17.7683	15.6203	16.0754	15.5727
AC01g005290.1	AC1.0ch01	563129	568403	+	2940	KAI5659758.1 hypothetical protein M9H77_28551 [Catharanthus roseus]	Cellulose synthase OS=Paulownia fortunei OX=586722 GN=Ces8 PE=2 SV=1	Cellulose synthase A catalytic subunit 8 [UDP-forming] OS=Arabidopsis thaliana OX=3702 GN=CESA8 PE=1 SV=1	102.577	77.5062	83.6083	66.776	94.7697	67.6598	112.155	56.9591	21.38	14.2108	14.5057	16.7738	18.0021	15.9087	16.4567	22.7283	9.06735	9.81834	13.4287	9.30299	10.7842	12.5359	11.0652	15.0455	40.0554	51.5584	84.7247	37.9402	23.0084	49.0771	83.548	127.568	477.032	423.289	370.011	492.146	415.844	305.434	398.682	253.807	17.8997
AC01g005300.1	AC1.0ch01	569342	573010	-	3669	KAI5648471.1 hypothetical protein M9H77_34476 [Catharanthus roseus]	receptor-like protein kinase FERONIA isoform X1 OS=Coffea arabica OX=13443 GN=LOC113725708 PE=4 SV=1	Receptor-like protein kinase FERONIA OS=Arabidopsis thaliana OX=3702 GN=FER PE=1 SV=1	8.53784	7.70373	9.72744	8.46457	9.67148	8.49973	7.86944	8.4598	7.70977	6.33427	8.16616	6.56711	6.7688	7.43881	5.9908	8.15888	13.9192	7.04704	9.0871	12.9512	8.61186	10.5233	10.9924	11.3207	108.454	91.8825	113.852	106.989	113.424	79.9141	78.0218	68.5257	3.66301	4.33367	3.83157	5.21364	4.3246	4.75088	3.7232	3.70972	1.07398
AC01g005310.1	AC1.0ch01	573561	576381	-	1170	CDP04911.1 unnamed protein product [Coffea canephora]	GLTSCR protein conserved domain-containing protein OS=Coffea canephora OX=49390 GN=GSCOC_T00019779001 PE=4 SV=1	0	35.7037	37.1789	40.163	42.9498	36.1465	40.5669	36.9306	40.2497	38.4841	38.6115	37.9297	31.8861	34.132	35.8683	37.3884	38.9166	38.8146	38.244	36.5503	40.0393	38.5594	37.4353	38.2187	31.1136	29.9606	22.4684	24.9659	34.7093	32.1757	30.9377	27.3403	28.5618	27.7428	27.464	23.1876	22.0493	24.8664	24.7046	28.8869	26.6636	31.5034
AC01g005320.1	AC1.0ch01	577629	592082	+	2889	KAI5659715.1 hypothetical protein M9H77_28508 [Catharanthus roseus]	Protein kinase domain-containing protein OS=Coffea canephora OX=49390 GN=GSCOC_T00019777001 PE=4 SV=1	Dual specificity protein kinase YAK1 homolog OS=Arabidopsis thaliana OX=3702 GN=YAK1 PE=1 SV=1	23.4076	24.8529	24.7065	26.0834	24.9621	21.5874	24.228	28.2694	30.7743	33.3788	36.0493	35.1301	33.3399	31.9648	40.059	31.0815	27.043	21.0619	27.5642	26.7233	23.6632	25.0719	23.2952	20.8885	33.9727	32.4379	27.7989	34.9862	32.0859	32.8525	30.1762	25.8524	26.0614	24.1223	24.7731	27.4802	26.4597	22.1391	26.1052	23.6495	12.1718
AC01g005320.2	AC1.0ch01	577629	592082	+	2880	KAI5659715.1 hypothetical protein M9H77_28508 [Catharanthus roseus]	Protein kinase domain-containing protein OS=Coffea canephora OX=49390 GN=GSCOC_T00019777001 PE=4 SV=1	Dual specificity protein kinase YAK1 homolog OS=Arabidopsis thaliana OX=3702 GN=YAK1 PE=1 SV=1	27.125	29.5421	27.5114	27.1493	27.2314	24.9197	27.3262	23.1725	31.7461	34.866	39.219	39.0071	35.7882	32.6276	35.7283	31.9233	29.0314	25.8127	24.1313	27.2705	28.3183	25.7619	26.7167	23.7369	34.0374	36.1578	29.9237	31.1091	36.3999	30.4339	33.3029	30.6503	23.4193	29.3958	29.9919	27.0457	27.0287	26.7474	26.3192	20.7899	10.0238
AC01g005320.3	AC1.0ch01	577629	592082	+	2883	KAI5659715.1 hypothetical protein M9H77_28508 [Catharanthus roseus]	Protein kinase domain-containing protein OS=Coffea canephora OX=49390 GN=GSCOC_T00019777001 PE=4 SV=1	Dual specificity protein kinase YAK1 homolog OS=Arabidopsis thaliana OX=3702 GN=YAK1 PE=1 SV=1	26.022	26.4606	27.8097	26.1461	25.3404	21.9737	26.0869	25.7472	29.2194	30.735	38.6281	32.7564	29.1634	28.5032	33.7795	30.3692	22.7479	28.584	28.9777	23.4399	25.758	22.0241	20.3833	21.1806	33.2608	28.2715	29.7466	28.8936	33.0745	28.9222	27.0495	26.0781	26.3016	23.6524	26.7549	24.6562	23.6146	24.182	24.693	20.2489	12.7088
AC01g005320.4	AC1.0ch01	577629	592082	+	2880	KAI5659715.1 hypothetical protein M9H77_28508 [Catharanthus roseus]	Protein kinase domain-containing protein OS=Coffea canephora OX=49390 GN=GSCOC_T00019777001 PE=4 SV=1	Dual specificity protein kinase YAK1 homolog OS=Arabidopsis thaliana OX=3702 GN=YAK1 PE=1 SV=1	23.6935	27.3985	26.0791	23.5127	29.2306	25.1128	27.0164	28.2694	30.5799	35.8024	35.0285	40.6686	31.6117	31.8911	34.6456	30.0454	29.5882	27.0004	25.5448	29.9155	27.2321	23.2317	24.096	19.3547	39.0847	30.2059	33.4649	32.4015	34.6024	35.4726	34.8299	30.3116	26.1815	23.6524	25.6319	31.3904	27.7685	26.5099	25.3349	22.181	15.5727
AC01g005320.5	AC1.0ch01	577629	592082	+	2880	KAI5659715.1 hypothetical protein M9H77_28508 [Catharanthus roseus]	Protein kinase domain-containing protein OS=Coffea canephora OX=49390 GN=GSCOC_T00019777001 PE=4 SV=1	Dual specificity protein kinase YAK1 homolog OS=Arabidopsis thaliana OX=3702 GN=YAK1 PE=1 SV=1	25.7769	28.8722	28.7049	30.7232	25.8266	22.843	24.9096	27.0083	32.7179	33.2687	39.5414	37.2664	35.2122	32.4803	36.1613	29.5274	27.4407	28.9008	27.5642	25.8112	28.8614	23.4042	23.368	24.029	38.4376	29.6851	33.5535	33.0476	29.2098	34.6664	32.7939	29.8036	23.6594	28.8215	24.2446	29.6526	27.7116	26.0823	26.1908	19.0896	11.9928
AC01g005320.6	AC1.0ch01	577629	592082	+	2883	KAI5659715.1 hypothetical protein M9H77_28508 [Catharanthus roseus]	Protein kinase domain-containing protein OS=Coffea canephora OX=49390 GN=GSCOC_T00019777001 PE=4 SV=1	Dual specificity protein kinase YAK1 homolog OS=Arabidopsis thaliana OX=3702 GN=YAK1 PE=1 SV=1	24.102	25.9247	24.9452	24.2651	24.9081	22.3601	24.7237	23.7505	32.3292	29.8537	33.4705	33.3894	37.3004	31.081	37.0997	28.0381	23.3047	28.8216	19.9916	22.8926	23.7408	22.1966	22.1305	20.8154	37.1434	28.5691	29.2154	27.6012	29.7491	28.2168	29.1582	28.5618	22.9389	22.7126	23.5179	29.6526	23.2163	24.657	25.5489	20.7899	7.51787
AC01g005320.7	AC1.0ch01	582717	592082	+	1842	KAI5659715.1 hypothetical protein M9H77_28508 [Catharanthus roseus]	Protein kinase domain-containing protein OS=Coffea canephora OX=49390 GN=GSCOC_T00019777001 PE=4 SV=1	Dual specificity protein kinase YAK1 homolog OS=Arabidopsis thaliana OX=3702 GN=YAK1 PE=1 SV=1	15.3599	19.4938	15.8742	18.2458	16.4253	15.3575	16.3585	16.5518	20.6674	20.2697	23.2091	22.8662	21.0265	22.832	21.2926	20.2677	14.2373	17.578	14.3374	17.0555	15.9824	15.0661	15.2875	14.6073	21.1601	18.1533	19.2999	23.6318	23.4577	19.8526	18.9056	19.0224	17.8947	14.4107	16.119	17.3788	15.8758	15.9154	15.6203	12.2884	8.59185
AC01g005340.1	AC1.0ch01	593218	596547	+	1515	KAA8540155.1 hypothetical protein F0562_026847 [Nyssa sinensis]	RNA polymerase sigma-70 domain-containing protein OS=Nyssa sinensis OX=561372 GN=F0562_026847 PE=3 SV=1	RNA polymerase sigma factor sigA OS=Arabidopsis thaliana OX=3702 GN=SIGA PE=1 SV=1	60.7453	53.3232	61.0501	67.0268	60.6764	53.2682	67.417	60.322	61.6782	78.3246	81.5541	80.546	75.897	62.0146	82.2111	69.6743	550.165	650.624	561.179	598.583	603.528	470.097	555.737	458.816	3.10607	3.64554	4.07245	1.01543	4.85332	4.7364	5.74438	5.08016	96.139	98.8389	83.2375	83.2009	72.7784	93.4972	93.1229	105.572	418.853
AC01g005390.1	AC1.0ch01	609622	625511	+	1257	KAI5659721.1 hypothetical protein M9H77_28514 [Catharanthus roseus]	GPCR-type G protein COLD1 isoform X1 OS=Coffea arabica OX=13443 GN=LOC113729783 PE=4 SV=1	GPCR-type G protein COLD1 OS=Oryza sativa subsp. indica OX=39946 GN=COLD1 PE=3 SV=1	22.3863	23.0442	25.9597	24.8294	21.234	19.9937	21.5635	22.9623	18.0758	17.6258	18.9648	20.097	17.4981	16.5716	19.7769	17.0948	14.7941	17.8155	15.0442	12.9512	14.8186	18.4589	17.1074	18.1131	27.5664	20.0877	24.8774	23.6318	26.0641	20.558	25.5952	22.4091	22.5185	24.8533	22.593	25.9596	22.0782	26.2723	24.3934	23.1857	16.1097
AC01g005420.1	AC1.0ch01	626865	635693	+	4770	KAI5659722.1 hypothetical protein M9H77_28515 [Catharanthus roseus]	uncharacterized protein LOC113729784 isoform X3 OS=Coffea arabica OX=13443 GN=LOC113729784 PE=4 SV=1	0	91.6695	99.7466	92.918	96.8096	96.8769	91.8068	101.063	92.5323	141.108	140.786	149.086	144.556	146.681	143.841	149.698	135.787	151.997	129.064	132.571	143.102	147.643	126.797	111.963	103.639	137.508	131.463	123.236	107.913	134.545	140.479	134.011	123.787	110.311	102.494	112.701	119.153	115.228	101.051	111.397	83.1595	30.7875
AC01g005430.1	AC1.0ch01	636551	638453	+	522	KAI5659723.1 hypothetical protein M9H77_28516 [Catharanthus roseus]	uncharacterized protein LOC113729788 OS=Coffea arabica OX=13443 GN=LOC113729788 PE=4 SV=1	0	66.2194	68.3287	70.8969	73.485	71.5906	66.6939	68.9661	69.3598	68.9992	73.0919	71.1315	67.6492	67.472	67.4648	65.8988	67.9259	111.592	131.756	124.19	116.287	110.558	119.149	121.208	134.46	67.8806	58.3286	55.3322	70.434	56.8019	63.9917	54.7534	58.8734	74.6414	69.3386	70.5537	53.8742	69.9902	62.8541	68.5155	76.8994	187.768
AC01g005440.1	AC1.0ch01	639576	640196	+	366	XP_027091095.1 uncharacterized protein LOC113712013 [Coffea arabica]	uncharacterized protein LOC113712013 OS=Coffea arabica OX=13443 GN=LOC113712013 PE=4 SV=1	0	12.7863	16.8142	14.621	14.6719	12.7512	12.9428	14.3137	11.6651	15.2252	21.9772	19.5021	19.9387	19.0102	17.971	17.828	17.2891	76.4362	115.445	101.674	84.3653	88.3685	64.2323	87.6483	86.9866	4.65911	4.46393	5.66602	4.33866	8.08887	5.44182	6.18066	7.78958	13.8114	17.8568	10.1074	8.25492	10.0718	13.445	12.6674	17.9303	137.291
AC01g005450.1	AC1.0ch01	641526	642107	-	582	KAI5671209.1 hypothetical protein M9H77_11573 [Catharanthus roseus]	Gamma-glutamylcyclotransferase family protein OS=Coffea arabica OX=13443 GN=LOC113729787 PE=3 SV=1	Putative gamma-glutamylcyclotransferase At3g02910 OS=Arabidopsis thaliana OX=3702 GN=At3g02910 PE=2 SV=2	20.834	24.25	19.0371	21.6944	20.2615	23.2777	22.9267	21.491	62.2612	59.5421	55.2827	52.8534	54.4384	58.6266	46.4828	49.6008	25.5317	29.2967	27.4632	17.9675	22.1115	24.8418	18.345	26.9505	21.8072	24.1052	17.3522	22.4318	24.2666	31.0385	22.8321	34.4322	21.3776	19.371	13.6087	20.2028	13.429	20.9039	15.7487	21.1763	37.7683
AC01g005460.1	AC1.0ch01	644200	645497	+	675	XP_002520074.1 protein RGF1 INDUCIBLE TRANSCRIPTION FACTOR 1 isoform X1 [Ricinus communis]_x0001_EEF42398.1 protein with unknown function [Ricinus communis]	PLATZ transcription factor family protein OS=Ricinus communis OX=3988 GN=RCOM_1327780 PE=4 SV=1	Protein RGF1 INDUCIBLE TRANSCRIPTION FACTOR 1 OS=Arabidopsis thaliana OX=3702 GN=RITF1 PE=1 SV=1	17.2799	15.2065	12.2339	10.6591	16.0471	14.6814	16.6683	13.3465	75.6724	93.1413	90.0964	92.4143	67.688	75.9348	93.3988	66.5014	45.5754	34.9976	35.3387	29.7331	29.7924	28.2921	20.8929	28.5573	6.34156	14.359	8.67609	7.93882	7.999	8.6666	12.7249	8.80561	17.5945	15.9249	12.4856	13.1427	14.0549	16.438	20.3278	19.1669	10.5608
AC01g005470.1	AC1.0ch01	646712	649366	-	1038	KAI5659733.1 hypothetical protein M9H77_28526 [Catharanthus roseus]	Carbohydrate kinase PfkB domain-containing protein OS=Coffea canephora OX=49390 GN=GSCOC_T00019790001 PE=3 SV=1	0	7.06721	6.89986	6.98227	7.02246	7.29413	6.42309	6.25838	6.20035	7.77456	8.64765	9.18693	7.91219	7.12884	7.65976	9.96061	7.51135	16.8621	18.5282	16.3568	20.3389	18.3875	13.916	15.5787	14.7534	3.36491	3.79434	3.3642	2.3078	4.85332	3.12401	3.63568	3.55611	3.78311	5.16907	3.50126	4.3447	3.07274	4.94091	4.23675	3.70972	10.5608
AC01g005470.2	AC1.0ch01	646712	649366	-	1437	KAI5659733.1 hypothetical protein M9H77_28526 [Catharanthus roseus]	uncharacterized protein LOC113724756 OS=Coffea arabica OX=13443 GN=LOC113724756 PE=3 SV=1	Uncharacterized sugar kinase slr0537 OS=Synechocystis sp. (strain PCC 6803 / Kazusa) OX=1111708 GN=slr0537 PE=3 SV=1	13.5625	13.1298	14.0242	12.9163	14.6963	12.315	12.145	10.6667	11.9858	16.1386	17.3531	14.2419	15.1938	14.7303	19.0551	13.9219	32.6902	32.068	34.531	40.6778	34.525	27.372	30.7206	31.4788	6.21214	6.3239	5.48896	5.72334	6.8306	5.84491	6.03524	7.62024	9.06745	7.67529	7.20071	7.60322	5.29194	9.31172	8.30231	9.8153	23.2696
AC01g005480.1	AC1.0ch01	649679	651866	+	438	KAI5659734.1 hypothetical protein M9H77_28527 [Catharanthus roseus]	Uncharacterized protein OS=Camellia sinensis var. sinensis OX=542762 GN=TEA_023623 PE=4 SV=1	0	2.53276	2.14365	1.49194	1.37941	2.59347	2.65617	2.66446	2.94254	3.10982	6.16903	3.22348	4.58907	3.52842	4.861	3.60892	5.3745	4.29506	3.16721	4.64452	2.09773	3.41371	3.27774	2.83911	4.67434	4.01201	5.50551	5.66602	4.98484	5.57233	4.23252	4.29011	3.89479	4.80395	6.73546	4.294	4.77917	5.00743	4.56084	5.43502	5.48729	3.04295
AC01g005490.1	AC1.0ch01	653432	656799	+	2544	KAI5659735.1 hypothetical protein M9H77_28528 [Catharanthus roseus]	WEB family At3g02930, chloroplastic-like OS=Olea europaea subsp. europaea OX=158383 GN=OLEA9_A101868 PE=3 SV=1	WEB family protein At5g16730, chloroplastic OS=Arabidopsis thaliana OX=3702 GN=At5g16730 PE=1 SV=1	182.726	184.622	189.655	183.274	184.298	180.716	177.403	188.795	87.0103	81.1888	77.471	82.2076	85.4021	89.7076	78.7466	90.3953	96.2411	92.6408	86.4284	88.652	92.015	73.9505	81.8973	89.5428	128.514	144.11	164.846	139.391	142.095	133.828	136.193	186.047	255.51	256.939	247.533	292.289	261.354	279.304	267.6	267.409	132.816
AC01g005510.1	AC1.0ch01	656920	657904	+	222	0	0	0	4.28935	5.15815	3.81936	3.57393	4.16036	4.68451	4.02767	4.41381	2.39716	1.92782	1.93409	1.50332	2.44829	2.1359	2.09317	1.61883	1.82938	2.21704	1.61548	1.36809	2.40511	1.61012	1.74714	2.11806	2.6531	2.90155	1.94769	4.15403	2.33679	1.20929	1.67241	3.669	5.52454	4.0726	4.42612	5.86534	3.92628	4.56084	4.53632	6.18286	5.7279
AC01g005520.1	AC1.0ch01	658094	663244	+	1122	CDP04923.1 unnamed protein product [Coffea canephora]	NERD domain-containing protein OS=Coffea canephora OX=49390 GN=GSCOC_T00019792001 PE=4 SV=1	0	27.125	29.2072	27.6307	28.1525	27.9338	28.7832	31.044	32.5256	38.0305	38.5013	44.3766	42.0928	39.7487	42.1287	38.2545	41.701	79.4586	83.6934	80.9761	88.7432	80.6877	59.1719	70.6865	72.2332	49.4383	42.4817	31.5172	39.971	43.59	49.581	40.4288	38.8914	35.6693	33.9383	36.8623	38.1247	35.7917	36.1542	39.6714	38.3338	53.8781
AC01g005530.1	AC1.0ch01	663321	665546	-	1047	KAI5659737.1 hypothetical protein M9H77_28530 [Catharanthus roseus]	Putative tetraketide alpha-pyrone reductase 1-like OS=Davidia involucrata OX=16924 GN=Din_026736 PE=4 SV=1	Cinnamoyl-CoA reductase-like SNL6 OS=Oryza sativa subsp. japonica OX=39947 GN=SNL6 PE=3 SV=1	11.6017	13.5988	13.4871	16.114	13.7238	12.653	8.92283	10.0887	25.98	9.25354	18.2127	14.1628	16.85	10.6058	10.1771	11.008	1.6703	3.32557	2.32226	3.101	2.9482	2.12766	2.76631	2.84843	3.23549	3.49674	4.16098	3.60016	2.69629	4.13175	5.08996	4.62859	5.70469	5.63899	4.82249	8.14631	5.57646	6.60372	5.649	6.26015	23.8066
AC01g005530.2	AC1.0ch01	663321	665546	-	1050	KAI5659737.1 hypothetical protein M9H77_28530 [Catharanthus roseus]	Putative cinnamoyl-CoA reductase 1-like OS=Davidia involucrata OX=16924 GN=Din_026735 PE=4 SV=1	Cinnamoyl-CoA reductase-like SNL6 OS=Oryza sativa subsp. japonica OX=39947 GN=SNL6 PE=3 SV=1	11.2749	11.0532	11.9952	15.9886	10.9142	9.99685	7.18784	10.5616	19.3068	6.71983	19.4483	15.0332	14.4017	7.73341	8.30051	10.5547	2.38614	2.85049	1.81742	1.45929	1.55169	0.977573	2.47512	1.89895	1.48833	2.23196	2.30182	3.1386	2.87604	3.62788	3.63568	5.9833	4.6238	4.69916	5.48311	5.10502	5.74716	6.74624	4.23675	4.328	15.5727
AC01g005550.1	AC1.0ch01	666742	674532	-	2652	KAI5659738.1 hypothetical protein M9H77_28531 [Catharanthus roseus]	transducin beta-like protein 3 isoform X1 OS=Coffea arabica OX=13443 GN=LOC113705647 PE=4 SV=1	Protein TORMOZ EMBRYO DEFECTIVE OS=Arabidopsis thaliana OX=3702 GN=TOZ PE=1 SV=1	32.3131	30.614	33.7178	32.3535	36.5247	33.3711	30.2385	35.5206	25.2025	26.9895	25.6267	25.7937	32.6198	35.8683	23.9632	35.2257	37.6215	43.945	41.4977	42.0459	44.0679	59.9194	44.4065	48.6424	42.3849	50.8888	52.3221	35.7247	37.6582	56.8368	42.4648	46.2294	49.3005	38.6897	49.5462	48.8778	51.8952	47.1762	52.082	46.8352	16.8257
AC01g005560.1	AC1.0ch01	675036	676049	+	1014	KAI5659739.1 hypothetical protein M9H77_28532 [Catharanthus roseus]	Inositol-tetrakisphosphate 1-kinase OS=Nelumbo nucifera OX=4432 GN=LOC104609603 PE=3 SV=1	Inositol-tetrakisphosphate 1-kinase 5 OS=Oryza sativa subsp. indica OX=39946 GN=ITPK5 PE=3 SV=1	6.25019	7.70373	6.80324	5.83115	7.72638	7.87191	7.2498	7.93434	5.89571	7.05031	6.66187	7.5957	8.497	5.67117	4.90813	7.4466	3.57922	2.69213	3.23097	2.82738	3.72405	2.58769	5.09583	2.92146	4.78853	3.94314	5.66602	4.15403	2.96592	3.82943	5.52624	5.47528	8.16671	8.77176	9.57892	7.71184	8.7061	7.64891	8.55909	9.2743	5.01191
AC01g005580.1	AC1.0ch01	698048	700496	+	588	KAI5659740.1 hypothetical protein M9H77_28533 [Catharanthus roseus]	Bet v I/Major latex protein domain-containing protein OS=Capsicum annuum OX=4072 GN=T459_32584 PE=4 SV=1	0	70.0185	92.5788	71.434	87.2164	70.1858	84.8524	98.0892	63.4747	166.246	201.43	150.107	162.2	143.009	154.963	139.376	104.77	137.521	123.521	141.052	110.997	113.816	102.07	101.917	92.5373	92.2115	57.5103	68.0808	146.037	115.491	101.379	47.2639	77.3877	88.3326	85.6813	77.3581	90.2611	72.7784	48.934	71.3828	79.9135	159.307
AC01g005590.1	AC1.0ch01	699023	700039	-	1017	KAI5659742.1 hypothetical protein M9H77_28535 [Catharanthus roseus]	Phosphate-induced protein 1 OS=Quercus lobata OX=97700 PE=3 SV=1	Protein EXORDIUM-like 6 OS=Arabidopsis thaliana OX=3702 GN=EXL6 PE=3 SV=1	28.1871	33.6285	23.1549	25.4564	23.7194	28.6383	34.576	28.2694	43.7967	45.827	52.3279	41.0642	41.8369	43.0125	56.7322	42.9313	12.4875	14.0941	15.65	13.5897	13.4997	11.7309	14.5595	8.32617	7.18279	6.62149	3.18714	9.3235	8.44838	7.8604	4.29011	6.15264	10.5086	9.29388	8.91831	10.6445	7.05592	7.50638	7.40361	9.19701	16.4677
AC01g005600.1	AC1.0ch01	701237	702118	-	585	XP_027109836.1 histone acetyltransferase MCC1-like [Coffea arabica]_x0001_XP_027109837.1 histone acetyltransferase MCC1-like [Coffea arabica]_x0001_XP_027109838.1 histone acetyltransferase MCC1-like [Coffea arabica]	histone acetyltransferase OS=Coffea arabica OX=13443 GN=LOC113729794 PE=4 SV=1	Histone acetyltransferase MCC1 OS=Arabidopsis thaliana OX=3702 GN=MCC1 PE=2 SV=1	9.23231	8.70857	8.71292	7.96296	10.0497	8.25826	9.29462	7.09362	15.3548	17.2402	19.9856	16.6947	17.6421	13.6992	17.395	12.3678	8.3515	11.006	7.97645	10.1238	8.61186	9.4307	9.39089	9.12957	6.21214	6.77029	6.99399	5.16946	7.27999	8.2635	8.87107	7.62024	10.5086	10.7558	9.31468	8.68939	10.3563	8.78912	10.3993	10.3563	6.08589
AC01g005610.1	AC1.0ch01	709981	714825	-	1995	KAI8565262.1 hypothetical protein RHMOL_Rhmol03G0245300 [Rhododendron molle]	Protein kinase domain-containing protein OS=Rhododendron simsii OX=118357 GN=RHSIM_Rhsim03G0222700 PE=4 SV=1	0	13.7259	18.8909	16.65	17.6815	17.668	17.0961	16.7303	19.2841	14.5125	16.5793	14.828	14.6375	15.3378	14.3621	15.2296	13.4686	56.1539	63.3441	66.0329	71.1405	65.5587	43.7607	52.7783	53.0246	8.34757	11.1598	8.94169	9.78506	7.999	9.27124	7.99851	9.37007	15.0123	16.2904	16.8457	15.3151	12.9738	16.058	14.0797	15.5344	35.2624
AC01g005620.1	AC1.0ch01	715874	717945	+	1578	KAI5659744.1 hypothetical protein M9H77_28537 [Catharanthus roseus]	Putative Heat shock factor protein HSF8 (Fragment) OS=Davidia involucrata OX=16924 GN=Din_012706 PE=3 SV=1	Heat stress transcription factor A-1 OS=Oryza sativa subsp. japonica OX=39947 GN=HSFA1 PE=2 SV=1	20.5889	24.7189	20.7081	20.8166	17.9922	18.4966	22.1212	20.2825	17.6871	15.2573	17.4068	17.3277	17.354	16.277	17.4672	16.7063	21.1571	12.5896	15.65	17.6027	14.5083	13.341	15.7243	15.7759	31.7725	32.3635	29.7466	29.8167	31.0972	29.5269	42.4648	33.9806	18.7955	15.6639	19.29	16.184	19.29	19.9062	20.5846	20.7126	5.19091
AC01g005630.1	AC1.0ch01	719010	721857	-	1005	KAI5659745.1 hypothetical protein M9H77_28538 [Catharanthus roseus]	Syntaxin-22 like OS=Actinidia chinensis var. chinensis OX=1590841 GN=CEY00_Acc28175 PE=3 SV=1	Syntaxin-22 OS=Arabidopsis thaliana OX=3702 GN=SYP22 PE=1 SV=1	26.3489	23.0442	22.3791	23.7635	22.2606	23.9538	23.5464	25.8523	35.1151	36.1879	41.1531	42.0137	40.5408	33.8797	38.1102	29.9807	15.5895	13.4606	11.4094	14.8665	12.3359	13.3985	15.7243	17.967	38.6965	37.1994	32.2255	52.0639	43.5002	31.3408	35.7024	36.5771	14.8322	16.186	14.7317	17.4874	15.6482	15.6779	18.1453	15.7663	20.9426
AC01g005640.1	AC1.0ch01	723291	725553	+	822	XP_019231866.1 PREDICTED: binding partner of ACD11 1-like [Nicotiana attenuata]_x0001_OIT28428.1 binding partner of acd11 1 [Nicotiana attenuata]	Binding partner of acd11 1 OS=Nicotiana attenuata OX=49451 GN=BPA1_3 PE=4 SV=1	Binding partner of ACD11 1 OS=Arabidopsis thaliana OX=3702 GN=BPA1 PE=1 SV=1	24.9599	21.4365	18.7388	19.2491	25.0162	20.38	19.7046	24.5912	57.2726	58.3303	70.2719	69.2316	63.3675	58.1111	77.7361	64.0408	18.9301	20.3493	19.9916	25.3552	22.0339	23.1742	33.2685	28.1191	25.1074	30.3547	22.2214	30.4629	33.6138	23.682	45.3733	26.7555	26.9021	23.2869	21.9324	28.8922	26.2321	26.4624	30.5131	27.9002	29.7135
AC01g005650.1	AC1.0ch01	725687	729698	-	2862	XP_027087959.1 probable LRR receptor-like serine/threonine-protein kinase At3g47570 [Coffea arabica]	probable LRR receptor-like serine/threonine-protein kinase At3g47570 OS=Coffea arabica OX=13443 GN=LOC113709404 PE=3 SV=1	LRR receptor-like serine/threonine-protein kinase RGI1 OS=Arabidopsis thaliana OX=3702 GN=RGI1 PE=1 SV=1	1.47063	2.21064	1.01452	1.44211	1.51286	1.11076	1.79696	1.31363	4.14643	4.51661	4.62033	4.58907	4.89658	4.27179	4.9803	2.33111	1.51122	1.1877	0.807742	1.91532	1.16376	1.09258	1.74714	2.33717	3.23549	5.05912	2.30182	4.52328	4.13431	4.03098	6.54423	2.99165	1.44118	2.24515	1.45335	2.28097	1.82088	1.47277	1.96859	1.77757	0.715987
AC01g005670.1	AC1.0ch01	743080	765905	-	8937	0	0	0	6.69955	9.31147	7.40002	8.96617	6.96995	6.85774	6.01052	3.04763	4.53516	4.51661	3.97563	5.85502	7.77692	3.90353	4.9803	2.0721	51.5407	27.9506	66.5377	73.0558	51.9815	47.441	41.4218	45.5748	1.22949	0.148798	3.18714	4.15403	1.61777	0.201549	0.290855	0	0.720592	0.156639	0.264246	1.73788	0.113805	1.28274	0.342363	0.695572	10.3818
AC01g005680.1	AC1.0ch01	828454	830150	-	717	0	0	LRR receptor-like serine/threonine-protein kinase FLS2 OS=Arabidopsis thaliana OX=3702 GN=FLS2 PE=1 SV=1	7.63912	7.97169	6.68389	9.15427	7.61832	8.11338	7.99337	5.35962	8.42244	5.89362	7.36029	8.07043	8.06495	5.89212	8.44486	5.18024	56.7107	41.9655	71.2832	77.5249	52.6797	56.0092	40.6939	46.7434	10.6124	7.36548	6.63987	8.30807	7.01036	2.82168	5.23539	1.69339	2.40197	3.02834	2.70852	2.82405	3.01584	2.75551	1.41225	3.01415	4.11693
AC01g005690.1	AC1.0ch01	853545	882724	-	9978	0	0	0	27.8603	38.5856	38.5517	47.2135	26.3669	32.1155	38.4797	27.9016	7.83935	10.8509	9.72417	12.2639	10.0092	11.5633	11.8372	7.83512	18.5324	25.5752	15.1452	24.2607	22.8098	16.1012	17.253	17.0906	15.0774	13.8382	22.6641	6.00027	13.5713	13.9069	8.28936	12.3053	8.10666	8.24963	8.78618	11.4048	7.79566	9.12168	8.85866	4.79172	0.536991
AC01g005700.1	AC1.0ch01	969081	973489	+	1215	URM60581.1 protein brassinosteroid insensitive 2 BIN2 [Gymnema sylvestre]	Protein brassinosteroid insensitive 2 BIN2 OS=Gymnema sylvestre OX=4068 PE=2 SV=1	Shaggy-related protein kinase zeta OS=Arabidopsis thaliana OX=3702 GN=ASK6 PE=1 SV=2	157.154	177.119	167.575	159.008	163.821	172.699	161.355	155.587	133.528	121.728	120.397	113.777	117.446	137.581	123.353	118.433	135.772	121.066	123.685	120.118	121.652	109.086	107.959	109.409	118.484	125.064	124.121	138.375	123.49	119.216	106.38	134.794	177.446	194.806	175.327	152.499	178.333	195.641	186.203	190.123	120.107
AC01g005710.1	AC1.0ch01	974576	978806	+	1386	KAI5659751.1 hypothetical protein M9H77_28544 [Catharanthus roseus]	probable LRR receptor-like serine/threonine-protein kinase At5g45780 isoform X1 OS=Coffea arabica OX=13443 GN=LOC113726185 PE=3 SV=1	Probable LRR receptor-like serine/threonine-protein kinase At5g45780 OS=Arabidopsis thaliana OX=3702 GN=At5g45780 PE=1 SV=1	13.154	10.9862	15.5758	14.86	13.9399	13.2808	9.23265	12.4532	2.39716	1.9829	1.71919	2.61102	1.22414	1.54668	1.51574	2.26636	6.60167	10.0559	7.16871	5.65476	9.93079	5.57791	7.20696	5.33167	2.84723	1.78557	3.45273	2.40011	1.8874	2.51936	1.81784	3.16099	4.08336	2.87171	3.03883	3.47576	2.44681	2.56547	3.46643	3.55515	10.0238
AC01g005730.1	AC1.0ch01	979467	982776	+	708	KAI5650476.1 hypothetical protein M9H77_36481 [Catharanthus roseus]	Uncharacterized protein OS=Coffea canephora OX=49390 GN=GSCOC_T00013987001 PE=4 SV=1	0	2.57361	3.21547	3.40162	3.07232	2.6475	1.40052	2.91231	3.3629	0.842244	1.26685	0.752146	0.632975	0.864102	0.662864	0.0721783	0.906543	0.477229	0.475081	0.504839	0.182412	0.155169	0.517538	1.09196	0.876439	0.970647	1.63677	1.85916	1.5693	0.719011	1.10852	1.23613	1.52405	1.62133	1.6186	2.70852	1.30341	1.53637	1.80533	1.02709	1.623	3.04295
AC01g005740.1	AC1.0ch01	985262	986263	+	636	XP_027105569.1 uncharacterized protein LOC113726189 [Coffea arabica]_x0001_CDO96838.1 unnamed protein product [Coffea canephora]	RING-CH-type domain-containing protein OS=Coffea canephora OX=49390 GN=GSCOC_T00013988001 PE=4 SV=1	0	10.0085	8.57459	7.45969	7.02246	8.91505	8.40315	8.24123	9.24798	17.6223	14.0455	18.4276	15.4288	13.9696	13.5519	17.5393	17.6128	12.4875	11.006	10.1977	12.0392	9.3877	13.8585	9.68208	10.4442	17.6658	15.9957	16.821	23.078	20.0424	20.1549	17.1604	14.9018	19.3959	14.4107	14.2693	16.7271	14.7378	9.7868	10.3565	9.42887	9.12884
AC01g005750.1	AC1.0ch01	986390	987550	-	777	CDO96839.1 unnamed protein product [Coffea canephora]	Rho termination factor N-terminal domain-containing protein OS=Coffea canephora OX=49390 GN=GSCOC_T00013989001 PE=4 SV=1	0	5.10637	6.22997	4.95324	6.83435	4.75469	4.58792	6.32034	3.83581	5.31261	5.34282	7.52146	5.69677	6.55277	3.53527	4.54723	3.94994	21.1571	45.9245	35.1368	32.7429	34.0595	21.4491	33.1957	18.6974	1.94129	4.01753	3.3642	1.93855	2.51654	2.31781	2.39955	2.25785	5.40444	4.02039	3.96369	6.40843	3.52796	3.56316	3.50923	2.164	57.995
AC01g005760.1	AC1.0ch01	987947	990517	+	2571	KAI5659756.1 hypothetical protein M9H77_28549 [Catharanthus roseus]	DYW domain-containing protein OS=Coffea canephora OX=49390 GN=GSCOC_T00013990001 PE=3 SV=1	Pentatricopeptide repeat-containing protein DOT4, chloroplastic OS=Arabidopsis thaliana OX=3702 GN=DOT4 PE=2 SV=1	18.097	19.5608	19.4549	16.3648	15.939	18.9312	17.1021	17.7603	18.5941	14.321	20.5228	17.6442	16.85	14.2147	12.6312	18.4546	40.4054	41.728	38.7716	46.3325	45.6972	36.6877	38.5099	33.7429	18.8953	17.1117	17.4407	15.7853	18.3348	16.2247	16.6514	16.7081	17.6545	14.6718	14.2032	20.7459	15.8758	11.022	11.8115	11.361	26.6705
AC01g005770.1	AC1.0ch01	991437	993118	-	1422	XP_027105574.1 receptor-like protein 51 isoform X2 [Coffea arabica]	receptor-like protein 51 isoform X2 OS=Coffea arabica OX=13443 GN=LOC113726193 PE=4 SV=1	Receptor-like protein 51 OS=Arabidopsis thaliana OX=3702 GN=RLP51 PE=1 SV=1	15.9319	17.0152	17.1871	17.0545	14.9665	16.5648	16.4205	14.2923	4.08164	1.92782	1.77292	1.34507	2.37628	2.72511	1.73228	4.72697	1.27261	1.66278	1.41355	1.27688	1.16376	1.15009	1.74714	0.730366	1.48833	2.75276	1.94769	0.738495	0.719011	1.71316	1.52699	4.28991	7.38607	7.20537	5.48311	5.75672	7.11283	6.12863	3.80879	5.71915	12.8878
AC01g005780.1	AC1.0ch01	994026	998140	+	810	KAI5659824.1 hypothetical protein M9H77_28617 [Catharanthus roseus]	L-ectoine synthase OS=Actinidia chinensis var. chinensis OX=1590841 GN=CEY00_Acc02888 PE=4 SV=1	0	8.94635	7.36879	9.07099	8.90347	9.3473	7.77532	8.17926	9.24798	3.49855	4.73693	3.76073	4.90555	5.54465	5.22926	4.9803	4.53271	8.51058	9.42244	9.39	8.75575	9.15495	10.9258	13.0308	13.0735	3.55904	3.94314	3.80686	5.72334	4.22419	4.53485	4.7991	5.81396	6.42528	6.5266	4.88855	5.64811	5.17814	5.08344	5.6062	6.10558	20.2266
AC01g005790.1	AC1.0ch01	1002517	1003530	+	942	XP_002278642.1 PREDICTED: dof zinc finger protein DOF3.6 isoform X1 [Vitis vinifera]	Dof-type domain-containing protein OS=Coffea canephora OX=49390 GN=GSCOC_T00029870001 PE=4 SV=1	Dof zinc finger protein DOF3.6 OS=Arabidopsis thaliana OX=3702 GN=DOF3.6 PE=1 SV=2	9.31401	8.90953	12.2936	9.27967	13.3996	12.6047	7.74552	12.5058	6.09007	4.35137	4.94267	3.87697	3.67243	4.93465	4.3307	5.63351	7.7152	6.25523	7.16871	9.57661	9.77562	4.54284	4.14946	4.23612	8.73583	9.82064	8.67609	9.87737	8.26863	8.76737	7.78037	8.52338	34.1681	33.7295	27.4816	24.3303	27.3702	26.4149	25.9768	27.6683	11.4558
AC01g005810.1	AC1.0ch01	1009359	1010131	+	510	KAI3470717.1 hypothetical protein Pfo_027380 [Paulownia fortunei]	CASP-like protein OS=Olea europaea subsp. europaea OX=158383 GN=OLEA9_A117743 PE=3 SV=1	CASP-like protein PIMP1 OS=Capsicum annuum OX=4072 GN=PIMP1 PE=2 SV=1	1.10298	0.66989	0.954841	0.815106	0.324184	0.820997	0.991426	0.683089	2.39716	1.7075	2.14899	2.84839	2.23226	2.2832	3.10367	1.74833	0.477229	1.66278	1.11064	1.45929	1.0086	1.26509	1.23756	1.16859	0.841228	1.41358	0.973847	1.20005	1.61777	1.20929	0.872564	0.846693	0.96079	1.2009	0.990923	0.977557	1.08115	0.617614	0.9415	1.082	1.25298
AC01g005830.1	AC1.0ch01	1022185	1022496	+	312	KAI5659821.1 hypothetical protein M9H77_28614 [Catharanthus roseus]	Glutaredoxin domain-containing protein OS=Coffea canephora OX=49390 GN=GSCOC_T00014084001 PE=3 SV=1	Monothiol glutaredoxin-S2 OS=Arabidopsis thaliana OX=3702 GN=GRXS2 PE=3 SV=1	7.10806	10.2493	5.13227	4.95334	6.91592	7.58215	10.41	7.46144	8.68159	7.05031	4.51288	3.71873	3.96047	7.88072	4.76377	6.86382	16.9416	30.5635	18.4771	9.02937	12.4911	9.66072	13.8315	18.2591	0.388259	1.56237	0.708252	0.830807	0.898764	0.806195	0.872564	1.97562	12.8506	12.5311	9.84317	5.86534	7.11283	3.37312	8.51629	11.7474	18.4367
AC01g005840.1	AC1.0ch01	1022221	1022846	-	399	0	0	0	2.73701	2.14365	2.08871	2.19452	2.48541	2.75275	2.10678	3.67817	2.138	2.42355	1.23567	1.8198	2.23226	2.4305	2.45406	2.00734	4.85183	9.89752	4.44258	1.82412	3.56888	2.6452	5.02303	4.74738	2.39426	2.15756	2.74448	2.40011	3.14567	3.5271	2.54498	2.87876	5.22429	5.6912	4.16188	2.71544	3.18655	2.80302	3.12407	4.63715	3.04295
AC01g005850.1	AC1.0ch01	1022847	1023617	-	561	KAI5659820.1 hypothetical protein M9H77_28613 [Catharanthus roseus]	Cyclic phosphodiesterase OS=Phtheirospermum japonicum OX=374723 GN=PHJA_002462600 PE=4 SV=1	Cyclic phosphodiesterase OS=Arabidopsis thaliana OX=3702 GN=At4g18930 PE=1 SV=1	7.14891	6.6989	9.3097	8.52727	8.80699	9.99685	7.37373	8.98525	9.1351	8.86797	9.29438	9.01989	11.3773	9.4274	8.08397	8.5474	3.81783	5.30507	5.25032	3.1922	5.12056	4.42783	3.63988	6.86544	15.5304	12.9454	16.3783	16.4315	12.6726	17.8371	16.0697	14.6196	12.8506	11.3824	10.8341	12.8169	11.3805	9.97684	9.62897	9.58344	8.41285
AC01g005860.1	AC1.0ch01	1024186	1025243	-	810	XP_009600901.1 oil body-associated protein 2C [Nicotiana tomentosiformis]	uncharacterized protein LOC104211374 OS=Nicotiana sylvestris OX=4096 GN=LOC104211374 PE=3 SV=1	Oil body-associated protein 2A OS=Arabidopsis thaliana OX=3702 GN=OBAP2A PE=2 SV=1	4.00339	3.41644	2.02904	2.31992	2.70153	2.55958	2.54053	2.94254	4.08164	3.47008	4.9964	4.03521	2.95235	3.75623	4.76377	4.92123	0.87492	1.10852	0.403871	0.273617	0.698259	0.460034	0.582381	0.511256	0.388259	1.26478	0.973847	0.369247	0.359505	0.403098	1.5997	1.01603	3.96326	3.44605	5.08674	3.47576	3.01584	3.37312	4.57911	4.09615	1.78997
AC01g005880.1	AC1.0ch01	1027504	1029727	-	1716	KAI5659818.1 hypothetical protein M9H77_28611 [Catharanthus roseus]	protein NRT1/ PTR FAMILY 4.5-like OS=Coffea arabica OX=13443 GN=LOC113723974 PE=3 SV=1	Protein NRT1/ PTR FAMILY 4.5 OS=Arabidopsis thaliana OX=3702 GN=NPF4.5 PE=2 SV=1	1.87914	1.94268	1.37258	1.56751	2.37735	2.3664	2.04482	1.94418	1.55491	0.440645	0.91332	1.50332	0.792093	1.03112	1.51574	0.453271	0.556767	1.26688	0.403871	0.547235	0.853427	0.575043	0.29119	0.803402	0.970647	1.63677	1.32797	1.5693	1.79753	1.00774	1.67241	0.338677	0.420346	0.469916	0.660615	0.651704	0.853539	0.142526	0.0427954	0.154572	3.57994
AC01g005890.1	AC1.0ch01	1030763	1033984	-	1722	KAI5659817.1 hypothetical protein M9H77_28610 [Catharanthus roseus]	MACPF domain-containing protein OS=Coffea canephora OX=49390 GN=GSCOC_T00005523001 PE=4 SV=1	MACPF domain-containing protein CAD1 OS=Arabidopsis thaliana OX=3702 GN=CAD1 PE=2 SV=1	18.7506	21.1685	19.5146	20.1896	17.3979	19.5108	16.6064	21.5961	36.4756	29.8537	36.103	31.3323	37.5164	31.7438	30.0262	32.9593	14.635	14.8859	12.0152	13.4985	14.5858	18.1713	15.3603	14.9725	116.801	95.6024	107.477	129.237	121.513	113.774	110.161	75.6379	23.059	22.7126	21.9985	21.289	24.2405	16.6756	16.8614	17.4666	9.30784
AC01g005900.1	AC1.0ch01	1035129	1040783	+	1113	KAI5659816.1 hypothetical protein M9H77_28609 [Catharanthus roseus]	V-type proton ATPase subunit C OS=Coffea arabica OX=13443 GN=LOC113688312 PE=3 SV=1	V-type proton ATPase subunit C OS=Arabidopsis thaliana OX=3702 GN=VHA-C PE=1 SV=1	56.2517	54.9979	53.7695	59.5655	56.7862	54.379	54.3425	54.1217	62.7148	49.8479	58.2913	58.2337	62.0713	60.247	61.2794	61.2564	43.9051	45.3702	58.7632	36.8471	44.0679	53.4215	49.8664	51.6369	59.7272	60.263	61.2638	67.6646	67.9465	63.9917	55.5533	58.704	76.7431	81.191	81.1236	84.613	82.1674	67.0824	76.6466	72.8032	73.9257
AC01g005910.1	AC1.0ch01	1041169	1052234	-	2994	KAI5673761.1 hypothetical protein M9H77_14125 [Catharanthus roseus]	Alanine--tRNA ligase OS=Nyssa sinensis OX=561372 GN=F0562_032106 PE=3 SV=1	Alanine--tRNA ligase OS=Arabidopsis thaliana OX=3702 GN=ALATS PE=1 SV=3	126.515	133.71	132.604	129.539	134.806	130.732	136.445	134.306	178.167	213.162	204.046	201.602	200.616	209.17	204.337	196.72	265.101	219.012	215.869	263.858	236.787	213.858	183.377	196.249	187.594	178.185	196.629	169.115	189.1	181.394	186.801	182.829	170.72	162.382	182.264	179.979	184.421	169.321	179.955	166.01	64.4389
AC01g005920.1	AC1.0ch01	1059133	1063918	-	1617	XP_027111417.1 probable U3 small nucleolar RNA-associated protein 7 [Coffea arabica]_x0001_XP_027162658.1 probable U3 small nucleolar RNA-associated protein 7 [Coffea eugenioides]	probable U3 small nucleolar RNA-associated protein 7 OS=Coffea arabica OX=13443 GN=LOC113730738 PE=4 SV=1	Probable U3 small nucleolar RNA-associated protein 7 OS=Schizosaccharomyces pombe (strain 972 / ATCC 24843) OX=284812 GN=utp7 PE=3 SV=1	25.2459	21.6374	26.2581	23.45	23.9356	24.968	26.4587	29.5305	21.2505	24.7863	22.8867	19.7013	23.4028	30.5654	23.7467	27.5848	41.2803	49.4084	42.4064	45.0556	45.2316	60.552	54.307	52.6594	32.1608	34.2234	36.3865	31.2014	29.5693	38.1935	34.2481	36.182	33.3874	30.4401	35.6072	36.6041	37.3281	35.4415	39.5858	39.1066	47.0762
AC01g005940.1	AC1.0ch01	1068617	1069886	-	567	0	0	0	0.980422	1.07182	1.01452	1.12861	1.35077	0.627821	2.35464	0.945816	1.03661	0.495725	0.537247	1.02858	0.720085	0.810167	0.577427	0.971296	2.86337	2.92967	3.02903	3.101	2.17236	2.99022	3.0575	1.46073	0.647098	0.669589	0.885315	0.830807	0.539258	0.906969	0.945278	0.112892	0.96079	1.40975	0.990923	0.651704	1.36566	1.23523	0.898704	1.54572	7.33887
AC01g005950.1	AC1.0ch01	1068663	1069409	+	603	KAI5648470.1 hypothetical protein M9H77_34475 [Catharanthus roseus]	basic-leucine zipper transcription factor A-like OS=Coffea arabica OX=13443 GN=LOC113723831 PE=4 SV=1	0	3.10467	3.14848	3.10323	2.50802	2.86362	3.57375	2.91231	2.10181	1.23097	1.9829	2.04154	1.97805	2.44829	3.01971	1.87664	1.35981	8.82873	10.4518	9.59193	7.75249	8.53427	9.4307	7.78934	7.44973	0.776518	0.967184	0.708252	1.47699	0.539258	0.806195	0.799851	1.24182	2.28188	1.51417	1.91578	1.62926	1.53637	1.04519	1.58343	1.77757	24.5226
AC01g005960.1	AC1.0ch01	1069920	1074024	-	1053	KAI5648472.1 hypothetical protein M9H77_34477 [Catharanthus roseus]	RRM domain-containing protein OS=Coffea canephora OX=49390 GN=GSCOC_T00029549001 PE=4 SV=1	MKI67 FHA domain-interacting nucleolar phosphoprotein OS=Danio rerio OX=7955 GN=nifk PE=2 SV=2	48.4084	46.7583	52.6356	48.6556	46.3042	50.6603	44.8001	46.4501	45.9995	51.6656	45.9884	39.7192	45.5814	53.7656	39.3372	48.0468	66.2553	72.6082	61.6913	73.6031	63.3088	75.4456	69.6673	77.6379	59.7272	60.3374	51.1712	45.5097	53.8359	52.5035	50.3179	53.0594	75.0017	71.0095	75.3102	78.2045	76.8185	66.3697	77.1174	81.9229	106.861
AC01g005970.1	AC1.0ch01	1074383	1075771	-	1389	KAI5648473.1 hypothetical protein M9H77_34478 [Catharanthus roseus]	Methyltransferase-like protein 13 OS=Coffea canephora OX=49390 GN=GSCOC_T00029552001 PE=4 SV=1	eEF1A lysine and N-terminal methyltransferase OS=Xenopus laevis OX=8355 GN=mettl13 PE=2 SV=1	9.88593	7.97169	11.0403	10.5964	10.3739	11.6871	11.0916	7.51398	6.02528	5.72838	4.7815	5.22204	5.54465	5.89212	6.42387	6.3458	2.78383	3.56311	4.03871	4.19547	3.33613	4.0828	4.51345	5.25863	6.01801	3.79434	3.0986	3.41554	2.78617	3.32555	4.50825	4.5157	6.84563	6.36997	5.81342	5.53949	6.88522	6.93628	7.91716	6.33744	2.14796
AC01g005980.1	AC1.0ch01	1079033	1080782	+	987	KAI5648480.1 hypothetical protein M9H77_34485 [Catharanthus roseus]	Ubiquitin thioesterase OTU OS=Coffea canephora OX=49390 GN=GSCOC_T00029547001 PE=4 SV=1	OVARIAN TUMOR DOMAIN-containing deubiquitinating enzyme 4 OS=Arabidopsis thaliana OX=3702 GN=OTU4 PE=1 SV=1	21.8144	19.2258	16.7097	18.7474	17.7761	17.1926	19.2089	21.8063	54.4219	43.0179	65.5979	51.5874	53.2143	32.8486	54.4225	51.0902	5.24952	9.34326	9.0871	14.2281	11.3273	15.4111	22.3489	17.6749	17.6658	17.2605	13.6339	18.7393	16.4474	23.5812	18.2511	21.9576	12.19	11.9567	13.7408	13.5772	14.624	12.9224	13.3522	12.2884	19.1527
AC01g005990.1	AC1.0ch01	1081761	1083990	-	1725	KAI5648481.1 hypothetical protein M9H77_34486 [Catharanthus roseus]	Uncharacterized protein OS=Nyssa sinensis OX=561372 GN=F0562_025894 PE=4 SV=1	Glucomannan 4-beta-mannosyltransferase 9 OS=Arabidopsis thaliana OX=3702 GN=CSLA9 PE=1 SV=1	7.27147	6.6989	7.69841	8.96617	8.53684	7.58215	8.36516	10.404	2.39716	1.9829	0.859595	0.949462	0.720085	0.662864	0.505248	1.48932	0	0.15836	0	0	0.0775843	0.632547	1.01917	0	4.14143	4.09193	2.83301	4.06172	2.87604	3.5271	4.36282	3.38677	5.22429	5.63899	2.37822	3.14991	3.52796	4.94091	4.27954	3.246	12.1718
AC01g006000.1	AC1.0ch01	1085840	1089624	+	1365	KAI5648485.1 hypothetical protein M9H77_34490 [Catharanthus roseus]	uncharacterized protein LOC113725718 isoform X1 OS=Coffea arabica OX=13443 GN=LOC113725718 PE=4 SV=1	0	17.1574	14.0007	16.471	17.0545	18.4244	18.5932	15.3671	16.8145	26.5631	23.5745	25.3581	23.8157	28.6594	28.7241	21.87	26.3545	20.6004	28.2673	26.2516	24.8992	24.9821	35.1926	26.7895	30.1641	21.2895	25.4444	27.0021	20.2163	25.9743	33.6586	30.8306	23.5381	20.1165	24.3834	20.7433	17.4874	22.5903	19.2886	24.9925	19.2442	22.0166
AC01g006010.1	AC1.0ch01	1092465	1094935	+	1878	KAI5648486.1 hypothetical protein M9H77_34491 [Catharanthus roseus]	uncharacterized protein LOC113734295 OS=Coffea arabica OX=13443 GN=LOC113734295 PE=4 SV=1	0	46.9377	50.9786	44.4598	43.6395	50.1404	45.9275	42.9411	41.143	76.3202	74.6893	79.6738	70.102	76.9771	79.3964	79.5405	70.0628	68.0846	76.6464	68.4561	71.3229	69.05	71.7078	71.4144	65.952	334.614	338.812	299.591	287.551	326.431	271.083	317.541	227.027	56.6866	54.719	48.8195	55.2863	65.438	63.7567	55.2917	60.8239	23.4486
AC01g006020.1	AC1.0ch01	1095221	1095664	-	366	0	0	0	7.96593	7.36879	6.08711	5.76845	7.34816	6.18162	7.86944	6.88344	11.014	11.5118	10.9598	8.94077	11.0173	12.5208	9.45536	9.77771	7.7152	8.15556	9.89484	11.0359	8.3791	10.3508	10.4101	8.32617	43.2909	46.4248	42.6722	49.9407	42.2419	34.4648	42.2467	30.9325	7.32602	5.84784	6.8704	8.90663	8.6492	11.7822	7.57479	9.04244	14.1408
AC01g006030.1	AC1.0ch01	1096221	1107806	+	2502	XP_027111395.1 phosphatidylinositol-3-phosphatase myotubularin-1-like isoform X1 [Coffea arabica]	phosphatidylinositol-3,5-bisphosphate 3-phosphatase OS=Coffea arabica OX=13443 GN=LOC113730721 PE=3 SV=1	Phosphatidylinositol-3-phosphatase myotubularin-1 OS=Arabidopsis thaliana OX=3702 GN=MTM1 PE=1 SV=1	50.5735	47.8971	47.6227	48.2794	53.1661	46.99	55.5199	49.7604	50.2755	54.695	50.3938	50.7962	50.4059	51.777	52.618	50.1836	36.1103	40.6986	34.43	39.4009	42.2834	38.1828	36.2532	38.7094	58.1094	63.1646	57.7226	50.31	53.8359	56.736	52.1357	49.9549	52.8434	50.4376	45.6485	50.0726	47.5706	49.0765	42.667	40.034	23.8066
AC01g006050.1	AC1.0ch01	1108882	1109491	-	324	0	0	0	6.94466	6.63191	6.44518	6.27005	6.59174	5.84357	6.3823	8.09198	6.80274	5.3979	5.74854	5.85502	6.62478	6.62864	6.06298	5.63351	10.499	11.6395	9.28903	13.316	10.4739	10.0632	9.68208	11.1746	5.04737	5.05912	3.80686	3.8771	3.95456	3.9302	5.3081	4.91082	5.70469	5.63899	5.94554	6.29981	6.31619	5.74856	6.16254	6.80115	15.3937
AC01g006060.1	AC1.0ch01	1109673	1110808	-	561	0	0	0	23.4484	21.2355	21.7226	21.6317	24.5299	21.4425	22.7408	23.2776	21.4448	22.4178	19.717	17.9607	17.21	21.2116	20.643	20.6562	36.9057	37.9273	35.7426	42.6843	37.2405	34.9051	31.8853	44.4062	15.5951	17.4093	15.2274	18.1854	17.8854	20.0541	18.542	17.6677	22.6987	17.5435	18.3651	19.4425	22.3058	22.4241	23.7087	24.1132	39.2003
AC01g006070.1	AC1.0ch01	1111275	1117987	+	1134	KAI5648498.1 hypothetical protein M9H77_34503 [Catharanthus roseus]	mRNA (guanine-N(7))-methyltransferase OS=Coffea arabica OX=13443 GN=LOC113730725 PE=3 SV=1	mRNA cap guanine-N7 methyltransferase 2 OS=Arabidopsis thaliana OX=3702 GN=At3g52210 PE=2 SV=1	28.0646	30.346	26.5565	30.5978	32.9587	28.252	27.2022	30.5288	36.1517	31.2858	30.4082	30.7784	32.4758	29.387	28.2939	34.6429	31.2585	37.373	32.3097	36.4823	35.7664	33.755	37.5636	37.6869	26.8546	32.4379	26.0283	29.3552	25.2553	28.5192	30.1762	34.15	37.2907	35.1914	34.0217	29.7612	32.2638	33.3511	36.3761	36.0152	33.4724
AC01g006080.1	AC1.0ch01	1118544	1124770	-	1563	KAI5648499.1 hypothetical protein M9H77_34504 [Catharanthus roseus]	Pyruvate kinase OS=Coffea arabica OX=13443 GN=LOC113730724 PE=3 SV=1	Pyruvate kinase 1, cytosolic OS=Oryza sativa subsp. indica OX=39946 GN=OsI_35105 PE=3 SV=1	65.6066	63.7065	68.0921	66.9014	64.1884	61.2367	66.5495	62.2662	64.8528	61.4699	65.0069	66.7788	67.544	65.9181	65.2492	66.8899	57.5061	53.7633	54.0177	55.4531	58.5761	64.3473	66.537	70.4803	274.111	213.599	263.293	272.597	232.151	217.471	199.381	165.5	101.123	87.7176	90.174	93.5196	98.157	88.3663	93.7648	90.5789	33.6514
AC01g006090.1	AC1.0ch01	1125255	1128124	+	651	KAI5648504.1 hypothetical protein M9H77_34509 [Catharanthus roseus]	Uncharacterized protein (Fragment) OS=Davidia involucrata OX=16924 GN=Din_041218 PE=4 SV=1	0	2.3285	2.54558	2.56614	1.94372	2.53944	2.07664	2.16874	1.94418	1.49012	1.87274	0.859595	1.42419	1.15214	1.84129	1.58792	1.16555	1.74984	1.82114	2.72613	1.45929	1.55169	1.66762	2.76631	2.41021	4.27085	3.49674	3.54126	5.63102	4.31407	3.42633	3.34483	3.10454	1.80148	0.992044	1.51942	1.8465	0.967344	2.09039	1.883	1.77757	2.68495
AC01g006090.2	AC1.0ch01	1125255	1128124	+	747	KAI5648504.1 hypothetical protein M9H77_34509 [Catharanthus roseus]	Uncharacterized protein OS=Daucus carota subsp. sativus OX=79200 GN=DCAR_019046 PE=4 SV=1	Uncharacterized protein HI_0077 OS=Haemophilus influenzae (strain ATCC 51907 / DSM 11121 / KW20 / Rd) OX=71421 GN=HI_0077 PE=4 SV=1	2.77786	1.87569	2.3871	2.69612	2.32332	2.70446	2.10678	2.57472	1.55491	1.48718	1.71919	1.26595	2.01624	1.84129	1.80446	2.26636	1.27261	1.66278	2.52419	1.27688	1.93961	2.81771	2.32952	3.94398	4.78853	3.79434	3.54126	3.78479	5.66221	3.42633	4.43554	3.33033	1.26104	1.87966	1.7176	1.62926	1.82088	2.32793	2.13977	2.93686	3.75893
AC01g006090.3	AC1.0ch01	1125255	1128124	+	960	KAI5648504.1 hypothetical protein M9H77_34509 [Catharanthus roseus]	Uncharacterized protein (Fragment) OS=Davidia involucrata OX=16924 GN=Din_041218 PE=4 SV=1	Uncharacterized protein HI_0077 OS=Haemophilus influenzae (strain ATCC 51907 / DSM 11121 / KW20 / Rd) OX=71421 GN=HI_0077 PE=4 SV=1	3.83999	4.01934	4.89356	5.26684	5.13291	4.92598	4.08963	4.67653	2.52673	2.91927	2.47134	2.45278	2.88034	3.53527	2.23753	2.97864	3.42014	3.24639	2.52419	3.92185	4.03438	3.16273	4.87744	4.09005	7.57105	7.29108	5.75455	7.38495	6.38122	8.56582	5.3081	6.15264	2.88237	2.92392	3.50126	2.82405	3.41416	2.61298	2.86729	4.328	5.36991
AC01g006090.4	AC1.0ch01	1125255	1128124	+	747	KAI5648504.1 hypothetical protein M9H77_34509 [Catharanthus roseus]	Uncharacterized protein OS=Daucus carota subsp. sativus OX=79200 GN=DCAR_019046 PE=4 SV=1	Uncharacterized protein HI_0077 OS=Haemophilus influenzae (strain ATCC 51907 / DSM 11121 / KW20 / Rd) OX=71421 GN=HI_0077 PE=4 SV=1	2.73701	2.67956	2.56614	2.38262	3.83617	1.83517	2.29267	2.94254	1.03661	1.4321	1.88037	2.05717	1.44017	1.32573	0.577427	1.55407	2.54522	1.82114	2.01935	1.91532	1.55169	2.87521	2.54792	3.35968	5.37091	4.98472	3.62979	4.43097	3.95456	4.3333	3.92654	4.00768	1.20099	2.61064	1.65154	2.71544	1.76398	1.94786	2.35375	2.705	4.11693
AC01g006100.1	AC1.0ch01	1129145	1136310	-	1854	KAI5648508.1 hypothetical protein M9H77_34513 [Catharanthus roseus]	Dihydrolipoamide acetyltransferase component of pyruvate dehydrogenase complex OS=Coffea arabica OX=13443 GN=LOC113730727 PE=3 SV=1	Dihydrolipoyllysine-residue acetyltransferase component 1 of pyruvate dehydrogenase complex, mitochondrial OS=Arabidopsis thaliana OX=3702 GN=LTA3 PE=1 SV=2	45.1811	45.5525	44.1017	45.7087	45.6559	44.3338	49.8192	45.1364	56.4303	59.7074	57.969	60.9238	68.3361	62.6775	55.2886	62.8752	66.4939	58.435	62.701	62.0199	56.7917	77.8033	63.1883	74.6434	102.565	81.6155	90.9219	79.019	102.729	104.906	86.093	93.87	56.3263	55.2412	55.822	56.8069	58.5528	53.5424	52.6384	45.8305	18.4367
AC01g006110.1	AC1.0ch01	1137355	1138833	-	1041	KAI5648510.1 hypothetical protein M9H77_34515 [Catharanthus roseus]	bark storage protein A-like OS=Coffea arabica OX=13443 GN=LOC113730731 PE=4 SV=1	Bark storage protein A OS=Populus deltoides OX=3696 GN=BSPA PE=2 SV=1	7.02636	6.36395	5.72905	7.27326	5.67322	5.21575	6.63016	6.56817	2.52673	2.20322	1.02077	1.58244	1.6562	1.69399	1.37139	2.52537	54.4041	51.4671	66.2348	83.2709	66.8777	28.3496	36.3988	34.2542	0.582388	0.967184	1.15091	0.276936	2.60641	0.302323	1.5997	6.37842	8.76721	9.55495	8.52194	9.77557	12.2341	12.0197	13.6517	13.0613	118.854
AC01g006120.1	AC1.0ch01	1147979	1152406	-	1572	KAI5648512.1 hypothetical protein M9H77_34517 [Catharanthus roseus]	non-specific serine/threonine protein kinase OS=Davidia involucrata OX=16924 GN=Din_008931 PE=3 SV=1	3-phosphoinositide-dependent protein kinase 2 OS=Arabidopsis thaliana OX=3702 GN=PDPK2 PE=1 SV=1	44.6909	42.739	50.4872	41.8212	43.2245	46.2656	41.8877	42.0363	41.2699	36.6837	39.4877	36.7125	42.053	34.027	34.3569	37.2978	38.576	36.2645	33.7232	34.0198	34.4474	33.6975	28.5367	28.6303	34.6845	33.1819	37.7144	35.4478	34.5125	33.1548	38.1747	35.674	61.0102	43.1278	45.2522	48.0089	44.6116	36.5342	35.2634	31.9963	35.7994
AC01g006130.1	AC1.0ch01	1155720	1160076	-	2160	KAI5648515.1 hypothetical protein M9H77_34520 [Catharanthus roseus]	Glycosyl transferase 64 domain-containing protein OS=Coffea canephora OX=49390 GN=GSCOC_T00029531001 PE=3 SV=1	Glucosamine inositolphosphorylceramide transferase 1 OS=Arabidopsis thaliana OX=3702 GN=GINT1 PE=1 SV=1	13.5625	17.6181	19.1565	14.9227	16.9116	19.2693	18.8991	16.0263	23.4532	36.1879	21.3287	22.4706	17.6421	26.6619	24.7572	13.2744	0.795381	1.10852	0.302903	0.456029	1.08618	0.80506	0.582381	0.292146	2.20013	1.41358	1.85916	1.38468	1.43802	2.92246	2.32684	1.69339	7.02578	7.88414	6.14372	5.64811	10.527	4.8934	6.76168	7.11029	0.536991
AC01g006140.1	AC1.0ch01	1178094	1179904	-	957	KAI5648518.1 hypothetical protein M9H77_34523 [Catharanthus roseus]	probable phytol kinase 1, chloroplastic OS=Coffea arabica OX=13443 GN=LOC113730740 PE=3 SV=1	Probable phytol kinase 1, chloroplastic OS=Glycine max OX=3847 PE=2 SV=1	5.84168	4.75622	6.80324	5.83115	6.59174	6.76115	7.12587	6.77835	5.44219	5.89362	3.76073	3.79785	3.45641	6.18673	3.53674	4.46796	11.9307	11.0852	12.8229	10.8535	15.5169	10.0057	7.93494	8.83743	7.11808	6.62149	8.94169	4.33866	4.76345	5.74414	4.94453	5.8704	3.36276	4.80358	4.02975	5.43087	3.41416	3.65817	3.85159	4.09615	10.5608
AC01g006150.1	AC1.0ch01	1181322	1186283	-	1512	XP_027111417.1 probable U3 small nucleolar RNA-associated protein 7 [Coffea arabica]_x0001_XP_027162658.1 probable U3 small nucleolar RNA-associated protein 7 [Coffea eugenioides]	probable U3 small nucleolar RNA-associated protein 7 OS=Coffea arabica OX=13443 GN=LOC113730738 PE=4 SV=1	Probable U3 small nucleolar RNA-associated protein 7 OS=Schizosaccharomyces pombe (strain 972 / ATCC 24843) OX=284812 GN=utp7 PE=3 SV=1	22.3455	21.9724	27.2726	24.2651	24.0977	23.4226	19.5187	21.0181	26.5631	20.1044	21.7048	22.8662	22.6107	25.2625	20.2099	29.7864	28.236	38.7983	37.0552	38.9449	39.1801	49.2237	43.4602	52.8054	30.8019	29.9083	30.986	27.3243	29.839	42.1237	25.3044	33.8113	31.2857	29.7613	34.0217	32.6938	36.1901	30.2156	36.8469	31.6099	23.9856
AC01g006170.1	AC1.0ch01	1200392	1204245	+	1164	KAI5648520.1 hypothetical protein M9H77_34525 [Catharanthus roseus]	SEC12-like protein 1 OS=Coffea arabica OX=13443 GN=LOC113725737 PE=4 SV=1	SEC12-like protein 1 OS=Arabidopsis thaliana OX=3702 GN=PHF1 PE=1 SV=2	48.4901	45.0836	36.1646	37.9965	43.1164	34.8199	37.3024	43.6652	94.9792	93.0862	114.058	85.6098	93.7551	77.997	102.421	87.2871	50.3476	50.9129	53.109	50.072	53.7659	59.6319	48.8472	50.5413	123.66	125.064	108.097	139.206	127.804	125.162	110.016	100.531	37.9512	35.2437	35.7393	35.192	38.4662	33.1136	44.5928	39.6476	28.9975
AC01g006180.1	AC1.0ch01	1205242	1211892	+	1032	KAI5648520.1 hypothetical protein M9H77_34525 [Catharanthus roseus]	TYR_PHOSPHATASE_2 domain-containing protein OS=Coffea canephora OX=49390 GN=GSCOC_T00029526001 PE=4 SV=1	Phosphoglucan phosphatase DSP4, amyloplastic OS=Castanea sativa OX=21020 GN=DSP4 PE=1 SV=1	26.9616	32.1547	28.2275	28.9676	30.5813	32.4535	28.9992	34.8901	45.1572	44.8907	48.3522	51.8248	55.1585	43.97	49.4422	54.3926	114.455	90.8197	111.064	121.212	117.695	88.7866	101.043	99.9871	33.1314	24.254	31.5172	41.5403	31.1871	26.6044	29.8126	34.3757	59.569	49.6022	53.1795	63.324	57.244	50.3118	54.9921	74.3489	87.1715
AC01g006190.1	AC1.0ch01	1213486	1220958	+	2823	KAI5648521.1 hypothetical protein M9H77_34526 [Catharanthus roseus]	uncharacterized protein LOC113730742 isoform X1 OS=Coffea arabica OX=13443 GN=LOC113730742 PE=4 SV=1	0	25.0825	20.4986	22.4984	24.7667	21.9364	20.8147	21.9973	21.0181	25.4617	22.9686	23.6926	24.686	27.1472	18.6338	21.9422	22.016	21.2367	13.7774	12.9239	15.6874	14.9738	17.2513	10.6284	13.6578	51.7031	41.8121	47.5414	44.6789	48.1737	40.209	38.9018	35.7869	13.0908	15.6639	12.7499	12.8169	11.9495	14.2526	13.1382	12.2112	7.33887
AC01g006280.1	AC1.0ch01	1319567	1322469	+	2127	KAI5667672.1 hypothetical protein M9H77_17525 [Catharanthus roseus]	Uncharacterized protein OS=Tetracentron sinense OX=13715 GN=HHK36_003440 PE=3 SV=1	Subtilisin-like protease SBT5.4 OS=Arabidopsis thaliana OX=3702 GN=SBT5.4 PE=1 SV=1	23.2442	30.078	34.613	15.9886	11.5626	13.9569	24.5998	8.14452	0.453516	0.771128	1.55802	1.42419	0.648076	0.294606	0.360892	0.64753	0	0	0.201935	0	0	0	0	0	5.62975	5.05912	2.92154	5.90796	6.74073	6.55034	3.85383	6.37842	0.240197	0.261064	0.396369	0.325852	0	0.0475088	0.299568	0	0.894984
AC01g006290.1	AC1.0ch01	1323795	1328485	+	1971	KAI5648523.1 hypothetical protein M9H77_34528 [Catharanthus roseus]	Uncharacterized protein OS=Davidia involucrata OX=16924 GN=Din_004750 PE=4 SV=1	0	66.5462	68.3287	70.4195	74.112	69.0511	72.1511	65.62	74.5618	32.7827	41.8612	34.5987	35.7631	40.7568	39.9928	39.1207	44.1616	132.59	143.87	126.614	136.9	134.298	146.291	149.89	171.563	42.8379	42.9281	44.6199	39.5095	47.0952	52.4027	43.7736	47.189	68.4563	69.1298	81.9163	68.429	76.0219	69.6953	82.4668	73.4988	98.0903
AC01g006300.1	AC1.0ch01	1334681	1335746	+	690	XP_027108711.1 cyclin-dependent protein kinase inhibitor SMR3-like [Coffea arabica]	cyclin-dependent protein kinase inhibitor SMR3-like OS=Coffea arabica OX=13443 GN=LOC113728509 PE=4 SV=1	0	60.8679	65.6492	45.892	48.4675	51.8154	52.6887	52.1118	47.1332	80.661	80.6931	87.9474	92.6517	79.6414	68.7906	86.3975	65.5948	28.3156	31.9888	29.0787	26.5409	28.551	37.8378	39.0923	37.5408	12.1654	13.0942	15.9357	18.7393	10.0662	16.7285	17.7421	25.4008	98.1807	81.452	91.5613	90.1525	88.4267	64.992	67.36	71.4121	49.4031
AC01g006310.1	AC1.0ch01	1341110	1342370	+	474	XP_009605782.1 non-symbiotic hemoglobin 2 [Nicotiana tomentosiformis]	Globin family profile domain-containing protein OS=Camellia sinensis OX=4442 GN=HYC85_014000 PE=3 SV=1	Non-symbiotic hemoglobin 2 OS=Solanum lycopersicum OX=4081 GN=HB2 PE=2 SV=1	3.88084	4.82321	4.17743	3.51123	3.18781	3.81522	3.34606	2.83745	1.42534	0.771128	1.61174	1.66156	1.44017	0.810167	2.09317	2.39586	7.55612	8.3931	7.67355	8.20852	8.22394	5.98044	8.66291	7.23062	0.647098	0.148798	1.23944	0.461559	0.719011	0.604646	0.363568	1.07248	5.46449	5.58677	8.85225	8.25492	5.12123	2.37544	4.19395	4.09615	10.9188
AC01g006320.1	AC1.0ch01	1342652	1343508	+	498	KAI5648528.1 hypothetical protein M9H77_34533 [Catharanthus roseus]	Non-symbiotic hemoglobin 2 OS=Phtheirospermum japonicum OX=374723 GN=PHJA_002177400 PE=3 SV=1	Non-symbiotic hemoglobin 2 OS=Gossypium hirsutum OX=3635 GN=HB2 PE=3 SV=1	4.69786	5.22514	4.89356	6.01925	5.51112	6.13333	6.19641	7.04107	15.7435	17.4055	16.9233	7.99131	18.4342	15.3932	24.8293	24.2176	4.29506	6.33441	5.25032	5.47235	5.58607	3.56526	5.16863	4.82041	1.68246	0.892785	1.59357	0.646183	1.07852	0.201549	0.799851	1.58049	4.6238	7.83193	8.25769	7.16875	6.94212	3.37312	3.80879	3.55515	13.7828
AC01g006330.1	AC1.0ch01	1356125	1357691	+	1152	KAI5648530.1 hypothetical protein M9H77_34535 [Catharanthus roseus]	Fe2OG dioxygenase domain-containing protein OS=Tetracentron sinense OX=13715 GN=HHK36_011261 PE=3 SV=1	Probable 2-oxoglutarate-dependent dioxygenase SLC1 OS=Oryza sativa subsp. japonica OX=39947 GN=SLC1 PE=2 SV=1	0.0408509	0	0.119355	0	0.270153	0	0	0.105091	0.583092	0.330483	0.644697	0.712097	0.432051	0	0.505248	0.129506	0	0	0	0	0.0775843	0.115009	0	0	10.6124	2.38076	8.58756	5.16946	4.04444	3.9302	2.39955	1.24182	0.120099	0.313277	0.660615	0.217235	0.22761	0	0	0.154572	0
AC01g006340.1	AC1.0ch01	1360266	1366130	-	2715	KAI5648531.1 hypothetical protein M9H77_34536 [Catharanthus roseus]	uncharacterized protein LOC113730746 isoform X1 OS=Coffea arabica OX=13443 GN=LOC113730746 PE=4 SV=1	0	63.2372	70.4054	57.4098	61.3838	66.2956	62.5406	64.2568	66.68	83.3821	82.5107	81.3929	81.3373	82.8098	84.9939	82.4998	92.7911	32.1334	27.4755	30.8961	32.0132	30.413	31.7424	27.8815	29.5798	31.7725	38.7618	30.7204	27.7859	32.715	29.8292	31.485	34.2628	89.9539	103.016	102.065	87.0025	104.416	93.4972	105.534	92.9748	18.4367
AC01g006360.1	AC1.0ch01	1370353	1373495	-	966	KAI5648533.1 hypothetical protein M9H77_34538 [Catharanthus roseus]	Uncharacterized protein OS=Striga asiatica OX=4170 GN=STAS_22705 PE=4 SV=1	0	11.3974	13.8667	12.8307	13.3552	9.29327	13.136	10.41	12.1905	12.3745	14.7616	11.9806	12.1848	9.00106	11.1214	10.3215	10.8785	22.3502	28.7424	28.6748	35.5702	29.0165	21.5641	28.6823	26.4392	3.42962	4.83592	3.54126	4.98484	4.58369	4.13175	5.01724	4.28991	9.6079	11.0169	11.9571	11.8393	10.4701	10.927	12.967	12.7522	50.2981
AC01g006440.1	AC1.0ch01	1440677	1441807	-	1131	0	0	0	3.34978	4.42127	1.01452	0.752406	2.21526	0.869291	1.17732	1.68145	0.32394	0.110161	0.698421	1.50332	0.432051	0.294606	0.144357	0.129506	0	0.15836	0	0	0	0	0	0	0	0	0	0	0	0	0	0	0	0	0	0	0	0	0	0	0
AC01g006450.1	AC1.0ch01	1444310	1444741	-	432	TYI48803.1 hypothetical protein E1A91_D13G273000v1 [Gossypium mustelinum]	Histone H2B OS=Gossypium mustelinum OX=34275 GN=E1A91_D13G273000v1 PE=3 SV=1	Histone H2B OS=Nicotiana tabacum OX=4097 GN=HIS2B PE=2 SV=3	66.587	68.5297	78.0582	80.1939	73.4276	71.9097	69.3379	70.4633	81.0498	80.9134	87.8399	85.2142	78.5613	84.9939	76.9421	72.1996	91.6279	92.8783	94.4048	95.7661	97.6786	97.5847	97.476	94.6554	58.1741	67.0333	59.0505	60.2796	51.3194	58.2476	64.8606	41.5444	61.4305	60.358	54.0383	65.9308	57.87	51.737	60.8123	67.0068	115.811
AC01g006460.1	AC1.0ch01	1448475	1455524	+	966	KAI5648535.1 hypothetical protein M9H77_34540 [Catharanthus roseus]	protein BTR1-like isoform X2 OS=Coffea arabica OX=13443 GN=LOC113725748 PE=4 SV=1	Protein BTR1 OS=Arabidopsis thaliana OX=3702 GN=BTR1 PE=1 SV=1	21.1199	16.8812	20.7678	24.3905	20.5857	21.9254	22.1832	21.9639	14.5125	9.30862	14.6668	13.1342	12.0254	10.6058	10.6102	12.4973	7.87428	7.36376	6.15903	6.3844	5.74124	8.74065	8.22613	9.20261	29.3783	22.0964	26.3824	29.0782	23.5476	22.775	18.1784	23.3687	9.96819	12.27	10.1735	11.5134	10.1287	12.7323	11.8543	9.19701	11.2768
AC01g006480.1	AC1.0ch01	1456788	1457420	-	633	0	0	0	2.77786	4.15332	2.32742	4.51444	3.45796	1.98005	2.60249	2.2069	7.70977	5.89362	13.5924	5.7759	6.84081	5.89212	9.96061	6.92858	2.7043	3.64229	5.25032	3.37461	2.9482	10.8683	12.3028	11.2476	0.388259	1.48798	1.32797	0.923119	2.15703	2.51936	3.99925	3.33033	2.88237	2.14073	1.98185	2.17235	1.25186	5.416	5.52061	0.850144	1.78997
AC01g006520.1	AC1.0ch01	1469753	1473398	+	1107	KAI5648538.1 hypothetical protein M9H77_34543 [Catharanthus roseus]	Uncharacterized protein OS=Coffea canephora OX=49390 GN=GSCOC_T00029511001 PE=4 SV=1	Acyl-CoA-binding domain-containing protein 6 OS=Oryza sativa subsp. japonica OX=39947 GN=ACBP6 PE=2 SV=1	34.6007	36.9109	35.9259	32.9178	32.6885	34.0955	28.7514	29.5305	35.5038	33.7093	37.9297	36.5543	34.9241	33.0695	37.8936	31.988	22.6684	24.2291	24.5352	21.3421	24.6718	25.4744	29.3374	25.3437	31.9019	32.2891	38.6883	26.4012	40.8937	28.9222	32.6484	27.0377	41.1939	41.8225	49.8104	43.9901	44.2133	41.7602	46.433	32.0736	17.5417
AC01g006540.1	AC1.0ch01	1473977	1484576	+	1989	KAI5648538.1 hypothetical protein M9H77_34543 [Catharanthus roseus]	Putative acyl-CoA-binding domain-containing protein 4 OS=Davidia involucrata OX=16924 GN=Din_027356 PE=4 SV=1	0	21.365	20.4986	20.2904	21.3182	17.8841	22.6982	20.5101	19.9672	21.38	19.8841	23.8001	18.198	18.6502	20.5488	23.2414	16.9653	12.1693	13.8565	16.0539	14.0457	13.2669	18.3439	20.3105	20.6694	19.2188	17.1117	21.6902	22.5241	23.9071	22.0696	21.2324	18.6837	26.1215	26.2108	28.1422	27.5888	25.0941	26.6049	27.5175	19.2442	28.6395
AC01g006550.1	AC1.0ch01	1477530	1479556	-	1701	KAI5648539.1 hypothetical protein M9H77_34544 [Catharanthus roseus]	4-coumarate--CoA ligase-like 5 OS=Coffea arabica OX=13443 GN=LOC113723848 PE=4 SV=1	Probable CoA ligase CCL5 OS=Humulus lupulus OX=3486 GN=CCL5 PE=2 SV=1	9.23231	13.5318	8.65325	11.0353	10.2118	8.59632	7.74552	11.56	7.64498	6.27919	6.60814	9.09901	8.13696	9.72201	8.37269	7.96462	6.60167	7.12622	4.24064	4.56029	7.21534	7.36055	4.80464	10.3712	8.41228	8.55586	9.56141	10.6159	10.4257	5.74414	10.3253	8.12825	11.5295	11.0691	11.0323	10.7531	11.0391	12.8749	10.9128	8.96515	8.41285
AC01g006590.1	AC1.0ch01	1491507	1495710	+	1335	KAI5648541.1 hypothetical protein M9H77_34546 [Catharanthus roseus]	Malate dehydrogenase [NADP], chloroplastic OS=Neolamarckia cadamba OX=153762 GN=MDH PE=2 SV=1	Malate dehydrogenase [NADP], chloroplastic OS=Medicago sativa OX=3879 GN=MDH1 PE=2 SV=1	112.136	114.685	94.8873	104.02	101.307	82.8241	94.929	86.2269	126.337	121.783	119.537	118.129	103.476	108.562	99.7504	104.058	259.851	268.5	259.79	275.989	230.968	170.27	235.355	194.569	3.88259	7.51428	3.01007	4.43097	6.8306	6.14724	8.43479	5.19305	114.874	125.206	112.437	131.101	113.464	101.194	108.444	105.186	253.281
AC01g006600.1	AC1.0ch01	1496296	1498113	-	1218	QTJ02281.1 ANAC type transcription factor [Catharanthus roseus]	ANAC type transcription factor OS=Catharanthus roseus OX=4058 GN=CRO_T126752 PE=2 SV=1	NAC domain-containing protein 53 OS=Arabidopsis thaliana OX=3702 GN=NAC053 PE=2 SV=1	101.76	96.933	98.4083	105.713	100.713	101.949	106.702	114.444	169.291	173.834	203.348	187.914	176.925	164.022	188.025	162.66	119.625	111.644	119.142	142.828	119.325	137.32	128.779	137.017	112.983	126.552	127.308	139.114	122.591	129.697	129.358	119.045	127.125	118.523	125.385	120.022	127.974	117.964	130.398	125.976	93.0784
AC01g006610.1	AC1.0ch01	1498206	1499828	-	519	KAI5648542.1 hypothetical protein M9H77_34547 [Catharanthus roseus]	ANAC type transcription factor OS=Catharanthus roseus OX=4058 GN=CRO_T126752 PE=2 SV=1	NAC domain-containing protein 78 OS=Arabidopsis thaliana OX=3702 GN=NAC078 PE=2 SV=2	35.2544	33.3605	38.4323	34.7988	37.1731	37.2829	30.0526	37.9377	58.5683	60.4785	71.5076	68.0448	59.335	52.4399	67.8476	58.7958	34.9968	34.9976	41.6997	42.0459	37.4732	41.3456	36.6172	38.4903	46.3322	42.5561	44.3543	43.9404	45.3876	44.7438	45.6642	43.1249	38.5517	36.1835	37.3248	33.4542	38.3524	37.1518	39.7998	33.4647	15.5727
AC01g006620.1	AC1.0ch01	1501690	1506845	-	1293	KAI5648543.1 hypothetical protein M9H77_34548 [Catharanthus roseus]	NAC domain-containing protein OS=Coffea canephora OX=49390 GN=GSCOC_T00029507001 PE=4 SV=1	NAC domain containing protein 50 OS=Arabidopsis thaliana OX=3702 GN=NAC050 PE=1 SV=1	51.9624	45.3515	47.8017	44.8309	49.1138	46.169	48.8897	52.5979	90.8975	89.2305	107.342	108.397	84.826	81.5323	106.535	89.942	34.8377	32.7014	34.6319	36.8471	35.9215	43.6457	46.7361	44.1871	61.4743	65.0989	62.9459	60.095	61.3856	51.8988	65.515	67.1145	42.635	44.2243	45.9128	33.5628	45.9204	46.0835	51.8253	46.4488	31.1455
AC01g006630.1	AC1.0ch01	1513396	1514833	+	639	KAI5648544.1 hypothetical protein M9H77_34549 [Catharanthus roseus]	Ras-related protein RABC2a-like OS=Coffea canephora OX=49390 GN=GSCOC_T00029506001 PE=4 SV=1	Ras-related protein RABC2a OS=Arabidopsis thaliana OX=3702 GN=RABC2A PE=1 SV=1	0.735317	1.54075	1.43226	1.69291	0.702398	1.73858	1.05339	2.10181	2.91546	4.57169	5.58737	6.56711	5.97671	3.16702	7.14565	5.245	1.034	1.66278	1.71645	1.00326	1.70685	2.6452	2.47512	2.55628	1.81187	2.45516	3.3642	4.70791	4.9432	1.20929	6.25338	3.44322	0.96079	0.887618	0.462431	0.760322	0.682831	0.427579	1.02709	2.31857	0.357994
AC01g006640.1	AC1.0ch01	1515607	1521768	+	3015	GAY54488.1 hypothetical protein CUMW_157070, partial [Citrus unshiu]	Monocopper oxidase-like protein SKU5 (Fragment) OS=Citrus unshiu OX=55188 GN=CUMW_157070 PE=3 SV=1	Monocopper oxidase-like protein SKU5 OS=Arabidopsis thaliana OX=3702 GN=SKU5 PE=1 SV=1	1.34808	2.61257	1.31291	2.13182	1.45883	1.49711	0.805534	1.47127	0.518304	0.605886	0.322348	0.158244	0	0.220955	0.577427	0.388518	0.159076	0	0	0	0	0	0.363988	0	0.12942	0	0.354126	0	0	0.201549	0.218141	0.282231	0	0.104426	0	0.108617	0	0.0950175	0.171182	0	0
AC01g006650.1	AC1.0ch01	1522187	1524404	-	1383	XP_027115655.1 zinc finger protein ZAT5-like [Coffea arabica]	zinc finger protein ZAT5-like OS=Coffea arabica OX=13443 GN=LOC113733486 PE=4 SV=1	Zinc finger protein ZAT5 OS=Arabidopsis thaliana OX=3702 GN=ZAT5 PE=2 SV=1	2.45106	0.937846	0.596776	0.188101	2.59347	3.38058	8.67498	6.62071	18.9829	25.3921	25.3043	7.5957	27.5793	17.971	39.5537	33.8658	0.715843	1.02934	0.201935	1.27688	0.698259	0.690051	0.655178	0.584293	0.905937	0.743988	0.265595	0.369247	0.539258	0.201549	0.436282	0.338677	0.360296	0	0.396369	0.217235	0.170708	0.38007	0.256773	0.0772858	0
AC01g006660.1	AC1.0ch01	1536651	1549733	-	2997	XP_027111445.1 pullulanase 1, chloroplastic isoform X1 [Coffea arabica]	pullulanase 1, chloroplastic isoform X1 OS=Coffea arabica OX=13443 GN=LOC113730756 PE=4 SV=1	Pullulanase 1, chloroplastic OS=Arabidopsis thaliana OX=3702 GN=PU1 PE=1 SV=2	30.5973	28.8053	37.5372	34.4853	31.6619	33.3228	32.0355	29.8457	24.8138	23.0237	28.9039	22.075	23.2587	22.3164	26.9225	18.0013	38.4169	31.5137	39.1755	32.378	38.9473	31.2248	35.5252	29.4337	25.8839	26.2628	23.815	23.1703	21.3906	26.7052	26.4678	27.2635	26.5418	30.3879	29.7938	23.2441	25.5493	24.3245	26.4904	18.7804	28.2815
AC01g006670.1	AC1.0ch01	1550221	1551339	-	1119	KAI5648549.1 hypothetical protein M9H77_34554 [Catharanthus roseus]	hyccin OS=Coffea arabica OX=13443 GN=LOC113728516 PE=3 SV=1	0	9.35486	11.1202	11.5178	10.1575	10.2118	12.3632	9.35658	9.56325	4.98867	6.88507	8.86458	6.64624	5.9047	7.80706	7.36219	9.38919	3.81783	6.25523	7.26968	5.47235	4.49989	8.16561	6.1878	6.7924	8.21815	10.639	9.73847	8.86194	9.07751	5.34104	7.34408	11.8537	12.0699	9.92044	9.18255	9.23248	10.4701	8.40905	5.04986	6.56929	5.5489
AC01g006680.1	AC1.0ch01	1550907	1551348	+	369	0	0	0	1.59319	1.60774	0.954841	1.44211	1.9451	1.64199	2.04482	1.36618	0.842244	0.660967	0.644697	0.949462	1.87222	1.10477	1.15485	0.906543	0.318153	0.791802	0.605806	0.547235	0.465506	1.26509	1.09196	0.584293	1.61775	1.41358	2.21329	1.47699	1.5279	1.41084	1.01799	1.41115	1.02084	1.04426	0.8588	1.41203	1.53637	1.56779	0.813113	1.23657	0.715987
AC01g006700.1	AC1.0ch01	1552984	1553916	-	822	XP_027104904.1 uncharacterized protein LOC113725757 isoform X1 [Coffea arabica]	uncharacterized protein LOC113725757 isoform X1 OS=Coffea arabica OX=13443 GN=LOC113725757 PE=4 SV=1	0	6.37275	10.5843	7.63873	9.71858	9.61745	7.1475	8.36516	9.09034	2.72109	2.03798	3.06231	2.05717	2.59231	3.46162	2.16535	4.20895	1.74984	3.72147	2.8271	2.82738	3.80163	3.39275	4.65905	2.9945	11.7125	15.8469	14.0765	18.8316	12.7624	16.8293	14.3246	27.4329	28.7036	15.0373	15.2602	14.9892	23.5577	15.9629	12.3251	14.7616	10.5608
AC01g006710.1	AC1.0ch01	1557763	1560017	-	1155	KAI5648552.1 hypothetical protein M9H77_34557 [Catharanthus roseus]	SHUGOSHIN 1 OS=Coffea arabica OX=13443 GN=LOC113730759 PE=3 SV=1	SHUGOSHIN 2 OS=Arabidopsis thaliana OX=3702 GN=SGO2 PE=2 SV=1	9.15061	8.57459	8.47421	8.33917	8.6449	8.16168	6.25838	10.1412	3.95207	4.29629	3.22348	3.95609	2.5203	4.41909	3.46456	2.00734	0	0.237541	0.201935	0.364823	0.54309	0.40253	0.727976	0.365183	2.71781	1.04158	2.92154	2.86167	1.61777	2.41859	1.74513	2.59653	1.56128	1.35753	0.726677	1.52064	1.93469	1.75782	1.15548	1.082	3.57994
AC01g006720.1	AC1.0ch01	1563591	1566132	+	1269	KAI5648555.1 hypothetical protein M9H77_34560 [Catharanthus roseus]	Pectate lyase OS=Coffea canephora OX=49390 GN=GSCOC_T00007367001 PE=3 SV=1	Probable pectate lyase 12 OS=Arabidopsis thaliana OX=3702 GN=At3g53190 PE=2 SV=2	49.6339	57.4095	57.4098	58.8758	50.6267	53.5097	50.129	51.8622	20.2138	14.8167	15.0429	15.9035	17.21	28.7978	13.8582	27.52	35.3149	33.9683	29.6845	27.1793	44.611	23.8643	19.6554	24.3212	25.0427	21.8732	32.1369	31.8476	26.9629	34.1625	20.2144	48.7131	27.8029	32.5808	31.5114	28.7836	33.2311	42.2828	29.1009	36.5562	28.6395
AC01g006740.1	AC1.0ch01	1568650	1572064	-	1461	KAI5648556.1 hypothetical protein M9H77_34561 [Catharanthus roseus]	Serine/threonine protein phosphatase 2A regulatory subunit OS=Davidia involucrata OX=16924 GN=Din_008422 PE=3 SV=1	Serine/threonine protein phosphatase 2A 57 kDa regulatory subunit B' alpha isoform OS=Arabidopsis thaliana OX=3702 GN=B'ALPHA PE=1 SV=1	24.7148	27.5325	23.692	29.0303	24.4759	24.5816	27.3262	25.6947	30.3208	38.4462	37.1775	29.5916	35.7162	38.0779	35.3674	29.2684	38.2578	43.2324	38.3677	48.6127	40.2663	39.2754	34.2877	34.1081	30.1548	33.777	33.3764	30.0014	22.6488	35.4726	30.8306	29.7471	29.9646	32.2675	34.0878	29.7612	34.0847	30.8332	29.8284	30.0642	30.6085
AC01g006760.1	AC1.0ch01	1574270	1584286	-	4791	KAI5648557.1 hypothetical protein M9H77_34562 [Catharanthus roseus]	protein RNA-directed DNA methylation 3-like OS=Coffea arabica OX=13443 GN=LOC113725759 PE=4 SV=1	Protein RNA-directed DNA methylation 3 OS=Arabidopsis thaliana OX=3702 GN=RDM3 PE=1 SV=1	123.983	117.834	131.291	122.579	123.352	110.545	104.038	115.127	51.0529	59.7624	51.7369	57.2842	62.2873	63.3403	64.8161	67.4727	44.8595	42.8365	43.0123	54.2674	52.6022	49.8562	45.0617	47.7659	106.059	107.953	105.264	89.9118	120.884	105.813	105.508	130.786	64.1327	71.3749	68.0434	50.5071	58.5528	76.5366	68.0447	53.8682	24.5226
AC01g006770.1	AC1.0ch01	1584642	1586786	-	1932	KAI5648560.1 hypothetical protein M9H77_34565 [Catharanthus roseus]	NUCLEAR FUSION DEFECTIVE 4-like OS=Olea europaea subsp. europaea OX=158383 GN=OLEA9_A057205 PE=3 SV=1	0	5.39232	3.0145	3.28227	4.95334	5.18694	5.21575	3.90374	5.0969	2.59152	2.09306	2.57879	2.69014	1.51218	1.62033	1.87664	2.39586	0.159076	0.395901	0	0	0.620674	0.230017	0.29119	0.146073	4.85324	7.14228	6.7284	7.56957	5.57233	5.34104	11.3433	6.37842	0.840691	0.887618	0.594554	1.19479	0.796637	1.47277	0.427954	0.231857	2.50596
AC01g006780.1	AC1.0ch01	1588035	1590018	-	1938	KAI5648562.1 hypothetical protein M9H77_34567 [Catharanthus roseus]	NUCLEAR FUSION DEFECTIVE 4-like OS=Olea europaea subsp. europaea OX=158383 GN=OLEA9_A012050 PE=3 SV=1	Protein NUCLEAR FUSION DEFECTIVE 4 OS=Arabidopsis thaliana OX=3702 GN=NFD4 PE=3 SV=1	21.2425	18.8239	15.0984	16.2394	21.9364	15.4541	17.35	16.4467	107.224	53.4282	71.8837	76.8273	90.4427	60.9098	57.0931	68.3792	113.421	72.8458	97.131	99.1407	113.894	153.881	102.572	117.735	379.458	306.597	284.098	409.957	379.638	344.044	349.171	248.081	10.2084	8.71954	4.16188	6.95151	8.25088	8.02898	3.33804	4.328	39.7373
AC01g006790.1	AC1.0ch01	1595468	1599934	-	843	KAI3470501.1 hypothetical protein Pfo_027164 [Paulownia fortunei]	Glycine-rich RNA-binding RZ1C-like isoform X1 OS=Olea europaea subsp. europaea OX=158383 GN=OLEA9_A090748 PE=4 SV=1	Glycine-rich RNA-binding protein RZ1B OS=Arabidopsis thaliana OX=3702 GN=RZ1B PE=2 SV=1	74.7572	68.8647	65.526	68.7197	70.51	66.1627	63.947	69.6225	76.5794	70.7785	65.5979	59.104	70.7123	75.3455	69.219	78.4807	90.5144	92.7992	83.3993	97.4078	91.6271	96.4347	80.7325	81.0706	69.6925	62.3462	62.1491	68.957	67.4972	76.5885	74.2407	74.3961	69.8975	68.8687	61.5694	60.8258	67.2589	62.474	74.8064	53.4818	67.1238
AC01g006800.1	AC1.0ch01	1601344	1604182	-	1974	KAI5648572.1 hypothetical protein M9H77_34577 [Catharanthus roseus]	AAA+ ATPase domain-containing protein OS=Davidia involucrata OX=16924 GN=Din_036217 PE=4 SV=1	Protein SEEDLING PLASTID DEVELOPMENT 1 OS=Arabidopsis thaliana OX=3702 GN=SPD1 PE=2 SV=1	121.858	137.93	122.876	116.748	111.951	118.32	133.966	157.794	403.046	416.464	485.134	524.42	393.958	253.361	408.024	331.665	302.324	298.747	269.887	296.328	281.864	248.993	294.757	288.202	54.0327	41.8121	57.0143	80.5883	57.0715	30.9377	61.2249	28.0538	68.096	74.09	56.5487	65.0618	50.7571	75.5864	70.9548	77.6722	207.099
AC01g006810.1	AC1.0ch01	1604807	1607285	-	1224	KAI5648572.1 hypothetical protein M9H77_34577 [Catharanthus roseus]	ACT domain-containing protein ACR OS=Coffea canephora OX=49390 GN=GSCOC_T00029488001 PE=4 SV=1	ACT domain-containing protein ACR10 OS=Arabidopsis thaliana OX=3702 GN=ACR10 PE=2 SV=1	16.9531	17.4841	18.321	18.6847	16.1011	16.4682	17.5358	18.9163	7.19147	5.50806	7.62891	5.61765	7.99294	4.7137	7.21783	6.02203	16.5439	13.4606	13.7316	18.7884	16.4479	15.3536	12.1572	16.5793	25.0427	17.7069	20.6278	32.5861	18.9639	18.8448	17.8149	20.998	12.7905	13.8886	10.3717	12.491	10.6977	15.2503	11.7687	17.2347	12.5298
AC01g006820.1	AC1.0ch01	1608462	1610147	+	1047	KAI5648578.1 hypothetical protein M9H77_34583 [Catharanthus roseus]	Uncharacterized protein OS=Coffea canephora OX=49390 GN=GSCOC_T00029487001 PE=3 SV=1	Probable cysteine protease RD19D OS=Arabidopsis thaliana OX=3702 GN=RD19D PE=2 SV=1	15.7685	10.0483	13.0694	13.1044	12.9673	14.295	19.3328	14.8178	5.18304	3.35992	4.29798	5.7759	5.97671	5.89212	5.77427	7.96462	3.10199	4.03819	4.54355	6.01958	6.74983	7.24554	17.0346	11.0285	5.56504	10.3414	8.32196	6.73877	5.12295	5.94569	18.6874	7.11222	11.5895	9.7638	12.3535	10.5359	12.0065	16.2005	19.0868	23.0312	5.7279
AC01g006830.1	AC1.0ch01	1610233	1612649	-	768	KAI5648579.1 hypothetical protein M9H77_34584 [Catharanthus roseus]	uncharacterized protein LOC113730775 isoform X1 OS=Coffea arabica OX=13443 GN=LOC113730775 PE=3 SV=1	0	3.55403	4.15332	2.44678	2.63342	2.86362	4.58792	2.91231	3.62563	4.72952	5.28774	5.47992	3.95609	4.60854	3.60893	5.70209	4.98598	4.29506	4.90917	6.26	5.01632	4.49989	4.88786	4.73184	5.62382	2.97665	4.38953	4.16098	4.24635	2.24691	3.32555	3.41754	3.10454	4.20346	3.13277	3.30308	4.01884	3.24345	3.65817	3.46643	4.328	7.33887
AC01g006830.2	AC1.0ch01	1610233	1612649	-	768	KAI5648579.1 hypothetical protein M9H77_34584 [Catharanthus roseus]	uncharacterized protein LOC113730775 isoform X1 OS=Coffea arabica OX=13443 GN=LOC113730775 PE=3 SV=1	0	3.71743	3.81837	2.74517	3.51123	2.53944	3.09081	3.46999	4.93926	4.47037	4.2412	5.6411	6.40887	4.39252	4.05084	6.42387	4.59747	4.45414	3.56311	5.9571	6.20199	5.66365	4.14031	5.38702	4.6013	3.55904	4.31513	3.18714	4.98484	4.49382	3.62788	4.87182	3.89479	3.84316	3.39383	3.63338	2.17235	3.30035	2.99305	2.39654	4.71443	7.15987
AC01g006830.3	AC1.0ch01	1610233	1612649	-	768	KAI5648579.1 hypothetical protein M9H77_34584 [Catharanthus roseus]	uncharacterized protein LOC113730775 isoform X1 OS=Coffea arabica OX=13443 GN=LOC113730775 PE=3 SV=1	0	3.26807	3.14848	3.81936	2.63342	3.51199	2.55958	4.1516	4.04599	4.72952	5.3979	5.47992	5.0638	4.32051	2.94606	5.19684	3.49666	3.81783	4.59245	4.64452	6.01958	3.64646	4.77285	4.58625	3.43272	3.36491	4.38953	2.92154	3.96941	4.04444	3.72865	4.87182	3.38677	4.68385	2.97613	4.02975	3.04129	4.04009	3.18309	3.59482	3.86429	3.40094
AC01g006830.4	AC1.0ch01	1610233	1612649	-	768	KAI5648579.1 hypothetical protein M9H77_34584 [Catharanthus roseus]	uncharacterized protein LOC113730775 isoform X1 OS=Coffea arabica OX=13443 GN=LOC113730775 PE=3 SV=1	0	3.26807	2.94751	3.64033	2.57072	4.75469	2.99422	4.89517	2.73236	5.3774	4.2412	6.93049	5.7759	6.19273	5.89212	6.85694	6.86382	3.57922	5.30507	5.75516	5.28993	5.04298	4.42783	5.82381	4.96649	3.49433	2.15756	2.92154	5.26178	4.22419	2.41859	3.63568	4.34636	2.82232	2.454	3.69945	2.93267	3.18655	3.56316	2.95289	4.01886	6.44389
AC01g006830.5	AC1.0ch01	1610233	1612649	-	768	KAI5648579.1 hypothetical protein M9H77_34584 [Catharanthus roseus]	uncharacterized protein LOC113730775 isoform X1 OS=Coffea arabica OX=13443 GN=LOC113730775 PE=3 SV=1	0	4.16679	4.89019	2.62581	4.13823	3.67408	4.05669	4.21356	4.93926	4.21122	3.52516	5.69482	5.69677	6.48076	4.5664	5.55773	5.43926	5.24952	5.46343	5.25032	5.83717	4.34472	3.62277	5.02303	4.67434	4.14143	2.60396	3.80686	4.06172	3.68493	3.02323	3.56297	5.1366	3.24267	3.75932	3.36914	3.36714	3.69867	2.61298	4.10836	3.32329	5.36991
AC01g006850.1	AC1.0ch01	1613795	1615371	+	633	KAI5648581.1 hypothetical protein M9H77_34586 [Catharanthus roseus]	uncharacterized protein LOC113725771 isoform X2 OS=Coffea arabica OX=13443 GN=LOC113725771 PE=4 SV=1	0	2.94127	1.94268	2.80485	1.88101	2.70153	2.46299	3.34606	2.52218	0.97182	1.87274	1.39684	0.87034	1.51218	1.62033	0.649605	1.16555	7.87428	7.6013	9.18806	12.1304	9.3877	4.83036	5.02303	7.66884	0.388259	0.371994	0.619721	0.276936	0.179753	0.201549	0.363568	0.395123	1.50123	1.98409	1.32123	1.95511	0.796637	1.80533	1.96859	1.77757	14.3197
AC01g006850.2	AC1.0ch01	1613795	1615371	+	765	KAI5648581.1 hypothetical protein M9H77_34586 [Catharanthus roseus]	uncharacterized protein LOC113725771 isoform X2 OS=Coffea arabica OX=13443 GN=LOC113725771 PE=4 SV=1	0	3.30893	3.14848	3.75969	3.13502	2.75556	2.99422	3.34606	2.62727	1.16618	1.59734	1.66547	1.18683	1.08013	0.515561	1.15485	1.16555	7.55612	9.02654	10.3997	11.5831	11.4825	6.32547	8.51732	7.30366	0.582388	0.371994	0.265595	0.461559	0.179753	0	0.0727137	0.169339	1.98163	2.08851	2.97277	3.25852	1.25186	1.80533	1.92579	2.47315	21.4796
AC01g006860.1	AC1.0ch01	1615748	1617550	-	816	KAI5648605.1 hypothetical protein M9H77_34610 [Catharanthus roseus]	S-acyltransferase OS=Coffea canephora OX=49390 GN=GSCOC_T00029465001 PE=3 SV=1	Probable protein S-acyltransferase 15 OS=Arabidopsis thaliana OX=3702 GN=PAT15 PE=2 SV=1	10.2536	10.8522	10.742	8.71537	9.56342	11.6388	8.36516	11.1396	10.2365	9.6391	12.9477	13.8463	11.1613	9.86931	14.3635	10.0367	10.6581	14.49	13.0248	11.4919	12.9566	14.6061	13.1036	11.7589	7.8946	9.07665	7.25959	12.1852	9.43702	9.17047	7.85308	8.52338	19.0957	18.1701	21.0736	19.9856	23.387	16.5806	23.7943	17.9303	5.19091
AC01g006870.1	AC1.0ch01	1634776	1635325	+	357	0	0	0	1.14383	2.67956	1.73065	3.00962	1.29673	1.64199	1.85892	1.78654	1.55491	2.2583	3.16976	3.95609	3.16837	1.17842	2.74278	0.712284	0.954458	1.90032	1.21161	1.73291	1.39652	1.78263	6.0422	1.02251	0	0	0	0	0	0	0.872564	0	0.660543	0.417703	0.264246	0.108617	0.284513	0.237544	0	0.154572	4.29592
AC01g006880.1	AC1.0ch01	1636555	1639296	+	603	KAI5648599.1 hypothetical protein M9H77_34604 [Catharanthus roseus]	Ras-related protein RABF1 OS=Coffea canephora OX=49390 GN=GSCOC_T00029468001 PE=4 SV=1	Ras-related protein RABF1 OS=Arabidopsis thaliana OX=3702 GN=RABF1 PE=1 SV=1	39.6254	43.2079	37.0598	39.5013	36.0384	39.9391	38.3558	42.299	45.222	50.4538	44.699	47.5522	32.9799	41.5395	49.0091	43.9026	49.2341	45.0535	39.1755	42.2283	40.5766	40.023	36.9812	45.867	58.433	69.3397	52.2336	74.4957	51.8587	47.0616	58.4618	47.9228	55.5457	61.2979	49.8104	41.3832	50.9278	54.1125	55.5057	55.4912	55.668
AC01g006890.1	AC1.0ch01	1641095	1643685	+	1908	KAI5648598.1 hypothetical protein M9H77_34603 [Catharanthus roseus]	RING-type E3 ubiquitin transferase OS=Coffea arabica OX=13443 GN=LOC113730783 PE=4 SV=1	U-box domain-containing protein 14 OS=Arabidopsis thaliana OX=3702 GN=PUB14 PE=1 SV=1	28.3914	29.6761	25.1839	33.7956	27.5556	25.9821	29.0612	31.4221	43.991	45.0559	43.9468	50.1633	52.1342	48.2418	43.1626	42.8665	31.8153	31.197	33.1174	36.3911	35.2233	45.7734	40.6939	41.7769	228.814	175.879	194.504	229.672	237.813	159.425	176.985	120.23	36.45	41.0393	47.1679	39.3195	42.677	42.3778	43.9081	45.1349	33.4724
AC01g006900.1	AC1.0ch01	1644385	1652888	-	1749	KAI5648597.1 hypothetical protein M9H77_34602 [Catharanthus roseus]	Putative vacuolar protein sorting-associated protein 33-like OS=Solanum chacoense OX=4108 PE=3 SV=1	Vacuolar protein-sorting-associated protein 33 homolog OS=Arabidopsis thaliana OX=3702 GN=VPS33 PE=1 SV=1	39.1352	39.9924	39.8646	36.9306	38.4698	43.0299	35.0717	33.9968	20.8617	25.5574	23.6389	25.319	26.2831	22.2428	22.5918	23.2463	19.4868	22.9623	22.1119	20.7949	22.6546	23.5767	22.9312	27.0966	37.5317	38.1666	37.1832	35.4478	34.0631	31.8447	32.2122	39.5123	36.51	40.0995	43.6667	47.9003	39.6042	43.8031	37.5316	43.8983	24.7016
AC01g006910.1	AC1.0ch01	1654232	1658548	+	1893	KAI5648592.1 hypothetical protein M9H77_34597 [Catharanthus roseus]	Glycerol-3-phosphate dehydrogenase OS=Nicotiana tabacum OX=4097 GN=LOC107787799 PE=3 SV=1	Glycerol-3-phosphate dehydrogenase SDP6, mitochondrial OS=Arabidopsis thaliana OX=3702 GN=SDP6 PE=1 SV=1	15.6051	14.2017	17.9033	13.3552	19.0728	16.9995	16.6683	15.0805	28.4419	28.036	28.9039	34.7345	29.3795	29.7552	26.4173	24.6709	12.0898	10.4518	14.6403	15.2314	14.741	12.1334	12.8124	13.1466	21.4837	22.9892	19.654	22.2472	26.9629	25.3951	20.5053	20.7158	20.1165	19.9975	18.1669	18.5736	19.3469	18.1008	20.5418	15.5344	5.5489
AC01g006920.1	AC1.0ch01	1659177	1663572	+	1245	KAI5648590.1 hypothetical protein M9H77_34595 [Catharanthus roseus]	RNA-binding S4 domain-containing protein OS=Coffea canephora OX=49390 GN=GSCOC_T00029473001 PE=3 SV=1	Putative ribosomal large subunit pseudouridine synthase SVR1, chloroplastic OS=Arabidopsis thaliana OX=3702 GN=SVR1 PE=1 SV=1	11.4383	13.8667	10.4436	10.2829	7.2401	11.1559	12.2069	10.1412	5.24783	5.56314	4.88895	2.69014	2.95235	4.7137	4.76377	4.46796	9.22642	10.6101	8.68322	10.3975	10.3187	8.16561	8.29893	9.64083	3.36491	4.01753	4.51511	4.24635	3.4153	3.62788	3.92654	4.91082	5.88484	5.53456	5.48311	3.91023	6.37309	5.93859	5.94857	5.87372	6.98088
AC01g006920.2	AC1.0ch01	1659177	1663572	+	1245	KAI5648590.1 hypothetical protein M9H77_34595 [Catharanthus roseus]	RNA-binding S4 domain-containing protein OS=Coffea canephora OX=49390 GN=GSCOC_T00029473001 PE=3 SV=1	Putative ribosomal large subunit pseudouridine synthase SVR1, chloroplastic OS=Arabidopsis thaliana OX=3702 GN=SVR1 PE=1 SV=1	11.0706	12.125	10.0855	9.90668	7.18607	11.494	11.2775	11.0871	5.11825	6.05886	4.1368	6.09238	4.46453	4.93465	5.19684	5.63351	11.6921	10.6101	9.79387	10.4887	11.948	7.30304	7.64375	11.5398	4.33556	3.94314	2.56741	2.21548	3.4153	3.72865	4.14468	4.5157	5.34439	6.83988	6.80434	4.3447	6.20238	5.36849	6.29093	7.03301	5.9069
AC01g006920.3	AC1.0ch01	1659177	1663572	+	1245	KAI5648590.1 hypothetical protein M9H77_34595 [Catharanthus roseus]	RNA-binding S4 domain-containing protein OS=Coffea canephora OX=49390 GN=GSCOC_T00029473001 PE=3 SV=1	Putative ribosomal large subunit pseudouridine synthase SVR1, chloroplastic OS=Arabidopsis thaliana OX=3702 GN=SVR1 PE=1 SV=1	10.948	11.2541	11.2194	11.9758	5.9974	10.7695	11.7732	9.24798	4.40558	5.56314	4.3517	3.71873	4.82457	5.30291	3.53674	4.98598	9.3855	11.7187	10.0968	9.02937	10.2411	6.32547	8.9541	8.76439	3.42962	4.91032	3.45273	4.15403	4.31407	4.63562	3.1994	6.66065	6.36523	6.63103	5.94554	4.88778	5.80407	5.70105	5.52061	7.03301	5.9069
AC01g006930.1	AC1.0ch01	1664524	1673606	+	3219	KAI5648589.1 hypothetical protein M9H77_34594 [Catharanthus roseus]	kinesin-like protein KIN-UC isoform X1 OS=Coffea arabica OX=13443 GN=LOC113730779 PE=3 SV=1	Kinesin-like protein KIN-UC OS=Arabidopsis thaliana OX=3702 GN=KINUC PE=1 SV=2	142.039	196.613	107.718	141.264	102.55	138.99	126.283	150.175	33.9489	26.9344	20.0393	23.4992	20.8825	26.2936	16.4567	29.5921	4.93136	5.06753	2.42323	3.55702	5.27573	4.65785	3.34869	5.03952	13.4596	12.7966	14.2536	15.6007	18.3348	9.17047	14.979	14.7889	17.4744	23.9135	15.4584	24.2217	24.1836	20.9989	19.8571	22.2583	9.66583
AC01g006950.1	AC1.0ch01	1675510	1693552	-	3438	KAI5648588.1 hypothetical protein M9H77_34593 [Catharanthus roseus]	Exocyst complex component Sec8 OS=Coffea arabica OX=13443 GN=LOC113730778 PE=3 SV=1	Exocyst complex component SEC8 OS=Arabidopsis thaliana OX=3702 GN=SEC8 PE=1 SV=1	81.9878	77.3723	86.5325	77.3097	81.6943	80.3611	76.8355	82.9691	82.9934	94.5734	94.2332	90.9901	91.0187	83.2263	89.2846	90.0067	79.3791	68.1741	70.7784	71.9613	76.886	64.7498	62.5331	59.0866	82.6991	77.7467	89.5054	66.0953	86.0117	82.5342	81.0031	80.2665	94.5177	90.3282	96.1856	94.2799	90.4752	90.3141	85.5053	84.5507	35.0834
AC01g006960.1	AC1.0ch01	1694682	1695701	-	252	0	0	0	10.5804	10.5173	9.78712	8.65267	9.29327	9.22414	8.42712	9.66834	8.87595	8.53749	6.23207	7.04184	6.26474	5.89212	7.21783	7.77037	17.737	21.537	22.8187	11.8567	14.1203	12.3059	16.9618	11.2476	12.6184	12.4246	9.29581	12.6467	11.6839	9.57357	12.5068	9.42652	8.88731	7.46644	5.41705	8.25492	6.94212	6.69873	6.76168	6.80115	36.6944
AC01g006970.1	AC1.0ch01	1695881	1698012	-	498	KAI5648585.1 hypothetical protein M9H77_34590 [Catharanthus roseus]	0	0	33.0076	33.7624	23.513	29.093	27.5016	27.0446	24.8476	29.3203	26.7574	26.659	23.1554	20.7299	23.4028	24.9679	22.3031	24.8652	47.2457	58.3558	61.0855	42.3195	42.5162	41.1731	48.4832	34.7654	38.3082	37.3482	34.8814	42.1865	48.0839	28.9222	32.0667	43.1249	20.5369	24.3312	16.9118	21.9407	17.8674	21.4264	18.1025	19.9397	75.5367
AC01g006980.1	AC1.0ch01	1699894	1703447	-	2892	KAI5648586.1 hypothetical protein M9H77_34591 [Catharanthus roseus]	protein FLOWERING LOCUS D OS=Coffea arabica OX=13443 GN=LOC113730773 PE=3 SV=1	Protein FLOWERING LOCUS D OS=Arabidopsis thaliana OX=3702 GN=FLD PE=1 SV=1	23.4893	22.7093	27.0936	25.2683	26.3129	27.0446	27.8839	21.4385	24.4899	25.5574	33.3631	25.6355	29.4515	24.0841	29.0879	21.6275	19.7255	16.1528	17.9723	18.3324	18.4651	20.5865	21.3297	17.4557	14.495	15.8469	17.7948	10.8005	15.5486	14.1084	17.0877	17.837	16.994	16.6037	18.6954	15.2064	15.8758	15.4403	18.0597	11.902	9.48683
AC01g006990.1	AC1.0ch01	1705506	1711653	+	2058	KAI5648584.1 hypothetical protein M9H77_34589 [Catharanthus roseus]	Carboxypeptidase OS=Coffea canephora OX=49390 GN=GSCOC_T00029483001 PE=3 SV=1	Serine carboxypeptidase-like 49 OS=Arabidopsis thaliana OX=3702 GN=SCPL49 PE=2 SV=2	106.131	114.283	85.9357	96.8723	94.1213	93.0141	101.125	98.5225	114.61	94.0776	98.1551	104.045	86.1942	90.2232	107.907	113.836	122.807	106.418	104.199	94.0331	88.7564	100.345	82.5525	125.696	137.055	130.57	112.789	133.76	114.413	103.294	124.631	141.003	105.387	109.908	101.735	106.771	94.4014	101.431	109.214	129.531	74.9997
AC01g007000.1	AC1.0ch01	1714389	1720449	+	1755	0	0	0	20.3438	18.221	13.1291	13.3552	14.4262	13.7638	19.2089	14.5025	13.6055	12.3931	14.8817	15.6661	15.0498	10.2376	14.9409	15.0227	22.5888	25.7336	25.9487	14.4105	19.7064	19.7815	19.5098	12.4893	40.5083	33.777	29.8351	28.8936	32.9846	26.5037	32.503	27.6586	19.0957	20.5719	15.9869	16.0754	17.5829	17.7208	15.5347	10.2017	2.32696
AC01g007020.1	AC1.0ch01	1721897	1722403	+	336	0	0	0	1.18468	1.67472	0.954841	0.877807	0.972551	0.772703	0.805534	1.156	1.49012	2.09306	1.93409	2.05717	2.08825	1.76764	1.0105	2.26636	2.62476	3.00885	2.01935	1.82412	2.01719	2.81771	1.81994	2.55628	3.75317	6.1751	3.71832	3.96941	4.22419	3.42633	5.08996	4.23346	1.92158	2.14073	1.58548	2.17235	1.99159	2.32793	2.13977	2.705	2.86395
AC01g007030.1	AC1.0ch01	1722761	1723177	-	348	0	0	0	2.81871	0.937846	2.50646	1.88101	1.99913	1.78688	1.23928	1.52381	1.68449	2.47863	2.09526	2.92751	1.08013	1.25208	2.6706	1.1008	0.87492	0.791802	2.62516	1.00326	1.70685	0.460034	2.11113	0.803402	1.35891	0.892785	0.973847	0.276936	1.34815	2.41859	3.7084	2.42719	0.420346	0.36549	0.0660615	0.325852	0.22761	0.617614	0.256773	0.154572	0.536991
AC01g007040.1	AC1.0ch01	1722959	1724365	+	1407	KAI5682840.1 hypothetical protein M9H77_04068 [Catharanthus roseus]	Glycosyltransferase OS=Coffea arabica OX=13443 GN=LOC113692567 PE=3 SV=1	Zeatin O-glucosyltransferase OS=Phaseolus lunatus OX=3884 GN=ZOG1 PE=1 SV=1	41.7905	27.1305	44.2807	35.9274	37.3892	31.1496	40.1528	37.5699	42.5657	42.8527	44.108	49.0555	34.4201	36.8258	47.5655	25.9012	22.6684	7.52212	29.3816	21.8894	34.2147	15.9287	32.7589	9.27564	31.0607	28.7923	30.1007	23.5395	28.6706	40.7129	52.7901	52.3256	7.14587	7.3098	9.11649	8.25492	9.21822	11.5446	11.3836	3.787	42.6013
AC01g007050.1	AC1.0ch01	1723370	1730029	-	2853	CAA2998325.1 sister chromatid cohesion 1 1 [Olea europaea subsp. europaea]	Sister chromatid cohesion 1 1 OS=Olea europaea subsp. europaea OX=158383 GN=OLEA9_A102074 PE=3 SV=1	Sister chromatid cohesion 1 protein 1 OS=Arabidopsis thaliana OX=3702 GN=SYN1 PE=2 SV=2	3.06382	1.27279	2.14839	1.63021	1.83704	1.40052	2.10678	1.36618	1.74928	1.9829	2.95486	2.61102	1.87222	2.35685	3.60892	1.61883	0.477229	0.870982	1.21161	1.00326	1.39652	0.517538	1.31036	0.730366	1.2942	1.26478	1.23944	1.29237	1.43802	1.20929	2.47227	2.59653	0.120099	0.469916	0.0660615	0.108617	0.398318	0.807649	0.599136	0.154572	1.25298
AC01g007070.1	AC1.0ch01	1736762	1740487	+	1275	KAI5648607.1 hypothetical protein M9H77_34612 [Catharanthus roseus]	Amino acid transporter transmembrane domain-containing protein OS=Coffea canephora OX=49390 GN=GSCOC_T00029464001 PE=4 SV=1	Amino acid transporter AVT1C OS=Arabidopsis thaliana OX=3702 GN=AVT1C PE=1 SV=1	45.8756	42.0691	36.2243	41.7585	40.631	44.6719	39.9049	48.3417	61.2246	102.67	54.4231	56.8886	54.2224	98.5458	67.1258	85.0207	16.2258	18.6865	7.47161	10.0326	9.07736	17.9988	11.7932	26.4392	104.83	110.333	95.7026	77.3573	91.4941	121.836	79.8396	55.7124	29.3041	38.3242	33.8235	27.4802	32.6052	43.5655	27.7742	40.034	6.26489
AC01g007080.1	AC1.0ch01	1741241	1741968	+	333	XP_027111508.1 amino acid transporter AVT1C-like [Coffea arabica]_x0001_XP_027111509.1 amino acid transporter AVT1C-like [Coffea arabica]_x0001_XP_027163448.1 amino acid transporter AVT1C [Coffea eugenioides]	amino acid transporter AVT1C-like OS=Coffea arabica OX=13443 GN=LOC113730786 PE=4 SV=1	Amino acid transporter AVT1B OS=Arabidopsis thaliana OX=3702 GN=AVT1B PE=3 SV=2	6.4953	7.16782	5.25163	4.95334	5.24097	5.5538	6.63016	6.56817	6.9971	15.037	7.62891	6.96272	6.33675	13.9938	11.332	11.3965	2.54522	2.77131	0.90871	1.5505	1.62927	2.18516	1.60155	4.01701	11.8419	17.1117	11.4206	13.016	9.97628	13.2014	10.0345	6.09619	6.12504	6.1089	6.0116	3.80161	5.57646	7.41137	6.16254	8.65601	2.86395
AC01g007090.1	AC1.0ch01	1742585	1744893	+	729	KAI5648613.1 hypothetical protein M9H77_34618 [Catharanthus roseus]	Thioredoxin domain-containing protein OS=Coffea canephora OX=49390 GN=GSCOC_T00029461001 PE=4 SV=1	Thioredoxin-like 3-2, chloroplastic OS=Arabidopsis thaliana OX=3702 GN=WCRKC2 PE=2 SV=1	4.16679	5.09116	4.71453	4.51444	3.62005	5.02257	5.14302	5.25453	8.42244	8.26209	8.59595	6.40887	11.1613	7.95437	8.01179	7.12284	5.88582	8.86818	6.96677	5.65476	6.82742	8.68314	6.84297	10.079	5.75917	5.13352	6.81693	5.63102	6.11159	7.35653	6.18066	6.09619	5.82479	6.26554	6.93646	5.10502	5.46265	4.65586	5.77738	6.10558	4.65392
AC01g007100.1	AC1.0ch01	1749196	1750542	+	1347	KAG5532517.1 hypothetical protein RHGRI_026964 [Rhododendron griersonianum]	uncharacterized acetyltransferase At3g50280-like OS=Durio zibethinus OX=66656 GN=LOC111292034 PE=4 SV=1	Uncharacterized acetyltransferase At3g50280 OS=Arabidopsis thaliana OX=3702 GN=At3g50280 PE=3 SV=1	1.22553	1.8087	1.37258	1.94372	0.594337	2.07664	0.619641	3.15272	2.91546	4.18612	0.698421	3.244	1.00812	3.09337	0.43307	5.69827	8.27197	11.4811	3.13	9.21178	2.87062	7.36055	1.60155	8.03402	0.388259	0.446393	0	0	0	0.302323	0	0.169339	1.56128	3.13277	0.396369	1.08617	0.0569026	2.51796	0.171182	3.09143	2.32696
AC01g007110.1	AC1.0ch01	1757273	1762046	+	2382	KAI5648614.1 hypothetical protein M9H77_34619 [Catharanthus roseus]	Pumilio-like 1 OS=Nicotiana attenuata OX=49451 GN=APUM1_1 PE=4 SV=1	Pumilio homolog 4 OS=Arabidopsis thaliana OX=3702 GN=APUM4 PE=1 SV=2	2.61446	3.08149	0.596776	0.940507	1.45883	1.5937	1.85892	1.6289	0.453516	0.275403	1.18194	0.553853	0.648076	0.736516	0.43307	0.582777	0	0	0	0	0	0	0	0	0	0	0	0.184624	0	0.100774	0	0.169339	0	0	0	0	0	0	0	0	0
AC01g007120.1	AC1.0ch01	1771706	1775833	+	2511	KAI5648614.1 hypothetical protein M9H77_34619 [Catharanthus roseus]	PUM-HD domain-containing protein (Fragment) OS=Brassica cretica OX=69181 GN=F2Q68_00002795 PE=4 SV=1	Pumilio homolog 4 OS=Arabidopsis thaliana OX=3702 GN=APUM4 PE=1 SV=2	3.14552	2.74655	2.50646	1.12861	3.07975	3.04252	3.34606	1.99672	1.1014	0.93637	2.04154	1.02858	0.648076	0.220955	0.721783	0.712284	0	0	0	0	0	0	0	0	0.12942	0	0	0	0	1.31007	0	0.112892	0	0	0	0	0.113805	0	0.0855909	0	0.357994
AC01g007130.1	AC1.0ch01	1775880	1780002	-	1011	KAI5648615.1 hypothetical protein M9H77_34620 [Catharanthus roseus]	OTU domain-containing protein OS=Coffea canephora OX=49390 GN=GSCOC_T00029457001 PE=4 SV=1	OVARIAN TUMOR DOMAIN-containing deubiquitinating enzyme 9 OS=Arabidopsis thaliana OX=3702 GN=OTU9 PE=1 SV=1	14.0119	11.1872	11.3387	11.098	11.2924	12.3632	14.2517	14.1347	23.9716	22.4729	21.0601	22.6289	21.8906	19.665	22.5196	19.7497	10.5786	12.6688	10.0968	13.7721	15.2841	10.9258	13.5404	13.8039	9.9006	12.871	8.58756	10.8928	10.9649	11.8914	15.3426	10.7248	10.0883	11.8001	11.4286	8.68939	8.53539	10.8795	12.0683	10.5109	16.8257
AC01g007140.1	AC1.0ch01	1781906	1784308	+	1485	KAI5648616.1 hypothetical protein M9H77_34621 [Catharanthus roseus]	pentatricopeptide repeat-containing protein At1g60770-like isoform X1 OS=Coffea arabica OX=13443 GN=LOC113730791 PE=4 SV=1	Pentatricopeptide repeat-containing protein At1g60770 OS=Arabidopsis thaliana OX=3702 GN=At1g60770 PE=1 SV=1	28.3097	23.3122	29.9581	25.8953	35.0659	29.7008	31.2919	30.161	25.1377	23.3542	25.5192	23.6574	25.8511	26.3673	22.664	27.5848	22.907	22.0121	20.7994	27.0881	24.4391	27.3145	25.9887	28.8494	21.8072	21.4268	27.1792	20.3086	26.0641	25.0928	20.2144	30.8761	32.4267	28.2471	32.9647	32.368	34.0847	31.8309	35.8198	27.591	29.1765
AC01g007150.1	AC1.0ch01	1785216	1786784	-	1074	CDO99768.1 unnamed protein product [Coffea canephora]	Protein kinase domain-containing protein OS=Coffea canephora OX=49390 GN=GSCOC_T00029455001 PE=4 SV=1	Serine/threonine-protein kinase PCRK1 OS=Arabidopsis thaliana OX=3702 GN=PCRK1 PE=1 SV=1	9.64082	9.37846	7.87744	11.0353	10.8602	9.80367	10.5339	9.61579	36.67	30.2943	34.9211	35.9213	32.6198	33.7324	33.8516	41.96	12.8852	12.5896	16.5587	11.6743	12.4135	22.1391	14.7051	16.2872	43.2909	31.8427	35.7667	46.5252	35.9505	35.271	50.536	29.2391	5.76474	5.32571	6.47403	4.88778	6.31619	4.79838	6.41932	6.18286	10.5608
AC01g007170.1	AC1.0ch01	1796617	1802594	+	3567	KAI5648618.1 hypothetical protein M9H77_34623 [Catharanthus roseus]	ABC transporter domain-containing protein OS=Coffea canephora OX=49390 GN=GSCOC_T00029454001 PE=4 SV=1	ABC transporter G family member 24 OS=Arabidopsis thaliana OX=3702 GN=ABCG24 PE=2 SV=2	20.548	18.6229	19.8129	21.4436	21.8284	19.9454	20.4482	23.4352	54.9402	41.7511	67.3708	75.7987	48.5337	36.2366	76.5812	46.5574	65.1417	47.3497	58.7632	66.6714	64.6277	82.4036	98.9319	87.4978	140.291	86.2282	106.946	113.821	111.267	75.0769	106.235	57.9702	32.3066	27.3595	31.181	34.5403	34.0278	27.365	28.459	25.2725	6.62288
AC01g007180.1	AC1.0ch01	1802913	1807867	-	2085	KAI5648626.1 hypothetical protein M9H77_34631 [Catharanthus roseus]	Anion-transporting ATPase-like domain-containing protein OS=Coffea canephora OX=49390 GN=GSCOC_T00029451001 PE=4 SV=1	ATPase GET3B OS=Arabidopsis thaliana OX=3702 GN=GET3B PE=1 SV=1	24.9191	28.6043	23.7517	23.5127	28.15	23.1811	25.4053	23.5403	30.5151	37.1243	33.4168	35.5257	29.8835	33.2169	33.3464	30.952	70.3117	73.3208	75.221	79.5314	79.136	66.1299	65.9546	63.834	20.1248	19.5669	19.1228	17.3546	19.4133	20.558	16.9423	18.5144	19.2158	21.6161	24.7731	18.1391	22.761	21.854	24.479	22.2583	59.9639
AC01g007200.1	AC1.0ch01	1819225	1820990	-	579	KAI5648629.1 hypothetical protein M9H77_34634 [Catharanthus roseus]	DNL-type domain-containing protein OS=Coffea canephora OX=49390 GN=GSCOC_T00029450001 PE=4 SV=1	0	6.16849	5.42611	5.78872	6.01925	6.37561	6.27821	7.12587	4.62399	8.55201	10.245	10.5838	9.09901	7.6329	10.4585	8.22833	7.83512	8.82873	11.7187	8.68322	7.66128	8.30152	13.226	13.1036	12.4162	4.52969	4.61272	3.89539	4.43097	4.13431	4.53485	5.16267	3.27388	10.5086	7.25758	7.7292	9.23248	8.7061	6.17614	6.97566	6.56929	15.9307
AC01g007210.1	AC1.0ch01	1821574	1826705	-	3483	KAI5648630.1 hypothetical protein M9H77_34635 [Catharanthus roseus]	N6-adenosine-methyltransferase non-catalytic subunit MTB-like OS=Coffea arabica OX=13443 GN=LOC113730796 PE=3 SV=1	N6-adenosine-methyltransferase non-catalytic subunit MTB OS=Arabidopsis thaliana OX=3702 GN=MTB PE=1 SV=1	107.642	116.494	110.702	107.155	108.818	101.707	114.262	107.981	136.249	137.812	133.345	135.694	131.848	134.046	132.736	131.319	123.045	106.814	108.136	118.203	114.049	115.124	96.748	93.0486	141.585	142.474	134.745	115.759	148.925	135.743	142.228	125.988	104.846	109.073	105.698	97.2126	108.343	103.427	116.446	98.4621	66.4078
AC01g007230.1	AC1.0ch01	1828451	1830240	-	1449	KAI5648632.1 hypothetical protein M9H77_34637 [Catharanthus roseus]	lysM domain receptor-like kinase 3 OS=Coffea arabica OX=13443 GN=LOC113730797 PE=4 SV=1	LysM domain receptor-like kinase 3 OS=Arabidopsis thaliana OX=3702 GN=LYK3 PE=2 SV=1	14.788	15.5414	15.6355	15.2362	15.939	16.5648	16.8542	13.0838	16.9744	20.7654	16.8158	17.1694	17.354	15.3195	16.5288	14.5694	9.54458	12.1146	7.97645	10.9447	10.3963	11.3283	11.5748	11.0285	10.1594	11.4574	10.0926	13.4775	10.5155	14.8138	11.8523	9.93453	8.58706	13.2098	9.84317	10.1014	10.527	10.927	10.0141	9.58344	12.7088
AC01g007240.1	AC1.0ch01	1832062	1845418	+	7449	KAI5648633.1 hypothetical protein M9H77_34638 [Catharanthus roseus]	Npa1 domain-containing protein OS=Coffea canephora OX=49390 GN=GSCOC_T00029446001 PE=4 SV=1	0	9.23231	8.30663	11.7565	10.8472	11.8327	10.6247	9.72837	11.2447	8.6168	10.961	9.93907	11.3935	14.6177	15.3195	13.7139	11.5908	13.3624	17.7364	13.9335	13.9545	16.6806	25.1294	19.3642	24.8324	18.8953	24.3284	24.7888	9.13887	19.1437	25.1936	17.7421	21.8447	19.3359	16.6559	17.9027	20.3115	22.761	21.1414	23.6659	16.771	0.894984
AC01g007240.2	AC1.0ch01	1832062	1845418	+	6318	KAI5648633.1 hypothetical protein M9H77_34638 [Catharanthus roseus]	Npa1 domain-containing protein OS=Coffea canephora OX=49390 GN=GSCOC_T00029446001 PE=4 SV=1	0	7.35317	7.23481	10.3242	10.7218	9.29327	7.58215	6.69213	8.61743	6.54359	7.16048	6.55442	8.7034	7.6329	8.54358	7.79526	9.71296	9.86273	9.89752	7.97645	11.8567	12.6462	21.2766	13.5404	12.8544	13.2655	15.4005	14.5192	6.73877	12.7624	18.5425	12.2159	16.9339	12.5503	12.0612	14.7978	13.6858	17.526	16.3905	19.2579	12.7522	2.50596
AC01g007240.3	AC1.0ch01	1832062	1845418	+	6570	KAI5648633.1 hypothetical protein M9H77_34638 [Catharanthus roseus]	Npa1 domain-containing protein OS=Coffea canephora OX=49390 GN=GSCOC_T00029446001 PE=4 SV=1	0	7.18976	8.03868	9.19034	9.02887	9.8876	9.32073	9.29462	11.56	6.4788	9.58402	7.19911	8.22867	9.79316	11.6369	9.45536	12.1736	10.0218	16.707	10.9045	13.0424	12.6462	25.5894	14.0499	17.0175	15.6598	20.6829	17.4407	8.585	16.5373	19.5502	16.7241	16.5387	15.3726	13.5231	14.9299	22.0493	20.2004	19.6686	22.382	14.9162	4.11693
AC01g007240.4	AC1.0ch01	1832062	1845418	+	7713	KAI5648633.1 hypothetical protein M9H77_34638 [Catharanthus roseus]	Npa1 domain-containing protein OS=Coffea canephora OX=49390 GN=GSCOC_T00029446001 PE=4 SV=1	0	9.39571	9.17749	11.5178	16.741	13.4536	11.9769	10.348	14.5025	9.19989	10.4102	8.81085	12.7386	13.9696	16.277	14.2913	14.3752	16.3053	15.4401	14.0345	14.0457	19.0857	30.1322	21.9121	18.9895	20.5777	23.882	23.0182	12.2775	18.9639	27.4106	22.5412	24.7234	18.6153	18.2745	21.9985	24.7648	24.8095	26.2248	27.8598	16.23	2.68495
AC01g007270.1	AC1.0ch01	1846190	1856086	-	4872	KAI5648635.1 hypothetical protein M9H77_34640 [Catharanthus roseus]	lysine-specific demethylase SE14-like OS=Coffea arabica OX=13443 GN=LOC113725799 PE=4 SV=1	Lysine-specific demethylase ELF6 OS=Arabidopsis thaliana OX=3702 GN=ELF6 PE=1 SV=1	75.3291	70.6734	79.2518	74.6136	72.7792	76.3044	68.6562	76.1907	51.7008	56.4025	58.7748	59.8952	56.3827	53.3237	48.7204	52.6442	80.1744	80.7638	66.9416	79.4402	74.5585	68.3151	62.1691	64.8565	53.4503	62.2718	56.4831	57.2334	55.0942	64.2941	54.8988	62.0344	54.765	63.543	61.7675	60.9344	62.2515	66.6073	60.9835	59.9738	64.4389
AC01g007280.1	AC1.0ch01	1858868	1862539	-	2280	KAI5648639.1 hypothetical protein M9H77_34644 [Catharanthus roseus]	transketolase OS=Coffea arabica OX=13443 GN=LOC113725800 PE=3 SV=1	Transketolase, chloroplastic OS=Zea mays OX=4577 PE=1 SV=1	3.55403	1.8087	1.96936	1.06591	2.37735	2.31811	2.60249	2.62727	1.81406	0.826209	2.36389	3.32312	2.44829	1.39938	2.59842	2.13685	0.715843	0.475081	0.302903	0	0.387922	0.517538	0.29119	0.876439	1.81187	2.90155	1.59357	0.461559	1.61777	3.5271	12.5795	2.03206	0.96079	1.2009	1.12305	0.760322	1.13805	1.0927	1.28386	1.39114	0
AC01g007310.1	AC1.0ch01	1883804	1886936	-	2196	KAI5648642.1 hypothetical protein M9H77_34647 [Catharanthus roseus]	Phenylalanine ammonia-lyase OS=Coffea canephora OX=49390 GN=PAL1 PE=2 SV=1	Phenylalanine ammonia-lyase OS=Camellia sinensis OX=4442 GN=PAL PE=2 SV=1	284.404	285.909	236.92	245.661	258.807	231.231	314.716	195.994	221.575	198.565	344.752	344.18	284.146	178.531	319.967	150.033	24.4182	17.8947	25.7468	37.7592	29.6372	29.4422	43.3146	37.5408	205.001	160.85	182.552	217.579	197.818	264.331	273.767	269.531	197.442	233.026	196.401	269.914	192.274	198.539	221.124	203.107	98.9853
AC01g007320.1	AC1.0ch01	1893256	1897036	+	1665	KAI5648644.1 hypothetical protein M9H77_34649 [Catharanthus roseus]	Synaptotagmin-3 like OS=Actinidia chinensis var. chinensis OX=1590841 GN=CEY00_Acc25420 PE=3 SV=1	Synaptotagmin-3 OS=Arabidopsis thaliana OX=3702 GN=SYT3 PE=2 SV=1	6.577	5.96202	4.17743	4.07553	4.32245	4.34645	6.13445	6.56817	10.3013	9.85942	12.6253	11.7892	10.5132	9.72201	8.6614	11.8498	4.61321	6.41359	4.84645	4.65149	9.23253	7.64807	9.24529	6.28115	17.0187	17.2605	17.8834	19.2932	18.5145	15.7208	28.4311	17.7806	4.02331	3.02834	3.17095	4.56193	4.72292	2.94554	4.06557	3.86429	1.07398
AC01g007330.1	AC1.0ch01	1902994	1906925	+	1902	KAI5648647.1 hypothetical protein M9H77_34652 [Catharanthus roseus]	RING-type domain-containing protein OS=Coffea canephora OX=49390 GN=GSCOC_T00029436001 PE=4 SV=1	E3 ubiquitin-protein ligase WAV3 OS=Arabidopsis thaliana OX=3702 GN=WAV3 PE=1 SV=1	11.6017	11.6561	11.6968	12.0385	10.644	10.1417	11.5873	13.5567	13.8646	11.2915	15.1504	10.7606	12.4575	13.2573	9.38318	12.1088	8.98781	8.70982	7.57258	9.12058	10.3187	9.14318	11.9388	5.69685	19.8659	23.5844	24.0806	19.5701	21.3906	27.3099	22.1777	22.2398	9.66795	13.0532	13.1462	9.77557	12.5186	11.4496	13.0954	11.4383	11.4558
AC01g007330.2	AC1.0ch01	1902994	1906925	+	2409	KAI5648647.1 hypothetical protein M9H77_34652 [Catharanthus roseus]	RING-type domain-containing protein OS=Coffea canephora OX=49390 GN=GSCOC_T00029436001 PE=4 SV=1	E3 ubiquitin-protein ligase WAV3 OS=Arabidopsis thaliana OX=3702 GN=WAV3 PE=1 SV=1	14.1753	13.7327	13.1291	12.2893	14.8584	14.4399	14.8714	16.289	20.9265	15.3675	17.7829	14.4002	14.4017	11.7106	15.3018	13.5334	11.7716	10.2934	10.5006	10.8535	12.5687	11.0408	12.7396	7.74188	26.5957	30.2059	25.8512	21.601	20.2222	29.1238	26.3951	25.1186	14.592	16.0816	14.8638	14.0116	16.2172	16.8656	13.3094	11.361	8.94984
AC01g007330.3	AC1.0ch01	1902994	1906925	+	2412	KAI5648647.1 hypothetical protein M9H77_34652 [Catharanthus roseus]	RING-type domain-containing protein OS=Coffea canephora OX=49390 GN=GSCOC_T00029436001 PE=4 SV=1	E3 ubiquitin-protein ligase WAV3 OS=Arabidopsis thaliana OX=3702 GN=WAV3 PE=1 SV=1	16.5446	16.4793	15.7549	16.6783	15.7769	14.8745	16.1107	19.1265	21.5096	18.1766	20.1468	16.6156	18.2181	18.3392	15.8792	14.4399	12.4079	11.3228	9.79387	11.948	15.9048	15.2961	14.1955	8.03402	27.1781	34.8186	28.9498	22.8933	29.0301	35.3718	33.3029	30.1987	17.1141	17.1258	17.3742	14.772	19.6314	19.241	18.5304	15.3799	8.23386
AC01g007340.1	AC1.0ch01	1905376	1906394	-	414	0	0	0	1.10298	0.803868	1.01452	1.37941	1.35077	1.06247	1.92089	1.57636	2.00843	1.59734	0.967045	2.13629	1.08013	2.1359	1.87664	1.35981	1.35215	1.10852	1.81742	1.09447	1.4741	0.977573	1.09196	0.876439	1.61775	2.30636	2.12476	1.47699	3.86468	2.62013	1.67241	2.14496	1.14094	0.992044	1.58548	1.19479	0.682831	0.902666	1.19827	1.39114	1.61097
AC01g007350.1	AC1.0ch01	1907677	1910106	-	2430	KAI5673823.1 hypothetical protein M9H77_14187 [Catharanthus roseus]	PPR_long domain-containing protein OS=Coffea canephora OX=49390 GN=GSCOC_T00030050001 PE=4 SV=1	Pentatricopeptide repeat-containing protein At1g18485 OS=Arabidopsis thaliana OX=3702 GN=PCMP-H8 PE=2 SV=2	7.88423	7.83771	10.8613	8.58997	8.86102	8.69291	6.44427	7.98689	5.83092	4.35137	4.88895	4.43082	6.62478	4.19814	5.55773	6.54006	6.99936	7.9972	10.0968	11.0359	10.2411	8.56814	9.0269	8.69135	7.57105	5.35671	5.22336	4.89253	7.81924	4.7364	6.68966	6.15264	7.44612	8.66733	7.39889	7.4946	6.31619	7.45887	9.58618	7.80587	3.04295
AC01g007360.1	AC1.0ch01	1910401	1913931	+	1410	KAI5648650.1 hypothetical protein M9H77_34655 [Catharanthus roseus]	Dolichyl-diphosphooligosaccharide--protein glycosyltransferase subunit 1 OS=Coffea canephora OX=49390 GN=GSCOC_T00029434001 PE=3 SV=1	Dolichyl-diphosphooligosaccharide--protein glycosyltransferase subunit 1B OS=Arabidopsis thaliana OX=3702 GN=OST1B PE=1 SV=1	51.7581	53.9261	58.2453	54.0478	65.3771	53.5097	51.3063	61.3204	54.2923	48.8014	48.3522	58.3128	54.7265	52.0716	51.9684	55.2343	52.8133	52.3381	61.9942	59.0101	54.1538	75.6181	59.7668	80.4863	70.0807	56.0223	66.0445	62.4951	69.6542	79.2087	57.8801	69.6546	56.2663	52.3695	58.5305	59.0879	57.3578	58.1982	58.5014	55.5685	33.8304
AC01g007370.1	AC1.0ch01	1917556	1923174	+	2223	KAI5648652.1 hypothetical protein M9H77_34657 [Catharanthus roseus]	protein ENHANCED DISEASE RESISTANCE 2-like isoform X2 OS=Coffea arabica OX=13443 GN=LOC113725807 PE=4 SV=1	Protein ENHANCED DISEASE RESISTANCE 2-like OS=Arabidopsis thaliana OX=3702 GN=EDR2L PE=2 SV=1	7.27147	2.81354	2.14839	2.57072	3.56602	1.5937	2.54053	11.4549	22.2223	18.3418	46.0958	44.5456	27.4352	5.89212	44.101	16.6415	0	0.15836	0.100968	0.182412	0	0.0575043	0.145595	0	2.71781	4.46393	3.27567	2.95398	4.04444	3.12401	6.10795	3.83834	0.840691	0.887618	0.8588	2.71544	0.569026	1.33025	1.24107	0.618286	0
AC01g007370.2	AC1.0ch01	1917556	1923174	+	2178	KAI5648652.1 hypothetical protein M9H77_34657 [Catharanthus roseus]	protein ENHANCED DISEASE RESISTANCE 2-like isoform X2 OS=Coffea arabica OX=13443 GN=LOC113725807 PE=4 SV=1	Protein ENHANCED DISEASE RESISTANCE 2 OS=Arabidopsis thaliana OX=3702 GN=EDR2 PE=2 SV=1	7.63912	2.74655	1.61129	2.94692	3.13378	2.70446	2.78839	12.0329	22.2223	18.0114	48.2985	49.8468	26.4991	6.40769	46.0498	20.5267	0	0	0.201935	0.182412	0	0	0.0727976	0.21911	3.55904	5.80311	4.7807	3.8771	4.9432	3.42633	4.7991	4.00768	1.74143	0.939831	0.594554	0.977557	1.25186	1.66281	1.58343	1.00472	0
AC01g007370.3	AC1.0ch01	1917556	1923174	+	2223	KAI5648652.1 hypothetical protein M9H77_34657 [Catharanthus roseus]	protein ENHANCED DISEASE RESISTANCE 2-like isoform X2 OS=Coffea arabica OX=13443 GN=LOC113725807 PE=4 SV=1	Protein ENHANCED DISEASE RESISTANCE 2-like OS=Arabidopsis thaliana OX=3702 GN=EDR2L PE=2 SV=1	7.80253	2.88053	1.0742	2.63342	2.43138	2.12493	2.29267	10.9294	20.7322	17.2953	51.4683	41.6972	26.2111	5.15561	47.1324	16.1883	0.159076	0	0.201935	0	0	0	0.363988	0	2.91194	4.91032	3.89539	3.8771	2.87604	4.03098	8.36207	3.669	0.96079	1.6186	0.528492	1.73788	0.796637	1.37775	2.61052	1.15929	0.715987
AC01g007370.4	AC1.0ch01	1917556	1923174	+	2223	KAI5648652.1 hypothetical protein M9H77_34657 [Catharanthus roseus]	protein ENHANCED DISEASE RESISTANCE 2-like isoform X2 OS=Coffea arabica OX=13443 GN=LOC113725807 PE=4 SV=1	Protein ENHANCED DISEASE RESISTANCE 2-like OS=Arabidopsis thaliana OX=3702 GN=EDR2L PE=2 SV=1	7.76168	1.87569	2.14839	2.88422	3.45796	2.22152	2.04482	10.8769	19.9547	16.1937	50.1789	43.8335	30.6756	6.55499	45.1836	17.6128	0.397691	0	0	0.182412	0.155169	0	0.509583	0.365183	2.84723	5.05912	2.39035	3.78479	4.58369	3.32555	4.7991	3.33033	1.68138	1.35753	0.660615	0.760322	0.967344	2.04288	1.75461	0.386429	0.894984
AC01g007390.1	AC1.0ch01	1929531	1931115	+	1116	KAI5648654.1 hypothetical protein M9H77_34659 [Catharanthus roseus]	GATA transcription factor OS=Coffea canephora OX=49390 GN=GSCOC_T00029429001 PE=3 SV=1	GATA transcription factor 8 OS=Arabidopsis thaliana OX=3702 GN=GATA8 PE=1 SV=1	46.6518	51.0456	47.2049	54.1105	49.0058	49.1149	40.3386	40.7226	30.3856	18.6723	23.2091	21.7585	29.6675	19.2967	13.4973	21.6275	16.3053	22.2496	20.2945	12.3128	20.0943	20.4715	24.46	14.3882	550.745	529.645	493.829	500.238	492.343	521.81	443.699	369.948	93.3167	88.9707	103.452	116.546	119.666	92.1195	90.0844	72.7259	64.9759
AC01g007410.1	AC1.0ch01	1992711	1994382	+	1602	KAI5648659.1 hypothetical protein M9H77_34664 [Catharanthus roseus]	Auxin response factor OS=Coffea canephora OX=49390 GN=GSCOC_T00029428001 PE=3 SV=1	Auxin response factor 18 OS=Oryza sativa subsp. japonica OX=39947 GN=ARF18 PE=2 SV=1	1.87914	1.33978	1.67097	1.12861	1.56689	2.02835	1.17732	2.25945	0.129576	0.165242	0.107449	0.237366	0	0	0.144357	0.194259	0	0	0	0	0	0	0	0	0	0.148798	0.177063	0.184624	0.179753	0	0	0	0.120099	0.208851	0.132123	0.43447	0	0.427579	0.171182	0.309143	1.96897
AC01g007440.1	AC1.0ch01	2043828	2050854	+	1632	KAI5648662.1 hypothetical protein M9H77_34667 [Catharanthus roseus]	phosphoglucomutase (alpha-D-glucose-1,6-bisphosphate-dependent) OS=Coffea canephora OX=49390 GN=GSCOC_T00029427001 PE=3 SV=1	Phosphomannomutase/phosphoglucomutase OS=Pseudomonas putida (strain ATCC 47054 / DSM 6125 / CFBP 8728 / NCIMB 11950 / KT2440) OX=160488 GN=algC PE=3 SV=1	9.15061	10.3163	10.1452	10.9099	9.67148	10.3349	9.8523	10.5091	13.6703	16.1937	17.1382	14.7958	17.5701	17.0135	15.2296	17.0301	16.9416	20.1909	20.9003	22.0718	22.3443	18.9764	17.7626	22.2762	12.942	14.4334	12.9256	15.5084	15.3689	20.4572	13.961	16.7081	14.9523	16.1338	13.8729	12.5996	15.1361	16.153	14.7216	16.3846	7.87586
AC01g007440.2	AC1.0ch01	2043828	2050854	+	1839	KAI5648662.1 hypothetical protein M9H77_34667 [Catharanthus roseus]	phosphoglucomutase (alpha-D-glucose-1,6-bisphosphate-dependent) (Fragment) OS=Davidia involucrata OX=16924 GN=Din_038546 PE=3 SV=1	Phosphomannomutase/phosphoglucomutase OS=Pseudomonas putida (strain ATCC 47054 / DSM 6125 / CFBP 8728 / NCIMB 11950 / KT2440) OX=160488 GN=algC PE=3 SV=1	10.131	11.5221	11.8162	11.6623	12.373	11.9286	13.0744	12.5583	17.8815	17.0199	16.4935	17.8815	18.2181	15.8351	16.0236	18.9726	22.2707	20.666	23.8284	25.4464	21.9564	20.2415	21.9121	22.8604	17.0187	17.4837	12.5715	15.2315	17.1664	19.0464	13.6702	18.0628	17.2942	15.5072	17.2421	14.9892	16.5018	13.0174	19.3863	13.2932	10.9188
AC01g007440.3	AC1.0ch01	2043828	2050854	+	1842	KAI5648662.1 hypothetical protein M9H77_34667 [Catharanthus roseus]	phosphoglucomutase (alpha-D-glucose-1,6-bisphosphate-dependent) (Fragment) OS=Davidia involucrata OX=16924 GN=Din_038546 PE=3 SV=1	Phosphomannomutase/phosphoglucomutase OS=Pseudomonas putida (strain ATCC 47054 / DSM 6125 / CFBP 8728 / NCIMB 11950 / KT2440) OX=160488 GN=algC PE=3 SV=1	12.9089	10.9862	11.7565	12.7282	11.9948	11.2042	13.1364	11.6125	18.0111	17.2402	19.717	18.9892	17.066	18.7811	17.3228	19.2964	21.3958	23.4373	24.939	26.8145	28.0079	22.4267	22.7856	21.3997	16.4363	16.8885	16.1127	16.7084	16.9866	19.9533	15.1244	18.0628	16.0932	15.0895	17.4402	17.2702	18.3226	13.54	19.7287	16.0754	11.4558
AC01g007440.4	AC1.0ch01	2043828	2050854	+	1683	KAI5648662.1 hypothetical protein M9H77_34667 [Catharanthus roseus]	phosphoglucomutase (alpha-D-glucose-1,6-bisphosphate-dependent) OS=Coffea canephora OX=49390 GN=GSCOC_T00029427001 PE=3 SV=1	Phosphomannomutase/phosphoglucomutase OS=Pseudomonas putida (strain ATCC 47054 / DSM 6125 / CFBP 8728 / NCIMB 11950 / KT2440) OX=160488 GN=algC PE=3 SV=1	14.0527	9.64641	9.48873	12.4147	10.3739	10.6247	10.2241	12.2431	16.2618	16.9097	19.0723	14.7958	19.4423	17.4554	15.0131	18.5194	19.7255	19.1616	19.4868	22.7102	25.0597	18.9189	21.5481	24.4673	12.6831	12.499	17.0866	16.6161	13.7511	16.2247	14.1065	16.9903	15.793	16.6559	17.3081	12.491	14.7947	14.4427	16.0911	14.9162	12.8878
AC01g007450.1	AC1.0ch01	2051298	2053864	-	798	KAI5648665.1 hypothetical protein M9H77_34670 [Catharanthus roseus]	Uncharacterized protein OS=Erythranthe guttata OX=4155 GN=MIMGU_mgv1a011642mg PE=4 SV=1	0	4.69786	3.95235	4.41614	5.95655	4.32245	4.92598	3.22213	3.3629	5.76613	5.78346	7.52146	5.7759	5.97671	4.78735	5.3412	5.245	19.0096	16.6278	21.7081	21.5246	17.2237	14.7786	16.0883	13.95	11.5831	11.5318	11.5976	14.1237	12.0434	8.86815	9.16193	6.43487	4.80395	4.22924	4.16188	5.43087	4.3815	3.94323	5.26384	5.33272	6.98088
AC01g007450.2	AC1.0ch01	2051298	2053864	-	696	KAI5648665.1 hypothetical protein M9H77_34670 [Catharanthus roseus]	uncharacterized protein LOC113725812 isoform X2 OS=Coffea arabica OX=13443 GN=LOC113725812 PE=4 SV=1	0	3.55403	3.41644	3.64033	4.07553	3.78214	3.71863	4.33749	3.41545	4.08164	6.33427	4.72778	4.03521	4.32051	5.15561	5.19684	5.76302	15.0327	16.3903	16.5587	17.2379	13.5773	13.111	10.9924	13.0735	10.2889	9.44865	8.67609	14.8622	10.6054	8.06195	7.78037	5.58817	5.22429	5.32571	3.4352	2.93267	3.01584	3.13558	2.35375	2.705	12.8878
AC01g007450.3	AC1.0ch01	2051298	2053864	-	942	KAI5648665.1 hypothetical protein M9H77_34670 [Catharanthus roseus]	uncharacterized protein LOC110425004 OS=Herrania umbratica OX=108875 GN=LOC110425004 PE=4 SV=1	0	7.67997	7.3018	5.90808	5.76845	5.40306	6.56798	5.01909	4.93926	10.1717	10.0797	11.5508	11.5518	11.4494	8.39628	12.126	7.64086	26.8839	22.5664	28.069	29.8243	27.3873	20.8165	21.6937	18.4783	16.2422	14.2846	15.316	19.5701	15.6385	12.0929	11.1979	9.70875	7.68632	5.53456	6.80434	4.88778	6.77141	4.70337	5.56341	5.87372	17.0047
AC01g007460.1	AC1.0ch01	2057900	2062958	-	3603	0	0	0	20.7523	20.4316	21.0662	18.9355	22.2606	20.4283	22.3071	19.4418	53.1261	42.412	57.8078	61.715	53.8624	46.916	50.2361	47.464	47.4047	58.9892	49.979	43.2315	43.3696	58.7694	59.694	37.6869	341.668	202.513	295.164	350.6	342.968	268.463	262.715	178.088	34.9487	24.3834	20.6773	28.5664	31.4671	30.073	21.6545	23.3403	17.3627
AC01g007470.1	AC1.0ch01	2074908	2075764	-	288	0	0	0	0.653615	1.54075	0.656453	0.564304	0.648367	0.627821	0.495713	0.840725	1.6197	1.21177	2.04154	2.13629	1.80021	1.62033	1.6601	1.16555	1.6703	1.34606	1.51452	1.18567	1.08618	0.920068	1.16476	0.876439	22.3896	11.6062	17.4407	37.294	16.6271	19.8526	13.5247	8.80561	0.420346	0.678767	0.330308	0	0.625929	0.617614	0.342363	0.309143	1.43197
AC01g007480.1	AC1.0ch01	2075866	2077991	-	1524	0	0	0	5.92338	4.95718	5.37098	4.26363	6.21352	6.32651	6.07248	5.93762	16.1322	9.85942	12.5716	13.0551	16.562	11.6369	11.6207	14.0514	12.4079	11.1644	10.3997	9.94143	7.9136	12.881	10.4101	7.74188	160.933	81.5411	132.443	193.209	144.701	114.077	119.105	72.7592	5.82479	4.69916	5.87948	4.9964	5.40575	5.55852	3.85159	2.705	4.65392
AC01g007530.1	AC1.0ch01	2174812	2177065	-	1956	0	0	0	17.5659	15.4745	12.1742	13.9822	15.9931	14.0535	13.1364	16.9721	35.5686	26.8242	35.2971	30.6993	39.5327	33.7324	28.727	29.7864	28.9519	30.8011	25.3429	21.7982	24.5166	28.0621	28.2455	20.5963	246.997	152.443	226.198	241.396	230.173	179.177	176.258	115.489	23.2992	19.3187	15.5905	20.7459	20.6556	22.6142	12.2395	14.9162	8.77085
AC01g007540.1	AC1.0ch01	2179822	2185596	-	2631	KAI5648666.1 hypothetical protein M9H77_34671 [Catharanthus roseus]	Peptidase M28 domain-containing protein OS=Coffea canephora OX=49390 GN=GSCOC_T00029425001 PE=4 SV=1	Endoplasmic reticulum metallopeptidase 1 OS=Mus musculus OX=10090 GN=Ermp1 PE=1 SV=2	92.2414	101.89	75.0147	87.4672	95.9044	79.5401	116.926	84.4403	72.433	92.7006	74.6774	78.3306	77.9852	78.8808	84.9539	77.5741	67.1302	59.5435	44.6277	39.0361	44.7661	39.2179	55.8358	83.4808	67.7512	105.423	58.5193	39.2325	75.2265	66.6119	162.006	144.785	87.1917	109.699	88.4564	73.8598	88.199	91.2168	91.0259	105.263	45.8232
AC01g007550.1	AC1.0ch01	2187017	2191898	-	2757	KAI5648666.1 hypothetical protein M9H77_34671 [Catharanthus roseus]	Peptidase M28 domain-containing protein OS=Coffea canephora OX=49390 GN=GSCOC_T00029425001 PE=4 SV=1	Endoplasmic reticulum metallopeptidase 1 OS=Xenopus laevis OX=8355 GN=ermp1 PE=2 SV=1	90.3623	89.6982	85.4583	90.9784	84.8281	85.7217	88.6707	79.5011	73.7935	77.0027	73.4417	82.445	72.0805	76.1557	81.4893	79.8405	110.558	128.193	103.593	98.2286	124.29	106.21	123.174	141.399	64.5804	66.4381	59.9359	67.7569	63.992	73.6661	76.1312	64.9131	79.4453	88.3963	85.4176	95.8006	82.7933	88.2238	86.9603	88.3377	71.2408
AC01g007570.1	AC1.0ch01	2204414	2207749	+	975	KAI5648669.1 hypothetical protein M9H77_34674 [Catharanthus roseus]	Nudix hydrolase domain-containing protein OS=Coffea canephora OX=49390 GN=GSCOC_T00029423001 PE=3 SV=1	mRNA-decapping enzyme subunit 2 OS=Arabidopsis thaliana OX=3702 GN=DCP2 PE=1 SV=1	38.2773	39.5905	39.6259	37.1187	33.7151	37.5244	35.3815	42.0363	50.2107	50.5089	54.8529	51.5874	52.3502	51.4088	54.639	39.9526	52.6542	45.687	47.6568	47.2446	46.8609	52.2139	44.8433	40.9005	41.8673	44.6393	38.3342	46.9867	45.2977	41.3175	43.9918	36.182	23.3592	24.5922	21.8664	22.8097	19.9159	24.7996	23.3235	25.968	43.4962
AC01g007580.1	AC1.0ch01	2208734	2212554	-	1500	KAI5648670.1 hypothetical protein M9H77_34675 [Catharanthus roseus]	double-stranded RNA-binding protein 2-like OS=Coffea arabica OX=13443 GN=LOC113730801 PE=4 SV=1	Double-stranded RNA-binding protein 2 OS=Arabidopsis thaliana OX=3702 GN=DRB2 PE=1 SV=1	36.6433	41.8681	43.3259	43.8276	42.8463	41.7743	39.8429	41.2481	30.8391	25.8328	25.7879	30.6202	28.1553	29.0924	30.6036	28.0381	18.4528	19.9534	15.0442	22.9839	20.7926	24.8993	19.073	24.1021	29.3783	30.5779	31.6943	29.0782	24.4464	35.0695	30.6125	29.0698	34.108	34.1472	40.2975	37.473	36.3039	39.1472	39.757	35.5515	15.7517
AC01g007590.1	AC1.0ch01	2212792	2222183	+	2613	KAI5648671.1 hypothetical protein M9H77_34676 [Catharanthus roseus]	nucleolar complex protein 2 homolog OS=Coffea arabica OX=13443 GN=LOC113725816 PE=3 SV=1	Protein REBELOTE OS=Arabidopsis thaliana OX=3702 GN=RBL PE=1 SV=1	19.1591	16.2113	20.5888	22.0706	24.0436	23.2294	19.023	21.0181	20.2138	22.583	16.6009	18.831	19.9464	24.1577	17.395	27.261	32.1334	32.3055	28.9777	34.0198	32.8957	42.6107	29.9926	41.4848	27.6311	29.3131	24.2576	26.9551	27.3224	43.6353	27.8493	31.7792	24.9805	19.0577	22.7252	24.3303	26.1752	21.2364	27.9882	19.7079	12.5298
AC01g007610.1	AC1.0ch01	2223890	2230941	-	2523	KAI5664170.1 hypothetical protein M9H77_23493 [Catharanthus roseus]	Peptidase_S8 domain-containing protein OS=Coffea canephora OX=49390 GN=GSCOC_T00036308001 PE=3 SV=1	Subtilisin-like protease SBT2.2 OS=Arabidopsis thaliana OX=3702 GN=SBT2.2 PE=3 SV=1	45.2628	46.9593	54.9034	59.8163	52.896	50.5638	40.0908	51.4419	6.67316	3.30483	4.51288	4.50995	3.96047	4.93465	4.83595	5.63351	6.60167	5.78015	4.24064	10.6711	10.7066	5.29039	9.39089	9.20261	15.0127	18.0789	20.0967	15.7853	13.1219	17.7363	13.961	27.4893	20.5369	25.7409	22.4609	20.7459	19.2331	23.5643	22.2108	22.2583	24.8806
AC01g007630.1	AC1.0ch01	2231977	2232690	-	210	0	0	0	2.0017	1.40677	2.68549	3.19773	2.32332	1.64199	1.735	1.99672	1.29576	1.7075	1.45057	1.66156	1.87222	1.39938	1.29921	1.61883	2.30661	2.13786	1.00968	1.45929	1.93961	1.09258	1.23756	1.09555	1.35891	2.45516	2.65595	2.40011	1.8874	1.91471	2.25412	1.80628	2.58212	2.81949	2.5764	2.17235	2.61752	2.13789	2.31095	3.01415	4.11693
AC01g007640.1	AC1.0ch01	2233258	2252126	-	3060	CDP12605.1 unnamed protein product [Coffea canephora]	Vacuolar protein sorting-associated protein 54 C-terminal domain-containing protein OS=Coffea canephora OX=49390 GN=GSCOC_T00036283001 PE=3 SV=1	Vacuolar protein sorting-associated protein 54, chloroplastic OS=Arabidopsis thaliana OX=3702 GN=VPS54 PE=1 SV=1	61.113	61.027	55.3211	58.8758	55.1653	55.9244	50.5627	51.9148	50.9881	54.3645	52.3279	50.5589	54.7985	50.5986	50.6692	52.709	54.4836	48.2999	42.7093	43.6876	45.9299	41.6906	38.2187	40.3162	65.6805	70.4556	65.2477	54.1871	64.6211	59.0538	62.1702	56.672	61.0702	60.0448	66.0615	68.5376	67.9417	62.9016	59.0149	53.8682	25.0596
AC01g007660.1	AC1.0ch01	2254967	2256652	-	1584	KAI5672895.1 hypothetical protein M9H77_13259 [Catharanthus roseus]	berberine bridge enzyme-like 15 OS=Sesamum indicum OX=4182 GN=LOC105175932 PE=3 SV=1	Berberine bridge enzyme-like 15 OS=Arabidopsis thaliana OX=3702 GN=MEE23 PE=1 SV=1	109.235	88.8944	72.5082	74.0493	82.991	70.316	76.3398	59.4288	54.0332	42.6875	59.2584	50.7962	51.198	35.2054	68.4972	43.7083	1.51122	2.92967	2.72613	1.45929	2.71545	3.68027	4.80464	2.62932	23.5544	26.2628	25.8512	17.3546	14.9195	30.0308	40.5015	53.4546	30.1448	25.4276	19.2239	21.9407	21.6799	26.4149	23.9654	22.6447	22.3746
AC01g007670.1	AC1.0ch01	2260783	2263790	-	714	KAI5670009.1 hypothetical protein M9H77_19862 [Catharanthus roseus]	Fatty acid hydroxylase domain-containing protein OS=Coffea canephora OX=49390 GN=GSCOC_T00036246001 PE=3 SV=1	Dihydroceramide fatty acyl 2-hydroxylase FAH1 OS=Arabidopsis thaliana OX=3702 GN=FAH1 PE=1 SV=1	36.6433	36.0401	37.4775	39.6267	37.4432	38.9249	32.9649	41.9312	29.025	29.5232	25.573	31.5696	28.6594	34.3216	23.1692	27.3905	14.4759	16.4695	11.6113	12.9512	15.5944	11.2133	12.0116	10.7364	9.12408	6.54709	11.6862	8.585	7.72937	13.7053	8.21665	11.7973	20.9572	24.54	19.7524	19.9856	21.8506	30.9757	18.9156	24.8087	26.6705
AC01g007680.1	AC1.0ch01	2266383	2268682	-	486	KAI5672898.1 hypothetical protein M9H77_13262 [Catharanthus roseus]	Vacuolar protein sorting-associated protein 2-like protein 2 isoform X1 OS=Cucumis melo var. makuwa OX=1194695 GN=E5676_scaffold255G009980 PE=4 SV=1	Vacuolar protein sorting-associated protein 2 homolog 2 OS=Arabidopsis thaliana OX=3702 GN=VPS2.2 PE=1 SV=2	7.43487	5.56008	9.66776	6.95975	7.34816	7.00262	6.19641	8.82761	0.64788	1.37701	1.28939	1.10771	0.792093	0.95747	1.15485	2.00734	0.159076	0.395901	0.201935	0.0912058	0.310337	0.517538	0.873571	0.730366	2.32955	0.818387	3.89539	2.58473	1.70765	1.51162	1.5997	3.49966	4.92405	4.22924	3.83157	3.36714	3.69867	4.13326	3.97998	4.25072	8.05486
AC01g007700.1	AC1.0ch01	2270929	2274634	-	1524	KAI5664959.1 hypothetical protein M9H77_24282 [Catharanthus roseus]	GYF domain-containing protein OS=Coffea canephora OX=49390 GN=GSCOC_T00023296001 PE=4 SV=1	Protein TIC 56, chloroplastic OS=Arabidopsis thaliana OX=3702 GN=TIC56 PE=1 SV=1	31.5778	29.3412	34.434	32.1654	31.3918	31.4394	27.698	27.7439	19.8899	21.4814	20.1468	20.5717	22.0346	18.2656	19.3438	20.1382	48.3592	49.8043	46.7481	61.1991	48.1023	48.4761	42.3682	58.8675	21.5484	21.5012	25.2315	22.6164	25.0755	23.8835	18.2511	30.6503	21.858	25.271	25.5658	23.0269	28.1099	25.8448	28.4162	26.6636	65.3339
AC01g007710.1	AC1.0ch01	2275928	2284795	+	1020	KAI5671220.1 hypothetical protein M9H77_11584 [Catharanthus roseus]	3-hydroxyisobutyrate dehydrogenase OS=Davidia involucrata OX=16924 GN=Din_036277 PE=3 SV=1	Probable 3-hydroxyisobutyrate dehydrogenase, mitochondrial OS=Arabidopsis thaliana OX=3702 GN=At4g20930 PE=1 SV=3	13.5625	11.991	13.1291	13.606	13.2915	13.8604	12.021	13.0838	9.58862	9.47386	12.0881	11.4727	11.5934	9.05914	9.52754	11.267	8.66966	8.86818	8.07742	6.11079	7.9136	8.28061	7.57095	8.91046	12.2949	10.7878	13.6339	16.3392	11.6839	8.86815	14.1065	16.6516	17.9548	16.5515	16.6475	17.8133	17.526	18.766	17.5461	19.0123	17.1837
AC01g007740.1	AC1.0ch01	2289378	2295324	+	2286	KAI5671221.1 hypothetical protein M9H77_11585 [Catharanthus roseus]	ubiquitinyl hydrolase 1 OS=Coffea canephora OX=49390 GN=GSCOC_T00033619001 PE=3 SV=1	Ubiquitin carboxyl-terminal hydrolase MINDY-3 OS=Xenopus tropicalis OX=8364 GN=mindy3 PE=2 SV=1	57.0279	61.9648	55.8582	56.1169	60.2441	60.9952	51.2443	60.9	65.1767	67.9144	67.3171	63.7722	66.8239	66.1391	64.5274	67.4727	48.7569	58.9892	54.5226	67.0362	65.0156	67.6825	56.0542	63.5418	74.1575	64.5781	61.5294	69.6955	67.2275	74.9761	62.6065	70.1626	70.3178	74.0378	71.0822	69.2979	71.4697	72.3083	70.8264	65.6156	54.0571
AC01g007760.1	AC1.0ch01	2296534	2302999	+	2826	KAI5671230.1 hypothetical protein M9H77_11594 [Catharanthus roseus]	Small RNA 2'-O-methyltransferase OS=Coffea arabica OX=13443 GN=LOC113708976 PE=3 SV=1	Small RNA 2'-O-methyltransferase OS=Arabidopsis thaliana OX=3702 GN=HEN1 PE=1 SV=1	23.3259	21.7714	23.4533	21.1928	21.4502	25.789	24.228	21.6487	34.7911	38.0607	46.6868	39.5609	43.1331	41.2449	46.1941	40.6002	30.3836	28.0298	26.7564	33.3813	31.5768	33.2375	32.5405	27.6078	23.9426	22.9148	22.3985	24.9242	26.9629	21.4649	27.7766	23.7638	27.3825	25.8976	23.7822	26.0682	28.053	23.2793	24.2222	26.4317	17.8997
AC01g007770.1	AC1.0ch01	2303479	2309223	-	1707	CAA3007204.1 vacuolar sorting-associated 45 homolog [Olea europaea subsp. europaea]	Vacuolar protein sorting-associated protein 45 homolog OS=Nyssa sinensis OX=561372 GN=F0562_002735 PE=3 SV=1	Vacuolar protein sorting-associated protein 45 homolog OS=Arabidopsis thaliana OX=3702 GN=VPS45 PE=1 SV=2	34.6416	36.375	33.8372	35.5512	35.8763	38.442	38.3558	33.3663	51.0529	55.0806	52.8651	50.5589	48.4617	56.7853	55.2886	50.5074	52.3361	48.3791	45.1326	45.6029	46.3178	45.4284	45.4257	42.1421	55.4563	61.3046	51.7024	46.1559	58.869	50.488	51.6994	53.3417	45.9978	47.4093	55.822	53.0053	52.009	48.0789	51.9537	50.3131	23.9856
AC01g007780.1	AC1.0ch01	2309819	2311893	+	1425	KAI5671232.1 hypothetical protein M9H77_11596 [Catharanthus roseus]	Uncharacterized protein OS=Handroanthus impetiginosus OX=429701 GN=CDL12_03176 PE=3 SV=1	Protein POLLENLESS 3 OS=Arabidopsis thaliana OX=3702 GN=MS5 PE=2 SV=2	2.61446	2.21064	2.86452	2.50802	1.13464	1.88346	1.98285	2.46963	0.453516	0.220322	0.483522	0.632975	0.792093	0.441909	0.288713	0.518024	0.159076	0.0791802	0	0.182412	0.310337	0.460034	0.436786	0.146073	0.12942	0.297595	0.708252	0.923119	0.0898764	0.201549	0.654423	0.225785	0.360296	0.36549	0.132123	0.43447	0.113805	0.475088	0.299568	0.154572	2.14796
AC01g007790.1	AC1.0ch01	2312360	2315017	+	861	KAI5671100.1 hypothetical protein M9H77_11464 [Catharanthus roseus]	uncharacterized protein LOC113707834 OS=Coffea arabica OX=13443 GN=LOC113707834 PE=4 SV=1	0	10.0493	10.6512	9.01131	8.46457	9.18521	7.63044	9.79033	7.93434	9.45904	7.05031	9.18693	7.5957	7.05683	8.24897	8.01179	8.61216	4.21552	2.05868	2.62516	2.46256	3.56888	3.27774	2.62071	1.97199	9.18879	9.82064	10.0041	11.9082	8.3585	8.2635	9.08921	9.76519	14.1717	10.1293	12.0232	10.4273	11.0391	10.832	7.01845	11.8247	4.83292
AC01g007800.1	AC1.0ch01	2315489	2321898	-	1185	KAI5671217.1 hypothetical protein M9H77_11581 [Catharanthus roseus]	Obg-like ATPase 1 (Fragment) OS=Davidia involucrata OX=16924 GN=Din_006145 PE=3 SV=1	Obg-like ATPase 1 OS=Arabidopsis thaliana OX=3702 GN=YchF1 PE=1 SV=1	90.8525	86.8847	92.918	93.2356	90.8795	85.6734	87.5553	95.6325	90.444	104.543	97.5641	100.247	102.468	110.035	96.9355	108.979	114.137	134.685	130.753	130.059	133.678	148.591	155.714	159.147	107.289	111.673	107.92	100.251	109.11	107.224	117.942	124.012	114.995	118.262	127.499	123.281	124.105	119.152	137.416	142.283	117.243
AC01g007830.1	AC1.0ch01	2326459	2329077	+	2322	KAI5671057.1 hypothetical protein M9H77_11421 [Catharanthus roseus]	probable receptor-like protein kinase At1g30570 isoform X3 OS=Coffea arabica OX=13443 GN=LOC113708899 PE=4 SV=1	Probable receptor-like protein kinase At1g30570 OS=Arabidopsis thaliana OX=3702 GN=At1g30570 PE=3 SV=1	19.6901	21.7714	21.4839	20.1269	17.7761	22.505	19.3948	17.0772	12.1801	7.9316	9.83162	9.96935	9.72115	9.79566	7.72308	9.25969	4.61321	5.62179	4.74548	5.65476	6.36191	6.44048	5.31422	3.72487	15.2068	11.5318	12.66	16.5238	13.5713	17.9378	18.9056	19.7562	12.9106	10.8081	10.1074	11.9479	12.2341	9.31172	7.83156	7.96044	10.9188
AC01g007840.1	AC1.0ch01	2329673	2330440	+	354	KAI5671208.1 hypothetical protein M9H77_11572 [Catharanthus roseus]	N-acetyl-D-glucosamine kinase OS=Coffea canephora OX=49390 GN=GSCOC_T00003775001 PE=3 SV=1	0	5.35147	4.35428	4.23711	5.89385	5.9974	5.45721	5.32891	4.25617	4.59995	7.05031	6.87676	7.51658	6.91282	7.51246	6.42387	6.54006	4.77229	4.19655	4.44258	3.92185	4.26714	4.65785	5.38702	5.62382	7.50634	5.80311	6.28574	8.21576	7.36986	7.8604	9.16193	7.56379	4.9841	6.47439	5.35098	5.97396	5.23504	5.17845	5.86297	5.10086	5.7279
AC01g007850.1	AC1.0ch01	2330459	2335250	+	1572	KAI5671208.1 hypothetical protein M9H77_11572 [Catharanthus roseus]	N-acetyl-D-glucosamine kinase OS=Quercus lobata OX=97700 PE=3 SV=1	0	11.1932	11.4551	11.6371	11.2234	11.4545	12.2667	12.2069	12.5583	12.828	17.6809	15.3115	13.7672	15.6258	13.6255	17.1784	13.7276	10.4195	10.531	9.49097	12.3128	10.7842	8.56814	8.51732	11.3937	15.6598	16.5909	14.9618	15.7853	16.1777	19.651	18.3966	16.9903	10.3285	10.8603	10.9002	9.77557	11.4943	13.3975	10.6989	11.6702	11.0978
AC01g007860.1	AC1.0ch01	2336391	2337883	+	489	0	0	0	2.36935	1.67472	1.73065	1.88101	2.48541	2.12493	2.10678	1.734	2.98025	2.03798	3.11603	2.5319	2.30427	3.09337	3.82545	4.2737	3.65875	3.00885	2.72613	3.1922	3.18096	4.0828	2.47512	2.92146	3.04136	4.61272	3.3642	5.53871	4.13431	3.22478	4.94453	2.76586	2.64217	1.93187	3.36914	2.93267	2.78823	2.94554	3.766	3.55515	4.29592
AC01g007870.1	AC1.0ch01	2338053	2343289	-	2727	KAI5671215.1 hypothetical protein M9H77_11579 [Catharanthus roseus]	LOW QUALITY PROTEIN: WPP domain-associated protein-like OS=Coffea arabica OX=13443 GN=LOC113708824 PE=4 SV=1	WPP domain-associated protein (Fragment) OS=Solanum lycopersicum OX=4081 GN=WAP PE=1 SV=1	37.6237	36.7769	40.2227	30.2843	33.9853	38.0556	35.4435	36.7817	38.3545	47.0939	51.522	46.761	42.053	44.3382	53.412	42.737	51.5407	48.1415	47.2529	52.7169	50.2746	53.594	51.8319	44.9905	64.1921	74.0268	63.0345	50.8638	63.4527	66.9142	70.4596	58.4218	36.6301	42.0313	43.3364	50.3985	50.5295	41.9502	47.2034	45.5213	18.7947
AC01g007880.1	AC1.0ch01	2347071	2349277	+	1758	KAI5671064.1 hypothetical protein M9H77_11428 [Catharanthus roseus]	Cationic amino acid transporter 1 OS=Nicotiana attenuata OX=49451 GN=CAT1_1 PE=4 SV=1	Cationic amino acid transporter 1 OS=Arabidopsis thaliana OX=3702 GN=CAT1 PE=1 SV=1	1.71574	0.937846	1.67097	1.12861	1.4048	1.15905	1.5491	2.52218	0.842244	0.605886	0.805871	0.316487	1.00812	1.76764	1.37139	1.48932	80.8107	39.5109	58.9652	53.9938	45.6972	70.9028	38.5827	54.7774	6.34156	2.82715	5.0463	4.24635	4.13431	3.62788	2.98126	4.91082	2.04168	0.36549	1.91578	2.4982	2.04849	0.997684	0.513545	0.92743	5.5489
AC01g007890.1	AC1.0ch01	2349766	2353506	+	1137	KAI5671091.1 hypothetical protein M9H77_11455 [Catharanthus roseus]	DNA-damage-repair/toleration protein DRT111, chloroplastic-like OS=Coffea arabica OX=13443 GN=LOC113707707 PE=4 SV=1	DNA-damage-repair/toleration protein DRT111, chloroplastic OS=Arabidopsis thaliana OX=3702 GN=DRT111 PE=1 SV=2	31.4144	27.5325	32.3452	29.5319	30.9595	27.5275	26.8924	29.1101	32.8475	30.6248	30.5694	32.2026	33.2679	34.6162	29.3044	35.8732	25.2136	22.6455	21.809	27.0881	20.3271	28.2921	23.0768	21.7649	21.6778	26.2628	24.5232	21.324	29.3896	24.7905	22.9775	25.175	22.0982	20.8329	23.3197	19.008	22.7041	22.3766	23.5375	18.0849	26.6705
AC01g007920.1	AC1.0ch01	2355362	2356348	+	987	CDP17301.1 unnamed protein product [Coffea canephora]	Serine aminopeptidase S33 domain-containing protein OS=Coffea canephora OX=49390 GN=GSCOC_T00003777001 PE=4 SV=1	Caffeoylshikimate esterase OS=Arabidopsis thaliana OX=3702 GN=CSE PE=1 SV=1	2.2468	3.34945	3.16291	2.94692	4.43051	2.60787	2.47856	2.88999	2.26758	1.9829	1.88037	2.37366	1.51218	0.95747	2.30971	2.13685	1.90892	3.08803	2.01935	2.37135	3.80163	1.55262	2.76631	2.48324	0.841228	0.818387	0.885315	1.29237	0.629135	0.806195	0.727137	0.790247	1.68138	3.55047	2.37822	1.30341	2.67442	3.61067	4.23675	3.01415	7.51787
AC01g007960.1	AC1.0ch01	2364757	2368069	+	1527	KAA8537081.1 hypothetical protein F0562_029559 [Nyssa sinensis]	WRKY domain-containing protein OS=Nyssa sinensis OX=561372 GN=F0562_029559 PE=4 SV=1	Probable WRKY transcription factor 35 OS=Arabidopsis thaliana OX=3702 GN=WRKY35 PE=2 SV=1	4.12594	4.68923	5.01291	3.57393	3.45796	5.07086	4.52338	3.88835	9.32947	4.73693	6.71559	5.69677	9.00106	5.67117	4.18634	7.51135	0.159076	0.15836	0	0	0	0	0	0.146073	10.8712	12.7966	9.47287	13.7545	14.2005	10.7829	16.9423	8.07181	5.64464	4.96022	4.36006	2.60682	2.67442	1.47277	1.19827	3.40057	0
AC01g007970.1	AC1.0ch01	2369002	2375673	+	2436	KAF9679271.1 hypothetical protein SADUNF_Sadunf07G0122600 [Salix dunnii]	Enoyl reductase (ER) domain-containing protein OS=Salix dunnii OX=1413687 GN=SADUNF_Sadunf07G0122600 PE=4 SV=1	2-alkenal reductase (NADP(+)-dependent) OS=Nicotiana tabacum OX=4097 GN=DBR PE=1 SV=1	70.427	64.9793	68.5695	70.2873	75.0485	72.6824	73.6134	74.8245	89.0835	84.6038	91.4395	101.83	112.981	93.3902	108.773	118.692	127.42	151.076	167.203	134.529	128.79	171.995	218.538	262.493	62.7038	61.379	57.1028	71.7263	56.9816	65.4026	59.4798	47.8664	104.606	102.442	111.512	102.969	98.8398	93.8298	101.468	120.102	137.112
AC01g007980.1	AC1.0ch01	2375251	2377752	-	1995	KAI5671055.1 hypothetical protein M9H77_11419 [Catharanthus roseus]	nitrate regulatory gene2 protein-like OS=Coffea arabica OX=13443 GN=LOC113709693 PE=4 SV=1	Protein ALTERED PHOSPHATE STARVATION RESPONSE 1 OS=Arabidopsis thaliana OX=3702 GN=APSR1 PE=2 SV=1	15.3599	14.4696	15.8742	18.4966	15.2907	19.221	10.9057	18.601	2.59152	1.59734	1.45057	1.18683	2.5203	2.06224	1.51574	2.91389	1.90892	0.870982	0.807742	0.456029	1.86202	1.15009	1.38315	2.04502	4.01201	5.20791	6.19721	2.40011	3.0558	3.42633	4.50825	8.46693	8.76721	11.1735	9.11649	6.95151	6.42999	9.64428	7.83156	7.49672	8.77085
AC01g007990.1	AC1.0ch01	2379095	2387082	-	4818	KAI5671050.1 hypothetical protein M9H77_11414 [Catharanthus roseus]	ABC-type xenobiotic transporter OS=Coffea arabica OX=13443 GN=LOC113708630 PE=3 SV=1	ABC transporter C family member 2 OS=Arabidopsis thaliana OX=3702 GN=ABCC2 PE=1 SV=2	57.1913	57.6105	54.8437	66.8387	60.5683	61.7197	72.56	61.5831	93.9426	103.496	100.358	94.3924	135.88	138.465	107.329	120.376	244.262	276.022	256.963	240.783	285.2	746.29	1044.14	455.748	483.188	636.184	347.929	461.098	629.854	656.243	896.051	863.175	24.8604	22.1905	13.1462	18.3563	16.1034	50.5493	30.0424	42.0435	129.415
AC01g008000.1	AC1.0ch01	2388193	2391126	-	1020	KAI5671083.1 hypothetical protein M9H77_11447 [Catharanthus roseus]	phytochromobilin:ferredoxin oxidoreductase, chloroplastic isoform X2 OS=Coffea arabica OX=13443 GN=LOC113702600 PE=3 SV=1	Phytochromobilin:ferredoxin oxidoreductase, chloroplastic OS=Arabidopsis thaliana OX=3702 GN=HY2 PE=1 SV=1	25.4501	28.7383	27.3323	27.6509	27.7177	28.5417	31.6017	28.3745	26.6279	29.9088	24.6596	27.8509	23.7628	26.5882	28.1495	31.2757	24.1796	27.5547	27.2613	27.5441	31.732	30.5923	35.3068	35.1306	25.0427	23.2124	23.6379	30.0937	23.3679	22.3719	28.94	24.6105	28.1632	25.1144	24.1125	26.0682	26.5735	24.8946	25.6345	31.4553	37.5893
AC01g008010.1	AC1.0ch01	2404007	2408319	+	1755	ADF87507.1 ketol-acid reductoisomerase [Catharanthus roseus]	Ketol-acid reductoisomerase OS=Catharanthus roseus OX=4058 GN=KARI PE=2 SV=1	Ketol-acid reductoisomerase, chloroplastic OS=Arabidopsis thaliana OX=3702 GN=At3g58610 PE=1 SV=2	222.27	220.461	249.213	219.703	243.408	228.237	232.985	232.671	198.964	211.234	200.554	190.684	206.88	216.094	197.552	242.112	455.992	458.374	391.957	458.4	432.532	454.284	432.636	480.873	280.582	270.514	270.818	239.549	269.899	366.416	268.314	294.875	313.278	322.989	354.817	308.799	360.99	334.699	372.834	324.523	318.614
AC01g008020.1	AC1.0ch01	2409173	2419224	-	2055	KAI5671082.1 hypothetical protein M9H77_11446 [Catharanthus roseus]	LOW QUALITY PROTEIN: 30-kDa cleavage and polyadenylation specificity factor 30-like OS=Coffea arabica OX=13443 GN=LOC113708879 PE=4 SV=1	30-kDa cleavage and polyadenylation specificity factor 30 OS=Arabidopsis thaliana OX=3702 GN=CPSF30 PE=1 SV=1	36.1531	37.1789	33.9565	35.7393	37.1731	31.7774	34.576	35.9935	45.2868	50.0132	48.406	42.884	40.6128	48.2418	45.4723	45.7157	47.0866	41.2529	47.2529	47.9742	44.2231	39.3329	39.1651	45.5748	59.8566	60.3374	52.8533	53.7255	56.4424	51.4957	64.6425	48.7695	38.3115	35.5569	40.6278	32.0421	44.5547	37.6269	41.3832	38.1792	14.3197
AC01g008030.1	AC1.0ch01	2419759	2422575	-	1515	KAI5671080.1 hypothetical protein M9H77_11444 [Catharanthus roseus]	WD_REPEATS_REGION domain-containing protein OS=Coffea canephora OX=49390 GN=GSCOC_T00020762001 PE=4 SV=1	U3 snoRNP-associated protein-like YAO OS=Arabidopsis thaliana OX=3702 GN=YAO PE=2 SV=1	14.4204	17.953	18.5597	16.4902	17.7761	18.4	16.6064	19.9672	11.3379	12.8889	13.4849	11.2353	13.0335	18.6338	10.9711	17.4833	16.8621	21.4578	18.4771	21.3421	19.4737	30.3047	28.5367	27.9	13.9773	16.4421	17.6178	12.0929	15.4587	20.2557	15.7062	20.49	20.8972	20.5719	20.413	22.9183	23.3301	21.664	25.5061	17.312	13.0668
AC01g008050.1	AC1.0ch01	2425913	2439898	+	5202	KAI5671073.1 hypothetical protein M9H77_11437 [Catharanthus roseus]	187-kDa microtubule-associated protein AIR9 OS=Coffea canephora OX=49390 GN=GSCOC_T00020763001 PE=4 SV=1	187-kDa microtubule-associated protein AIR9 OS=Arabidopsis thaliana OX=3702 GN=AIR9 PE=1 SV=1	284.731	295.086	318.439	278.139	284.471	303.189	281.813	292.52	104.892	104.378	90.2575	104.441	99.5157	114.234	94.698	127.434	69.6754	75.6962	57.7535	68.5867	61.5244	34.7326	51.5407	64.9295	315.396	323.56	387.857	271.397	297.131	266.044	270.568	408.67	194.62	205.823	209.151	161.949	172.301	270.515	171.824	264.317	88.9614
AC01g008070.1	AC1.0ch01	2443233	2445053	+	1821	KAI5671067.1 hypothetical protein M9H77_11431 [Catharanthus roseus]	cationic amino acid transporter 1-like OS=Coffea arabica OX=13443 GN=LOC113708263 PE=4 SV=1	Cationic amino acid transporter 1 OS=Arabidopsis thaliana OX=3702 GN=CAT1 PE=1 SV=1	31.0467	28.4703	26.3178	28.2152	32.8506	25.306	30.0526	32.4205	65.9542	56.9533	73.4954	66.858	68.3361	58.9949	73.1888	66.8251	11.0558	7.6013	10.8035	10.6711	13.7324	15.7562	11.2108	10.5903	26.531	14.4334	26.5595	29.3552	22.559	26.4029	19.56	10.9506	7.08583	7.46644	6.0116	6.95151	8.42159	7.12631	4.75029	5.17815	5.9069
AC01g008110.1	AC1.0ch01	2449827	2452321	-	843	KAI5671089.1 hypothetical protein M9H77_11453 [Catharanthus roseus]	Lysine--tRNA ligase OS=Coffea canephora OX=49390 GN=GSCOC_T00027231001 PE=3 SV=1	Lysine--tRNA ligase, cytoplasmic OS=Arabidopsis thaliana OX=3702 GN=At3g11710 PE=1 SV=1	2.20595	2.21064	3.04356	2.25722	2.6475	1.54541	1.98285	1.52381	1.74928	1.87274	1.71919	1.02858	1.22414	2.06224	1.58792	1.29506	0.636305	1.34606	2.52419	1.82412	1.0086	1.84014	1.52875	0.803402	0.841228	0.297595	0.177063	0.553871	0.449382	0.100774	0.145427	0.282231	1.62133	1.40975	1.65154	2.4982	1.59327	1.23523	2.31095	1.082	0
AC01g008120.1	AC1.0ch01	2454738	2458079	+	963	KAI5671098.1 hypothetical protein M9H77_11462 [Catharanthus roseus]	Arf-GAP domain-containing protein OS=Nyssa sinensis OX=561372 GN=F0562_013619 PE=4 SV=1	ADP-ribosylation factor GTPase-activating protein AGD12 OS=Arabidopsis thaliana OX=3702 GN=AGD12 PE=1 SV=1	21.3242	19.6278	18.3807	23.0111	20.2615	24.3401	21.3776	24.2759	12.7632	12.6135	15.3653	16.9321	14.1857	13.6992	14.58	14.1162	14.635	20.4285	19.5877	15.505	18.3875	12.5934	22.2761	21.6188	17.4069	18.3021	11.6862	17.4469	15.0992	15.4185	19.8508	16.8774	9.1275	10.7036	8.91831	11.2962	8.42159	13.5875	15.6631	16.8483	33.6514
AC01g008130.1	AC1.0ch01	2461223	2464631	+	3306	KAI5671219.1 hypothetical protein M9H77_11583 [Catharanthus roseus]	probable LRR receptor-like serine/threonine-protein kinase At4g20940 OS=Sesamum indicum OX=4182 GN=LOC105175797 PE=3 SV=1	LRR receptor-like serine/threonine-protein kinase GHR1 OS=Arabidopsis thaliana OX=3702 GN=GHR1 PE=1 SV=2	47.3462	49.7728	56.8727	56.4931	47.3849	55.1034	46.8449	58.1151	13.6055	9.41878	9.3481	10.365	8.92905	12.1525	9.59972	13.3391	14.8736	18.2906	16.2558	15.8698	19.8616	20.9316	18.4906	16.3602	9.77118	10.8622	11.6862	10.6159	6.29135	10.6821	6.32609	17.4983	14.0516	17.7524	14.4675	15.9668	13.429	20.9514	14.2937	17.0029	20.7636
AC01g008140.1	AC1.0ch01	2465441	2468879	-	681	KAI5671096.1 hypothetical protein M9H77_11460 [Catharanthus roseus]	Nuclear transcription factor Y subunit OS=Coffea arabica OX=13443 GN=LOC113709287 PE=3 SV=1	Nuclear transcription factor Y subunit A-7 OS=Arabidopsis thaliana OX=3702 GN=NFYA7 PE=1 SV=1	18.8323	16.4123	15.6355	15.9886	18.3704	17.3858	15.491	17.3925	17.6223	20.3798	17.2994	20.1761	19.8023	18.2656	17.395	18.2604	19.1687	22.408	22.8187	18.5148	19.6288	21.3341	20.8201	19.1356	15.2715	17.4837	16.0242	15.693	15.6385	15.0154	15.1972	14.7889	13.8114	14.7762	14.1372	15.6409	14.7378	15.0603	15.7487	15.8436	23.2696
AC01g008150.1	AC1.0ch01	2470013	2474712	-	2496	KAI5671095.1 hypothetical protein M9H77_11459 [Catharanthus roseus]	Uncharacterized protein OS=Coffea canephora OX=49390 GN=GSCOC_T00003802001 PE=3 SV=1	Homeobox-leucine zipper protein ATHB-14 OS=Arabidopsis thaliana OX=3702 GN=ATHB-14 PE=1 SV=1	61.6849	58.1464	67.4953	61.4465	62.1352	63.4582	63.0175	62.6866	41.6587	43.1832	38.5743	39.8774	42.269	39.8455	35.9448	39.8879	37.8602	43.8658	36.5503	33.7461	35.6112	33.065	42.077	47.4007	44.5204	51.6328	47.7185	38.771	35.4113	43.2322	39.7744	42.2782	115.895	109.177	101.008	110.464	101.287	118.392	122.908	118.788	21.6586
AC01g008190.1	AC1.0ch01	2480038	2483542	-	363	KAI5671094.1 hypothetical protein M9H77_11458 [Catharanthus roseus]	KxDL domain-containing protein OS=Coffea canephora OX=49390 GN=GSCOC_T00003803001 PE=3 SV=1	KxDL motif-containing protein LO9-177 OS=Oryza sativa subsp. indica OX=39946 GN=LO9-177 PE=3 SV=1	5.26977	4.95718	6.80324	5.51764	7.2401	4.68451	7.00195	5.93762	7.77456	5.83854	6.50069	8.78253	6.26474	5.74482	5.19684	5.05074	8.03335	7.44294	8.07742	6.01958	9.77562	6.38297	8.59012	7.15758	2.78252	1.48798	5.31189	4.33866	1.5279	5.24027	3.27212	4.23346	6.42528	6.31775	5.28492	4.9964	6.6007	6.93628	5.82018	6.26015	20.5846
AC01g008200.1	AC1.0ch01	2485065	2496080	+	2313	KAI5671085.1 hypothetical protein M9H77_11449 [Catharanthus roseus]	serine/threonine-protein phosphatase 6 regulatory subunit 1-like isoform X1 OS=Coffea arabica OX=13443 GN=LOC113710229 PE=3 SV=1	Serine/threonine-protein phosphatase 6 regulatory subunit 3 OS=Homo sapiens OX=9606 GN=PPP6R3 PE=1 SV=2	61.8075	59.3522	61.826	61.0703	62.9457	56.5522	62.0261	61.6882	71.7203	69.6219	80.4259	78.0141	79.8574	75.7138	77.303	76.0201	76.0385	79.8928	68.3551	73.9679	75.6447	70.9603	70.1769	70.9185	98.5531	90.8409	88.9742	82.6191	85.7421	82.9373	93.8007	70.3884	63.8925	68.19	70.818	69.1893	66.2915	64.9445	65.5198	53.6363	22.7326
AC01g008220.1	AC1.0ch01	2497136	2499369	+	747	KAI5671056.1 hypothetical protein M9H77_11420 [Catharanthus roseus]	exopolyphosphatase PRUNE1-like isoform X2 OS=Coffea arabica OX=13443 GN=LOC113709482 PE=4 SV=1	0	1.38893	1.33978	1.37258	2.69612	2.21526	2.07664	1.23928	0.998361	1.03661	0.826209	0.644697	1.58244	0.864102	1.32573	2.09317	1.03605	0.715843	0.791802	1.81742	1.00326	1.31893	1.43761	1.01917	1.02251	0.711808	0.892785	0.708252	1.66161	0.719011	0.503872	1.45427	0.620908	1.38114	0.574341	0.924862	0.651704	0.853539	1.0927	1.19827	0.541001	0.894984
AC01g008220.2	AC1.0ch01	2497136	2499813	+	870	KAI5671056.1 hypothetical protein M9H77_11420 [Catharanthus roseus]	exopolyphosphatase PRUNE1-like isoform X1 OS=Coffea arabica OX=13443 GN=LOC113709482 PE=4 SV=1	0	2.3285	3.08149	2.32742	3.95013	3.3499	3.71863	3.65588	2.94254	1.42534	2.14814	1.98781	1.8198	1.94423	1.54668	2.16535	1.23031	1.74984	2.13786	2.52419	3.28341	2.71545	2.07015	2.76631	1.75288	1.35891	2.15756	2.30182	1.66161	3.14567	2.11626	1.81784	2.65297	1.62133	2.08851	1.91578	2.06373	1.47947	1.6153	2.09698	1.54572	1.25298
AC01g008240.1	AC1.0ch01	2502208	2507256	+	435	KAI5671056.1 hypothetical protein M9H77_11420 [Catharanthus roseus]	DHHA2 domain-containing protein OS=Coffea canephora OX=49390 GN=GSCOC_T00036281001 PE=4 SV=1	0	2.53276	2.00967	1.90968	2.13182	2.6475	2.12493	2.23071	2.04927	1.1014	2.03798	1.71919	0.791219	1.51218	1.10477	1.80446	0.971296	1.35215	1.34606	2.52419	2.37135	2.71545	1.61012	1.45595	2.48324	1.35891	1.19038	2.30182	2.76936	1.70765	0.604646	1.30885	2.03206	1.62133	1.30532	2.31215	0.43447	1.59327	2.04288	0.984295	1.082	2.32696
AC01g008270.1	AC1.0ch01	2507405	2515851	+	1602	KAI5671011.1 hypothetical protein M9H77_11375 [Catharanthus roseus]	PLASTID TRANSCRIPTIONALLY ACTIVE 12 isoform X1 OS=Olea europaea subsp. europaea OX=158383 GN=OLEA9_A079719 PE=4 SV=1	Protein PLASTID TRANSCRIPTIONALLY ACTIVE 12, chloroplastic OS=Arabidopsis thaliana OX=3702 GN=PTAC12 PE=1 SV=1	8.78295	8.03868	8.89196	8.65267	8.91505	9.32073	9.35658	9.72088	5.89571	6.16903	6.12462	5.45941	6.7688	5.00831	5.55773	7.51135	14.4759	11.877	12.621	15.6874	13.5773	14.0885	14.5595	14.5343	6.72982	7.43988	5.84308	5.90796	7.999	7.96118	6.9078	6.7171	5.70469	8.09299	8.05951	6.73428	9.38893	7.12631	9.84295	8.42415	9.48683
AC01g008270.2	AC1.0ch01	2507405	2515851	+	1602	KAI5671011.1 hypothetical protein M9H77_11375 [Catharanthus roseus]	PLASTID TRANSCRIPTIONALLY ACTIVE 12 isoform X1 OS=Olea europaea subsp. europaea OX=158383 GN=OLEA9_A079719 PE=4 SV=1	Protein PLASTID TRANSCRIPTIONALLY ACTIVE 12, chloroplastic OS=Arabidopsis thaliana OX=3702 GN=PTAC12 PE=1 SV=1	8.00678	6.49793	7.93712	9.71858	8.91505	9.70708	7.68355	10.2463	5.05346	6.55459	5.4262	4.82643	6.40876	5.74482	4.90813	6.3458	12.3284	15.2026	12.419	15.2314	15.2065	13.686	14.4139	16.4332	6.21214	6.1007	7.17105	4.70791	6.38122	7.65885	6.76237	7.33801	7.50617	8.77176	9.84317	9.55833	8.13707	7.93396	10.4421	7.88315	9.30784
AC01g008270.3	AC1.0ch01	2507405	2515851	+	1602	KAI5671011.1 hypothetical protein M9H77_11375 [Catharanthus roseus]	PLASTID TRANSCRIPTIONALLY ACTIVE 12 isoform X1 OS=Olea europaea subsp. europaea OX=158383 GN=OLEA9_A079719 PE=4 SV=1	Protein PLASTID TRANSCRIPTIONALLY ACTIVE 12, chloroplastic OS=Arabidopsis thaliana OX=3702 GN=PTAC12 PE=1 SV=1	8.78295	8.84254	9.36938	8.40187	9.72551	8.54803	9.10873	7.98689	4.47037	7.21556	4.62033	4.74731	5.83269	7.1442	5.41337	7.31709	12.4875	12.6688	9.89484	13.1336	14.8962	14.4911	13.8315	16.8714	6.92395	6.1751	6.28574	6.73877	6.65085	9.47279	5.08996	9.42652	8.22676	7.25758	7.00252	7.82045	9.16132	9.54926	8.38791	9.35158	9.30784
AC01g008280.1	AC1.0ch01	2530017	2534313	+	2454	KAI5671009.1 hypothetical protein M9H77_11373 [Catharanthus roseus]	Auxin response factor OS=Coffea canephora OX=49390 GN=GSCOC_T00020853001 PE=3 SV=1	Auxin response factor 6 OS=Oryza sativa subsp. indica OX=39946 GN=ARF6 PE=3 SV=1	125.086	125.671	144.837	142.706	138.805	156.183	124.3	145.025	221.964	273.2	220.916	256.355	242.525	299.173	243.963	201.965	209.981	230.414	191.132	204.119	212.348	146.348	127.687	153.523	136.538	158.916	139.791	104.22	134.275	166.681	117.069	82.0163	128.446	131.681	119.77	124.91	118.301	188.04	149.27	164.387	64.6179
AC01g008300.1	AC1.0ch01	2536267	2541370	+	3531	KAI5676323.1 hypothetical protein M9H77_07273 [Catharanthus roseus]	oxoglutarate dehydrogenase (succinyl-transferring) OS=Coffea canephora OX=49390 GN=GSCOC_T00029823001 PE=3 SV=1	2-oxoglutarate dehydrogenase, mitochondrial OS=Dictyostelium discoideum OX=44689 GN=ogdh PE=3 SV=1	177.783	165.597	166.441	179.888	174.843	153.478	160.053	156.165	213.606	214.869	208.828	210.148	230.355	213.442	204.265	220.355	162.019	156.222	156.702	183.597	168.436	191.259	158.772	195.154	279.935	249.534	252.226	222.195	282.661	306.656	251.299	289.682	178.347	177.054	193.758	205.287	197.054	178.015	181.667	159.75	83.9495
AC01g008310.1	AC1.0ch01	2544771	2545607	+	747	KAI5670984.1 hypothetical protein M9H77_11348 [Catharanthus roseus]	Heme-binding protein 2 OS=Vitis vinifera OX=29760 GN=HEBP2_2 PE=3 SV=1	0	2.20595	4.35428	2.44678	3.07232	2.70153	0.531233	2.91231	4.57144	15.7435	9.85942	14.7206	11.2353	13.4656	1.54668	7.57872	12.3031	2.38614	1.5836	4.03871	4.19547	2.24994	3.33525	8.80851	14.023	3.04136	4.09193	2.30182	0.923119	1.43802	0.604646	8.94378	5.9833	108.749	76.2829	52.651	68.429	56.9595	168.324	170.625	136.178	1.25298
AC01g008320.1	AC1.0ch01	2546454	2552838	+	1029	KAI5670985.1 hypothetical protein M9H77_11349 [Catharanthus roseus]	ALA-interacting subunit OS=Vitis vinifera OX=29760 GN=VIT_10s0003g03980 PE=3 SV=1	Putative ALA-interacting subunit 2 OS=Arabidopsis thaliana OX=3702 GN=ALIS2 PE=2 SV=1	25.6135	26.7956	25.7807	24.8294	27.1774	25.1611	26.5826	24.5387	31.3574	29.0825	35.8881	35.7631	37.3004	28.4295	32.4802	31.2757	29.0314	29.9301	32.5116	28.4562	28.1631	28.5221	35.3068	27.4618	36.1081	33.9258	34.1732	36.1863	40.5342	34.5656	37.5203	34.0371	31.4058	26.1064	25.4998	30.087	24.3543	31.4508	34.5787	25.8907	17.1837
AC01g008330.1	AC1.0ch01	2556327	2556515	-	189	0	0	0	0.89872	0.736879	0.656453	0.501604	0.108061	0.579527	0.805534	0.472908	2.72109	2.2583	3.16976	1.89892	1.7282	1.39938	2.74278	2.84913	45.0186	56.693	48.6664	39.3097	48.0247	25.0144	27.1535	22.4222	0.194129	0.223196	0	0.184624	0.0898764	0	0.0727137	0.0564462	1.14094	0.783193	0.594554	0.43447	0.682831	0.997684	1.28386	1.46843	33.6514
AC01g008340.1	AC1.0ch01	2558035	2564719	-	1530	KAI5670987.1 hypothetical protein M9H77_11351 [Catharanthus roseus]	ATP-dependent RNA helicase OS=Davidia involucrata OX=16924 GN=Din_040321 PE=3 SV=1	DEAD-box ATP-dependent RNA helicase 1 OS=Arabidopsis thaliana OX=3702 GN=RH1 PE=2 SV=3	14.0119	15.4745	10.8613	11.8504	12.4811	15.7438	14.7475	13.2414	14.7717	20.0493	17.568	21.8376	16.0579	21.2853	18.8385	17.8718	13.6806	20.1118	17.1645	20.7037	16.7582	16.5612	19.3642	15.2646	13.8479	17.4837	16.1127	10.5236	12.7624	15.4185	17.6694	11.5715	12.9707	13.0532	16.1851	12.491	14.5671	13.6825	15.8343	14.2206	10.0238
AC01g008350.1	AC1.0ch01	2566816	2569679	+	1368	KAI5670991.1 hypothetical protein M9H77_11355 [Catharanthus roseus]	non-specific serine/threonine protein kinase OS=Coffea arabica OX=13443 GN=LOC113710203 PE=3 SV=1	CBL-interacting serine/threonine-protein kinase 23 OS=Arabidopsis thaliana OX=3702 GN=CIPK23 PE=1 SV=1	184.238	184.622	179.45	182.709	187.919	179.895	172.446	188.795	293.36	334.339	358.559	344.338	327.855	342.259	374.172	326.809	211.731	229.86	247.674	190.711	212.271	251.639	249.623	221.739	406.96	362.471	380.597	511.592	398.602	366.214	457.587	377.23	255.09	247.489	264.246	274.368	278.595	235.548	271.537	266.481	240.751
AC01g008370.1	AC1.0ch01	2570275	2571331	+	984	KAI5670992.1 hypothetical protein M9H77_11356 [Catharanthus roseus]	transcription termination factor MTEF1, chloroplastic-like OS=Coffea arabica OX=13443 GN=LOC113709253 PE=3 SV=1	Transcription termination factor MTEF1, chloroplastic OS=Arabidopsis thaliana OX=3702 GN=MTERF1 PE=2 SV=2	21.1199	21.4365	24.2888	21.569	23.8275	22.5533	24.6617	24.1708	7.70977	8.31717	6.55442	6.40887	7.34487	8.98549	6.64041	7.4466	63.2328	74.3502	78.7548	53.4466	82.9376	37.7803	59.4028	52.6594	2.91194	2.75276	3.98392	3.23092	2.69629	4.03098	2.25412	4.68503	27.5627	27.464	23.0555	19.9856	22.0782	22.9942	24.479	29.0595	190.99
AC01g008380.1	AC1.0ch01	2571786	2581203	+	1167	UES73138.1 farnesyl diphosphate synthase [Gymnema sylvestre]_x0001_UES73139.1 geranylgeranyl diphosphate synthase [Gymnema sylvestre]	Geranyl diphosphate synthase OS=Catharanthus roseus OX=4058 GN=IDS3 PE=2 SV=1	Solanesyl-diphosphate synthase 1, mitochondrial OS=Oryza sativa subsp. japonica OX=39947 GN=SPS1 PE=1 SV=1	21.651	21.6374	22.4984	20.2523	22.6929	23.3743	21.0678	23.1199	48.6558	49.187	57.7003	55.7809	54.7985	43.0125	44.3897	47.3992	31.6562	33.3349	33.6223	38.3064	35.2233	38.5854	35.962	33.2316	44.3262	41.5889	38.5112	37.8479	44.8483	51.2942	41.8104	32.6259	31.2257	29.8135	28.0762	29.5439	34.9951	25.7497	31.2407	26.3545	21.1216
AC01g008400.1	AC1.0ch01	2583042	2586414	-	1560	KAI5670994.1 hypothetical protein M9H77_11358 [Catharanthus roseus]	J domain-containing protein OS=Coffea canephora OX=49390 GN=GSCOC_T00033320001 PE=4 SV=1	J domain-containing protein required for chloroplast accumulation response 1 OS=Arabidopsis thaliana OX=3702 GN=JAC1 PE=1 SV=1	14.7472	12.125	18.0226	16.3648	15.5608	20.9596	16.2966	20.913	14.7069	11.1814	15.9025	17.4068	20.3784	23.0529	18.4055	29.2036	23.7024	17.1821	19.3858	21.1597	25.6804	21.0466	22.2761	37.6138	27.1134	42.6305	29.5695	28.4321	31.4567	23.9843	32.2849	32.2872	109.23	77.3794	94.6001	88.306	95.3119	53.7324	56.8323	73.0351	10.7398
AC01g008410.1	AC1.0ch01	2590063	2595658	+	1008	KAI5670996.1 hypothetical protein M9H77_11360 [Catharanthus roseus]	Hydrolase OS=Olea europaea subsp. europaea OX=158383 GN=OLEA9_A087028 PE=4 SV=1	Putative hydrolase C777.06c OS=Schizosaccharomyces pombe (strain 972 / ATCC 24843) OX=284812 GN=SPCC777.06c PE=4 SV=1	17.3208	18.355	17.7839	21.8198	18.7486	19.221	19.9524	18.7587	15.4843	15.2022	16.2249	13.4507	16.706	16.5716	15.374	17.0301	8.7492	9.73916	11.2074	9.30299	8.68944	8.51063	13.9043	14.023	8.67112	9.37425	11.5976	12.3698	11.5941	11.0852	11.5615	13.0955	18.6754	17.4913	19.8185	20.6373	19.6314	17.4832	17.4605	17.6212	14.3197
AC01g008450.1	AC1.0ch01	2596894	2600591	-	1683	KAI5670997.1 hypothetical protein M9H77_11361 [Catharanthus roseus]	Methyltransferase domain-containing protein OS=Coffea canephora OX=49390 GN=GSCOC_T00026141001 PE=4 SV=1	Probable protein arginine N-methyltransferase 3 OS=Arabidopsis thaliana OX=3702 GN=PRMT3 PE=2 SV=1	13.3991	14.0677	17.5452	14.1703	17.7761	18.6898	15.615	17.8654	13.2167	16.9097	15.5802	14.7167	16.85	18.1919	16.2401	22.2103	23.8614	31.5137	24.6361	31.1012	29.482	38.1253	39.3107	39.0746	15.2715	16.5165	15.2274	14.7699	14.56	25.1936	15.7062	22.2962	19.1557	18.1179	16.9778	15.9668	17.2984	18.4809	24.265	20.2489	18.9737
AC01g008470.1	AC1.0ch01	2608781	2612813	+	2049	KAI5671003.1 hypothetical protein M9H77_11367 [Catharanthus roseus]	Remorin C-terminal domain-containing protein OS=Coffea canephora OX=49390 GN=GSCOC_T00020856001 PE=3 SV=1	0	45.222	46.0884	45.1162	45.1444	41.5495	44.9134	45.5436	48.8671	22.7406	14.8718	19.0723	21.2838	22.4667	22.7583	21.2204	21.6923	10.499	6.33441	7.57258	6.56682	12.1032	12.8235	11.5748	13.5848	84.0581	59.2214	75.4289	74.3111	73.1594	74.2707	62.2429	64.8002	18.6153	18.4311	15.9869	16.8357	15.9327	31.7358	23.0239	26.8955	11.2768
AC01g008480.1	AC1.0ch01	2612965	2615106	+	2142	XP_034697672.1 pentatricopeptide repeat-containing protein At4g19191, mitochondrial-like [Vitis riparia]	Pentatricopeptide repeat-containing protein, chloroplastic OS=Vitis vinifera OX=29760 GN=PCMP-H40_1 PE=4 SV=1	Pentatricopeptide repeat-containing protein At1g11290, chloroplastic OS=Arabidopsis thaliana OX=3702 GN=PCMP-H40 PE=2 SV=1	6.53615	6.6989	8.11615	7.77486	7.78041	8.20997	8.61301	8.40725	7.25625	7.82144	5.10385	7.75394	6.91282	8.76453	8.95011	7.70561	10.4195	17.3405	13.4287	11.7655	12.5687	15.4686	13.4676	18.1861	7.2475	6.77029	9.827	7.38495	7.36986	8.06195	10.1072	7.16867	9.42775	8.35405	9.18255	10.5359	10.5839	9.16919	10.1853	9.2743	8.77085
AC01g008490.1	AC1.0ch01	2615323	2617056	-	1011	KAI5670982.1 hypothetical protein M9H77_11346 [Catharanthus roseus]	WD_REPEATS_REGION domain-containing protein OS=Coffea canephora OX=49390 GN=GSCOC_T00010177001 PE=4 SV=1	p21-activated protein kinase-interacting protein 1-like OS=Danio rerio OX=7955 GN=pak1ip1 PE=2 SV=1	24.5923	21.4365	23.9904	24.2651	26.9073	23.7123	22.493	24.6438	28.2476	33.7093	27.4533	27.297	30.3156	37.1204	24.8293	34.2544	33.8832	44.1034	37.0552	43.0491	43.4472	71.4203	55.6902	72.0141	37.3376	54.2367	39.4851	29.7244	43.7698	75.6816	35.9933	67.0581	42.8152	46.1039	46.9037	37.0385	54.0006	43.328	63.4228	44.8258	33.1144
AC01g008500.1	AC1.0ch01	2617645	2619837	+	1101	KAI5671097.1 hypothetical protein M9H77_11461 [Catharanthus roseus]	Ferredoxin--NADP reductase, chloroplastic OS=Coffea canephora OX=49390 GN=GSCOC_T00003793001 PE=3 SV=1	Ferredoxin--NADP reductase, embryo isozyme, chloroplastic OS=Oryza sativa subsp. japonica OX=39947 GN=Os07g0147900 PE=1 SV=1	52.0849	63.8405	60.9905	56.932	66.7278	66.7422	67.9127	66.6275	191.384	216.467	172.188	149.066	161.659	196.944	152.874	142.457	35.1559	48.2207	31.8048	22.4366	31.4992	36.5727	34.0693	41.5578	184.035	302.877	164.049	194.316	231.791	363.493	207.743	381.407	82.2076	105.627	81.9163	62.455	76.534	80.2423	77.9733	83.1595	37.5893
AC01g008510.1	AC1.0ch01	2621882	2632476	+	2790	KAI5671063.1 hypothetical protein M9H77_11427 [Catharanthus roseus]	cation-chloride cotransporter 1-like OS=Coffea arabica OX=13443 GN=LOC113709627 PE=4 SV=1	Cation-chloride cotransporter 1 OS=Arabidopsis thaliana OX=3702 GN=CCC1 PE=1 SV=1	24.6331	27.1975	31.8081	31.3502	27.7717	23.1811	28.3176	26.9557	31.2278	28.2563	27.6145	28.8004	31.1077	25.9253	29.0157	29.3331	19.6459	20.2701	17.5684	21.3421	24.0511	18.5739	20.0921	20.3772	103.083	78.0443	92.2499	89.3579	81.6976	60.1623	72.641	49.334	29.4242	30.3357	29.9919	29.4353	30.1584	30.6431	29.7428	26.0453	13.6038
AC01g008540.1	AC1.0ch01	2632791	2634010	-	888	KAI5661914.1 hypothetical protein M9H77_21237 [Catharanthus roseus]	Xyloglucan endotransglucosylase/hydrolase OS=Olea europaea subsp. europaea OX=158383 GN=OLEA9_A008141 PE=3 SV=1	Xyloglucan endotransglucosylase protein 1 OS=Diospyros kaki OX=35925 GN=XTH1 PE=1 SV=1	0.653615	0.602901	0.954841	0.689705	0.432245	1.20735	0.743569	1.26109	6.41401	5.12249	5.96344	4.50995	9.79316	5.08196	1.6601	6.15154	0	0.15836	0.201935	0	0.155169	0	0.0727976	0.292146	3.42962	2.15756	1.77063	4.70791	4.04444	3.42633	6.54423	6.88644	1.26104	1.2009	2.37822	1.62926	1.47947	0.76014	0.513545	0.386429	0.357994
AC01g008550.1	AC1.0ch01	2634662	2635747	-	546	KAI5661902.1 hypothetical protein M9H77_21225 [Catharanthus roseus]	E3 ubiquitin-protein ligase MARCH8-like OS=Nicotiana tabacum OX=4097 GN=LOC107762403 PE=4 SV=1	0	1.26638	1.27279	1.0742	0.815106	0.918521	0.869291	1.42517	1.734	0.842244	0.771128	0.537247	0.553853	1.00812	0.441909	0.938318	0.518024	0	0	0	0.182412	0.0775843	0.460034	0.145595	0.146073	0.711808	0	0.531189	0.646183	0.719011	0.503872	0.58171	1.29826	3.30272	3.55047	3.23702	2.38958	2.78823	3.51565	3.12407	3.86429	3.57994
AC01g008560.1	AC1.0ch01	2637670	2638785	+	1116	KAI5671062.1 hypothetical protein M9H77_11426 [Catharanthus roseus]	Cytochrome b561 and DOMON domain-containing protein OS=Coffea canephora OX=49390 GN=GSCOC_T00026510001 PE=4 SV=1	Cytochrome b561 and DOMON domain-containing protein At2g04850 OS=Arabidopsis thaliana OX=3702 GN=At2g04850 PE=2 SV=2	26.1446	21.1685	22.9759	27.2747	24.5839	22.3118	25.5912	21.9639	4.98867	2.53371	1.71919	1.97805	1.80021	2.94606	2.23753	4.07944	0.954458	2.45459	0.605806	0.820852	0.465506	2.12766	4.65905	1.97199	5.56504	10.3414	14.5192	7.10801	5.21283	6.75188	14.6155	18.0628	38.1914	39.7862	31.4453	39.3195	29.7601	40.6675	44.55	40.1113	36.6944
AC01g008580.1	AC1.0ch01	2639144	2642857	-	1959	KAI5671061.1 hypothetical protein M9H77_11425 [Catharanthus roseus]	BTB/POZ domain-containing protein At1g30440-like OS=Coffea arabica OX=13443 GN=LOC113710342 PE=3 SV=1	BTB/POZ domain-containing protein At1g30440 OS=Arabidopsis thaliana OX=3702 GN=At1g30440 PE=1 SV=2	59.5607	62.0318	62.184	67.2776	62.0272	58.6288	55.0861	61.4255	33.4954	31.2858	31.0529	31.3323	30.3876	29.166	31.3254	32.506	25.1341	23.3582	25.3429	21.9806	28.3183	23.8068	30.5022	24.4673	36.3022	35.1162	39.1309	43.1096	44.309	39.7051	33.3029	51.1403	44.977	55.8677	53.0474	47.3572	46.6601	46.036	48.1449	50.2358	36.6944
AC01g008600.1	AC1.0ch01	2648806	2655855	+	2055	KAI5671013.1 hypothetical protein M9H77_11377 [Catharanthus roseus]	hydroxyproline O-galactosyltransferase GALT2-like OS=Coffea arabica OX=13443 GN=LOC113710257 PE=3 SV=1	Hydroxyproline O-galactosyltransferase GALT2 OS=Arabidopsis thaliana OX=3702 GN=GALT2 PE=1 SV=1	51.7173	57.4095	60.6324	54.7375	52.6799	52.1575	49.8192	53.2284	24.1659	24.2905	21.9197	24.1322	26.1391	20.7697	25.1902	29.5921	23.2251	27.3963	28.4729	23.7135	27.8528	28.7521	30.575	29.2146	24.978	24.1796	28.0645	26.3089	29.4794	24.0851	28.94	28.6182	35.7294	36.7056	35.3429	35.192	33.8571	44.9908	39.5002	35.6288	22.9116
AC01g008610.1	AC1.0ch01	2648981	2652591	-	918	0	0	0	1.83829	1.33978	1.49194	2.31992	2.16122	1.40052	1.17732	0.78818	0.64788	0.165242	0.967045	0.395609	0.93611	0.589212	1.37139	0.453271	1.35215	1.26688	0.504839	1.09447	1.31893	0.920068	1.52875	1.53377	0.776518	0.297595	0.973847	0.923119	0.629135	1.61239	0.872564	0.564462	0.840691	1.51417	1.12305	0.43447	1.36566	1.75782	1.71182	1.46843	1.07398
AC01g008620.1	AC1.0ch01	2657140	2660102	+	2169	KAI5671017.1 hypothetical protein M9H77_11381 [Catharanthus roseus]	CSC1-like protein ERD4 OS=Coffea canephora OX=49390 GN=GSCOC_T00020848001 PE=3 SV=1	CSC1-like protein ERD4 OS=Arabidopsis thaliana OX=3702 GN=ERD4 PE=1 SV=1	104.946	110.197	112.791	126.592	116.976	117.934	118.166	102.411	91.4806	90.7728	101.97	104.124	109.021	94.274	132.231	110.469	191.687	177.601	181.035	136.991	212.659	203.91	199.538	166.377	128.32	181.533	111.992	108.743	117.558	115.588	187.674	112.892	213.896	188.906	148.044	149.023	162.059	192.838	144.435	144.602	147.314
AC01g008640.2	AC1.0ch01	2661519	2664342	-	462	KAI5671021.1 hypothetical protein M9H77_11385 [Catharanthus roseus]	mediator of RNA polymerase II transcription subunit 19a-like isoform X3 OS=Rhodamnia argentea OX=178133 GN=LOC115757262 PE=4 SV=1	Probable mediator of RNA polymerase II transcription subunit 19b OS=Arabidopsis thaliana OX=3702 GN=MED19B PE=2 SV=1	1.10298	0.66989	0.596776	1.75561	0.918521	1.54541	1.30125	1.156	0.64788	0.605886	0.644697	0.237366	1.15214	0.589212	0.505248	0.582777	0.715843	1.26688	1.21161	0.182412	0.931012	0.517538	1.38315	1.53377	0.517679	0.818387	0.177063	1.29237	0.449382	0.705421	0.218141	0.677354	1.14094	0.939831	1.18911	0.868939	1.53637	1.6153	1.11268	1.70029	4.47492
AC01g008640.3	AC1.0ch01	2661519	2664342	-	354	0	0	0	0.939571	1.13881	1.49194	1.69291	1.35077	1.11076	1.05339	1.10345	0.32394	0.165242	0.752146	0	0.93611	0.147303	0.793962	1.42457	0.715843	1.1877	1.00968	0.729646	0.853427	0.862564	1.01917	1.09555	0	0.967184	0.442658	0.738495	0.539258	1.20929	0.727137	0.564462	0.720592	0.417703	1.25517	2.06373	0.910442	0.997684	1.11268	1.00472	6.08589
AC01g008640.4	AC1.0ch01	2661519	2664342	-	543	KAI5671021.1 hypothetical protein M9H77_11385 [Catharanthus roseus]	mediator of RNA polymerase II transcription subunit 19a-like isoform X3 OS=Rhodamnia argentea OX=178133 GN=LOC115757262 PE=4 SV=1	Probable mediator of RNA polymerase II transcription subunit 19b OS=Arabidopsis thaliana OX=3702 GN=MED19B PE=2 SV=1	3.67658	2.88053	3.52098	2.63342	2.80959	2.84934	2.66446	3.67817	1.74928	0.99145	1.28939	1.26595	1.58419	1.76764	0.505248	1.81309	1.59076	2.85049	1.11064	1.27688	1.4741	1.78263	2.25673	2.84843	0.905937	1.04158	0.796784	1.29237	1.43802	1.20929	1.09071	1.41115	1.80148	1.93187	1.51942	2.4982	3.52796	3.99074	2.69611	3.32329	9.66583
AC01g008650.1	AC1.0ch01	2665866	2667156	-	690	KAI5671024.1 hypothetical protein M9H77_11388 [Catharanthus roseus]	Putative BAG family molecular chaperone regulator 3 OS=Davidia involucrata OX=16924 GN=Din_017552 PE=4 SV=1	BAG family molecular chaperone regulator 2 OS=Arabidopsis thaliana OX=3702 GN=BAG2 PE=1 SV=1	8.12934	10.1823	7.99679	12.2893	8.75296	11.2525	7.74552	8.09198	7.45062	1.76258	4.02935	4.11434	5.32863	3.01971	3.96981	4.85648	0.636305	1.42524	1.41355	0.182412	1.16376	1.66762	2.83911	1.6068	7.82989	9.15105	9.73847	8.76963	5.84196	8.56582	10.4708	16.2001	17.1741	16.447	16.119	20.4201	14.6809	24.0394	24.5218	16.771	22.3746
AC01g008670.1	AC1.0ch01	2671344	2673609	+	1836	KAI5671025.1 hypothetical protein M9H77_11389 [Catharanthus roseus]	RING-type E3 ubiquitin transferase BRCA1 OS=Coffea canephora OX=49390 GN=GSCOC_T00020833001 PE=4 SV=1	0	4.5753	4.75622	7.04195	6.33275	7.02398	5.45721	4.33749	7.3038	1.36055	0.660967	0.537247	0.87034	1.22414	0.736516	0.721783	0.777037	0.159076	0.316721	0.100968	0.0912058	0.155169	0.230017	0.0727976	0	2.84723	3.05035	1.94769	2.86167	2.96592	1.20929	1.5997	3.44322	1.56128	1.46196	1.38729	1.73788	1.25186	3.04056	1.45504	0.541001	1.07398
AC01g008680.1	AC1.0ch01	2674205	2675707	+	855	KAI5671025.1 hypothetical protein M9H77_11389 [Catharanthus roseus]	protein BREAST CANCER SUSCEPTIBILITY 1 homolog isoform X1 OS=Coffea arabica OX=13443 GN=LOC113710518 PE=4 SV=1	Protein BREAST CANCER SUSCEPTIBILITY 1 homolog OS=Arabidopsis thaliana OX=3702 GN=BRCA1 PE=1 SV=1	2.69616	2.27762	5.37098	3.82473	2.53944	3.76693	2.60249	3.99344	0.777456	0	0.161174	0	0.504059	0.147303	0.43307	0.194259	0.0795381	0.15836	0.403871	0	0.155169	0.0575043	0	0.292146	2.07071	1.41358	1.50504	0.923119	1.25827	1.20929	0.508996	0.903139	0.96079	0.992044	0.132123	1.62926	0.512123	0.807649	0.299568	0.92743	2.86395
AC01g008690.1	AC1.0ch01	2676387	2677900	+	564	XP_031104660.1 60S ribosomal protein L11-like [Ipomoea triloba]	60S ribosomal protein L11 OS=Ananas comosus OX=4615 GN=LOC109718113 PE=3 SV=1	60S ribosomal protein L11-2 OS=Arabidopsis thaliana OX=3702 GN=RPL11B PE=2 SV=2	138.24	131.767	154.326	150.042	156.419	154.879	131.922	160.631	167.347	167.17	163.001	155	163.315	181.846	150.275	190.633	208.867	254.485	244.645	213.604	228.951	307.533	288.788	299.815	184.164	191.428	196.451	180.562	167.35	235.711	183.166	197.392	207.771	206.136	226.129	246.67	247.356	210.939	262.036	245.846	338.662
AC01g008700.1	AC1.0ch01	2679447	2682167	+	936	XP_027086121.1 putative F-box/LRR-repeat protein 23 [Coffea arabica]	putative F-box/LRR-repeat protein 23 OS=Coffea arabica OX=13443 GN=LOC113707922 PE=4 SV=1	F-box protein SKIP19 OS=Arabidopsis thaliana OX=3702 GN=SKIP19 PE=1 SV=1	9.02806	8.03868	8.95163	10.7218	8.37475	8.93438	8.79891	8.35471	8.42244	7.16048	7.95126	6.56711	9.3611	8.17532	8.22833	8.28839	12.8056	9.73916	8.48129	11.8567	10.629	10.1208	5.89661	8.39921	7.82989	5.28231	6.10868	7.20033	6.38122	6.14724	5.74438	5.8704	6.42528	8.51069	7.00252	12.0565	9.67344	8.6941	6.67609	7.03301	11.6348
AC01g008710.1	AC1.0ch01	2686162	2688043	-	1413	XP_027185077.1 protein kinase PINOID [Coffea eugenioides]	Protein kinase domain-containing protein OS=Coffea canephora OX=49390 GN=GSCOC_T00020821001 PE=4 SV=1	Protein kinase PINOID OS=Arabidopsis thaliana OX=3702 GN=PID PE=1 SV=1	22.0187	23.7141	20.4694	21.4436	16.4253	22.3118	21.0058	21.8589	21.0561	17.5156	20.0393	17.8024	17.21	13.1836	14.58	20.2677	2.78383	2.61295	2.62516	1.5505	2.87062	3.16273	4.51345	2.9945	0.517679	1.26478	1.4165	1.01543	0.179753	0.201549	0.872564	0.677354	45.0971	41.1959	50.471	38.3419	40.9699	22.7567	32.7813	29.9096	5.01191
AC01g008730.1	AC1.0ch01	2693623	2697565	-	1926	KAI5673615.1 hypothetical protein M9H77_13979 [Catharanthus roseus]	berberine bridge enzyme-like 21 OS=Coffea arabica OX=13443 GN=LOC113710492 PE=3 SV=1	Berberine bridge enzyme-like 21 OS=Arabidopsis thaliana OX=3702 GN=At4g20840 PE=2 SV=1	1.87914	1.54075	2.14839	1.44211	1.2427	2.17323	2.04482	1.41872	0.453516	0.275403	0.214899	0.237366	0.288034	0.220955	0.144357	0.388518	1.6703	1.26688	1.71645	1.45929	1.24135	1.26509	1.81994	0.949475	0.258839	0.297595	0.531189	0.461559	0.449382	0.503872	0.290855	0.282231	2.64217	4.17703	3.36914	2.38958	3.07274	2.42295	3.7232	1.93214	0.178997
AC01g008760.1	AC1.0ch01	2698292	2699059	+	270	CAH8338023.1 unnamed protein product [Eruca vesicaria subsp. sativa]	PSI-K OS=Nelumbo nucifera OX=4432 GN=HUJ06_012785 PE=3 SV=1	Photosystem I reaction center subunit psaK, chloroplastic OS=Arabidopsis thaliana OX=3702 GN=PSAK PE=1 SV=2	41.2186	44.6816	43.7437	46.4611	45.2236	44.6719	43.8086	40.3548	18.6589	22.3627	20.7377	17.1694	22.3946	17.3081	15.3018	16.9005	506.658	716.026	642.66	464.055	573.115	463.772	579.833	358.098	0.0647098	0.371994	1.15091	0	0.629135	0.100774	0.290855	0.45157	79.5654	94.2442	82.7751	74.7288	66.4053	68.7927	72.0247	71.5666	1431.08
AC01g008770.1	AC1.0ch01	2699700	2700395	-	576	0	0	0	0.612764	1.13881	0.596776	0.877807	0.918521	1.11076	0.929462	1.156	1.1014	0.771128	0.590972	1.18683	0.504059	1.32573	0.360892	0.64753	0.318153	0.316721	0.403871	0.182412	0.310337	0.40253	0.655178	0.438219	0.647098	0.520791	0.619721	0.276936	0.269629	0.705421	0.945278	0.564462	2.04168	2.08851	2.24609	1.62926	1.65018	1.23523	1.883	2.164	0
AC01g008790.1	AC1.0ch01	2701468	2702511	+	1044	KAI5660837.1 hypothetical protein M9H77_20160 [Catharanthus roseus]	Acetylglutamate kinase OS=Solanum tuberosum OX=4113 GN=102589347 PE=3 SV=1	Acetylglutamate kinase, chloroplastic OS=Arabidopsis thaliana OX=3702 GN=NAGK PE=1 SV=1	34.2331	28.0684	32.7033	33.7956	30.4733	30.1837	26.6446	32.473	32.9123	26.2184	27.722	25.0025	26.0671	28.7978	23.3858	28.1028	52.177	61.7605	50.08	64.3001	54.0763	75.8481	61.6596	69.1656	28.8606	33.9258	33.819	28.2474	29.839	45.9531	35.6297	30.3116	57.2871	55.5022	69.3646	54.0915	64.6983	40.0024	55.7197	47.2216	76.4317
AC01g008800.1	AC1.0ch01	2702825	2704438	-	1614	KAI5673615.1 hypothetical protein M9H77_13979 [Catharanthus roseus]	berberine bridge enzyme-like 21 OS=Coffea arabica OX=13443 GN=LOC113709393 PE=3 SV=1	Berberine bridge enzyme-like 21 OS=Arabidopsis thaliana OX=3702 GN=At4g20840 PE=2 SV=1	2.65531	2.67956	2.9242	1.94372	1.51286	2.3664	2.78839	2.2069	2.00843	1.54226	1.82664	1.66156	2.66431	2.4305	2.02099	3.10815	0.318153	1.34606	1.41355	1.73291	2.17236	1.03508	1.45595	0.949475	8.67112	10.639	9.38434	8.21576	7.90912	14.9146	12.0705	12.1924	1.92158	2.92392	2.64246	1.62926	2.1054	2.1854	1.28386	1.39114	2.32696
AC01g008820.1	AC1.0ch01	2704978	2706382	-	783	0	0	0	2.4102	2.4116	2.62581	2.44532	2.59347	1.98005	1.98285	3.83581	1.81406	2.53371	3.22348	1.02858	3.52842	1.69399	3.10367	3.56142	1.034	1.26688	1.91839	1.91532	2.32753	2.30017	1.60155	1.53377	0.388259	1.41358	1.06238	1.5693	1.34815	1.61239	1.81784	0.564462	0.660543	0.992044	0.594554	1.41203	0.625929	1.0927	0.556341	1.00472	2.86395
AC01g008830.1	AC1.0ch01	2712102	2714728	-	558	XP_027085950.1 uncharacterized proline-rich protein-like [Coffea arabica]_x0001_XP_027085951.1 uncharacterized proline-rich protein-like [Coffea arabica]_x0001_XP_027085952.1 uncharacterized proline-rich protein-like [Coffea arabica]_x0001_XP_027085953.1 uncharacterized proline-rich protein-like [Coffea arabica]_x0001_CDP18710.1 unnamed protein product [Coffea canephora]	DH200=94 genomic scaffold, scaffold_273 OS=Coffea canephora OX=49390 GN=GSCOC_T00007675001 PE=4 SV=1	0	5.39232	7.03384	7.22098	6.27005	6.15949	6.47139	6.81605	6.20035	3.88728	4.90217	4.72778	6.80448	5.32863	6.26038	5.05248	5.95728	7.31751	7.83884	5.55322	4.56029	5.4309	3.33525	5.9694	4.6013	2.32955	2.23196	2.83301	4.15403	1.97728	4.03098	3.99925	3.49966	7.68632	5.74341	5.68129	6.40843	5.12123	7.64891	7.66038	6.72386	5.7279
AC01g008840.1	AC1.0ch01	2715770	2717581	-	228	0	0	0	2.36935	2.74655	3.10323	3.69933	3.13378	2.94593	3.03624	2.36454	3.56334	4.46153	4.51288	4.90555	4.75256	3.75623	4.47506	3.88518	4.05645	3.95901	3.53387	5.65476	3.9568	4.83036	3.85827	4.45523	10.0947	8.77906	7.17105	12.4621	9.79652	10.5813	8.94378	7.78958	3.36276	2.81949	3.10489	2.17235	2.50371	2.1854	2.99568	2.93686	7.69687
AC01g008850.1	AC1.0ch01	2717641	2738998	-	4842	XP_027086286.1 ABC transporter C family member 2-like [Coffea arabica]_x0001_XP_027086287.1 ABC transporter C family member 2-like [Coffea arabica]	ABC-type xenobiotic transporter OS=Coffea arabica OX=13443 GN=LOC113708039 PE=3 SV=1	ABC transporter C family member 2 OS=Arabidopsis thaliana OX=3702 GN=ABCC2 PE=1 SV=2	163.976	165.195	160.234	153.679	165.874	149.083	168.48	154.378	232.135	276.56	252.13	258.016	252.894	245.628	261.286	250.918	257.147	211.49	206.075	236.861	227.943	258.079	209.657	235.032	516.514	449.592	431.768	384.202	446.326	405.315	416.286	395.914	159.431	156.064	160.86	168.9	169.285	155.544	156.931	143.288	95.5843
AC01g008860.1	AC1.0ch01	2739495	2751638	-	3270	KAI5671045.1 hypothetical protein M9H77_11409 [Catharanthus roseus]	DNA damage-binding protein 1 OS=Coffea arabica OX=13443 GN=LOC113710218 PE=4 SV=1	DNA damage-binding protein 1 OS=Solanum lycopersicum OX=4081 GN=DDB1 PE=1 SV=1	183.339	172.229	186.97	176.565	189.972	172.361	181.617	183.436	164.302	188.045	175.734	174.859	175.773	177.132	182.539	173.862	250.227	246.884	220.413	257.474	244.623	212.133	205.216	211.149	184.035	184.509	191.317	162.192	172.203	174.138	180.766	166.347	180.448	180.604	195.542	184.432	190.225	184.381	200.668	183.631	127.625
AC01g008870.1	AC1.0ch01	2752738	2754708	+	621	0	0	0	0.85787	0.803868	1.49194	1.12861	1.67495	1.01417	1.23928	1.6289	0.97182	0.93637	1.77292	1.74068	1.00812	1.03112	1.58792	0.906543	1.51122	0.633441	1.21161	1.45929	0.931012	1.20759	1.96554	1.31466	1.61775	0.818387	0.354126	1.01543	0.269629	0.705421	1.09071	0.733801	1.14094	0.626554	1.51942	1.62926	1.70708	1.56779	1.62623	1.623	1.25298
AC01g008880.1	AC1.0ch01	2755490	2758222	+	1068	KAI5670979.1 hypothetical protein M9H77_11343 [Catharanthus roseus]	transmembrane protein 56-B-like OS=Coffea arabica OX=13443 GN=LOC113689714 PE=4 SV=1	0	7.92508	7.97169	7.22098	7.39866	8.05056	7.63044	6.87802	9.19543	8.0985	8.64765	8.81085	12.5013	10.5132	9.79566	9.38318	9.71296	10.34	10.6893	8.58226	8.93816	9.23253	8.85566	11.502	11.3937	7.8946	7.29108	6.99399	9.78506	6.02172	9.57357	9.67092	8.01536	10.0883	10.7036	10.3717	9.12386	9.27513	10.5469	12.1111	11.6702	11.9928
AC01g008890.1	AC1.0ch01	2760280	2764204	+	1242	0	0	0	2.90042	3.0145	1.67097	0.752406	2.59347	1.54541	1.735	1.94418	0.907032	2.47863	0.967045	0.949462	0.93611	0.883819	1.6601	0.906543	0.159076	0.554261	0.201935	0.63844	0.698259	0.115009	1.52875	0.292146	0.12942	0	0.177063	0.184624	0.359505	0.100774	0	0.112892	0.0600494	0.104426	0	0.217235	0.170708	0.237544	0.213977	0.231857	2.32696
AC01g008920.1	AC1.0ch01	2779215	2785273	-	2862	KAI5670971.1 hypothetical protein M9H77_11335 [Catharanthus roseus]	protein ENHANCED DOWNY MILDEW 2-like isoform X3 OS=Coffea arabica OX=13443 GN=LOC113690374 PE=4 SV=1	Protein ENHANCED DOWNY MILDEW 2 OS=Arabidopsis thaliana OX=3702 GN=EDM2 PE=1 SV=1	10.0085	14.3356	15.0984	15.487	17.2898	19.221	21.1917	17.0772	51.7656	72.2657	42.8186	52.3787	53.0703	61.8673	58.8975	48.8238	0.795381	0.475081	1.21161	2.28014	0.620674	0.287521	0.655178	1.16859	0	0.59519	0.265595	1.01543	0.179753	0.403098	0.145427	0	0	0.0522128	0	0	0	0.570105	0.213977	0.0772858	0.894984
AC01g008940.1	AC1.0ch01	2789587	2792170	-	1722	KAI5670966.1 hypothetical protein M9H77_11330 [Catharanthus roseus]	Major facilitator superfamily (MFS) profile domain-containing protein OS=Rhododendron simsii OX=118357 GN=RHSIM_Rhsim13G0116000 PE=3 SV=1	Probable inositol transporter 2 OS=Arabidopsis thaliana OX=3702 GN=INT2 PE=1 SV=1	34.3965	38.9876	28.7646	35.7393	34.1474	30.8598	30.3624	30.9492	172.012	212.501	197.814	181.506	197.663	186.338	173.445	150.162	135.613	124.075	149.634	140.183	135.152	129.672	96.9664	113.353	7.31221	8.25827	6.10868	6.27721	7.19011	8.76737	14.8336	7.56379	9.96819	9.18946	5.87948	5.97396	7.11283	10.927	7.40361	12.9067	49.5821
AC01g008950.1	AC1.0ch01	2789790	2790243	+	393	0	0	0	0.89872	0.937846	1.43226	1.88101	0.86449	1.44882	0.867498	1.36618	7.06189	7.05031	5.4262	9.17814	7.6329	6.33403	6.13516	5.245	5.09044	4.82999	5.9571	4.56029	5.66365	4.88786	3.63988	3.50576	0.258839	0.223196	0	0.184624	0	0.604646	0.436282	0.225785	0.360296	0.208851	0.330308	0	0	0.237544	0.47075	0.695572	3.57994
AC01g008960.1	AC1.0ch01	2790871	2791900	+	423	KAG7012541.1 hypothetical protein SDJN02_25293, partial [Cucurbita argyrosperma subsp. argyrosperma]	Uncharacterized protein OS=Cynara cardunculus var. scolymus OX=59895 GN=Ccrd_020611 PE=4 SV=1	0	1.02127	1.13881	1.13387	1.31671	0.918521	1.20735	1.17732	0.735634	3.69291	5.12249	2.95486	3.95609	5.40064	3.01971	1.80446	2.59012	3.73829	3.16721	2.72613	4.28667	4.57747	2.47268	1.60155	3.7979	0.452969	0.223196	0.442658	0.276936	0.449382	0.403098	0.727137	0.338677	0.120099	0.261064	0.132123	0	0.284513	0.38007	0.342363	0.386429	1.07398
AC01g008970.1	AC1.0ch01	2795081	2796354	+	1047	KAI5670962.1 hypothetical protein M9H77_11326 [Catharanthus roseus]	probable inactive purple acid phosphatase 29 OS=Coffea arabica OX=13443 GN=LOC113716813 PE=4 SV=1	Probable inactive purple acid phosphatase 29 OS=Arabidopsis thaliana OX=3702 GN=PAP29 PE=2 SV=1	49.7156	47.0932	43.9227	45.9595	45.2777	43.4645	48.6418	42.9821	46.7121	39.1623	40.5084	40.3521	45.0053	42.8652	43.4514	51.8024	89.719	82.4266	89.8613	77.6161	81.6963	96.8947	82.5525	95.897	43.6144	37.0506	36.5635	40.3403	40.0849	46.9609	47.0458	45.2699	59.2087	59.3138	55.0293	50.2899	56.1629	60.1461	57.8166	60.1283	94.3313
AC01g008980.1	AC1.0ch01	2801073	2807880	+	1593	XP_027087917.1 transcription factor TCP2-like [Coffea arabica]	transcription factor TCP2-like OS=Coffea arabica OX=13443 GN=LOC113709367 PE=4 SV=1	Transcription factor TCP2 OS=Arabidopsis thaliana OX=3702 GN=TCP2 PE=1 SV=1	23.3259	20.9675	23.692	24.0143	22.7469	22.3601	23.2365	19.8621	18.335	20.0493	21.6511	15.7452	18.4342	15.0249	20.8595	18.3251	44.3823	46.0037	37.459	41.0426	38.7922	38.1253	32.0309	30.1641	31.0607	24.5516	22.9297	33.0476	25.6148	27.5114	22.4685	23.1429	16.7538	12.2178	11.8911	11.4048	11.8357	11.9722	11.0412	10.3563	28.1025
AC01g008980.2	AC1.0ch01	2801073	2807880	+	1593	XP_027087917.1 transcription factor TCP2-like [Coffea arabica]	transcription factor TCP2-like OS=Coffea arabica OX=13443 GN=LOC113709367 PE=4 SV=1	Transcription factor TCP2 OS=Arabidopsis thaliana OX=3702 GN=TCP2 PE=1 SV=1	23.285	21.5035	21.663	23.5127	20.2615	19.6073	19.6426	23.225	14.5125	17.9563	19.3946	16.853	18.9382	19.7386	17.395	18.0013	44.3823	40.6194	35.3387	41.3162	39.6456	33.2375	36.8356	33.3777	32.0961	22.394	29.3039	34.9862	30.8276	28.0153	25.6679	23.3687	15.0123	12.6877	13.0802	10.7531	13.7704	11.0695	12.4535	10.4336	31.3245
AC01g008980.3	AC1.0ch01	2801073	2807880	+	1593	XP_027087917.1 transcription factor TCP2-like [Coffea arabica]	transcription factor TCP2-like OS=Coffea arabica OX=13443 GN=LOC113709367 PE=4 SV=1	Transcription factor TCP2 OS=Arabidopsis thaliana OX=3702 GN=TCP2 PE=1 SV=1	21.3242	21.0345	22.5581	22.3214	22.5308	24.2436	19.8285	20.9656	19.3716	19.9392	16.977	17.7233	18.2181	19.8859	21.5813	17.7423	41.5984	43.945	44.2239	40.6778	42.749	37.6653	34.5789	30.7484	31.7725	22.9148	23.6379	29.6321	23.4577	33.4571	23.5592	24.6105	11.3493	13.9408	13.0141	10.1014	14.9654	16.1055	12.4107	8.73329	25.2386
AC01g008980.4	AC1.0ch01	2802331	2807880	+	1593	XP_027087917.1 transcription factor TCP2-like [Coffea arabica]	transcription factor TCP2-like OS=Coffea arabica OX=13443 GN=LOC113709367 PE=4 SV=1	Transcription factor TCP2 OS=Arabidopsis thaliana OX=3702 GN=TCP2 PE=1 SV=1	22.8765	23.7141	26.3178	26.6477	25.6645	21.2976	20.6341	19.179	16.3266	17.7359	21.8122	20.4134	17.138	17.0135	19.849	16.9005	43.6664	43.945	43.6181	38.7624	42.9041	36.9752	32.9773	30.6754	30.6077	24.5516	26.5595	30.0937	26.0641	31.6432	21.5233	27.7715	13.391	12.8444	12.2874	10.9704	12.6324	14.8227	11.7687	10.2017	35.9784
AC01g008980.5	AC1.0ch01	2802331	2807880	+	1593	XP_027087917.1 transcription factor TCP2-like [Coffea arabica]	transcription factor TCP2-like OS=Coffea arabica OX=13443 GN=LOC113709367 PE=4 SV=1	Transcription factor TCP2 OS=Arabidopsis thaliana OX=3702 GN=TCP2 PE=1 SV=1	22.6723	23.6471	24.4081	20.942	24.746	21.5874	20.3242	19.3892	15.8083	18.7274	18.535	16.1409	19.5143	18.8548	17.6837	16.3178	40.0077	42.7573	37.661	37.668	42.749	34.7901	37.6364	27.5348	35.5257	21.5012	22.7526	30.0014	24.9856	28.2168	24.1409	25.2879	14.0516	13.4187	8.98437	10.5359	12.291	12.3523	10.4421	9.42887	21.3006
AC01g009020.1	AC1.0ch01	2815276	2828232	+	4140	KAI5670960.1 hypothetical protein M9H77_11324 [Catharanthus roseus]	protein SHORT ROOT IN SALT MEDIUM 1-like OS=Coffea arabica OX=13443 GN=LOC113709510 PE=4 SV=1	Protein SHORT ROOT IN SALT MEDIUM 1 OS=Arabidopsis thaliana OX=3702 GN=RSA1 PE=1 SV=1	108.623	100.349	100.676	99.8192	99.7946	104.991	110.048	105.458	121.154	143.815	123.03	130.155	145.025	144.21	147.677	133.845	165.519	159.469	161.044	171.832	176.116	171.133	150.109	148.556	163.392	161.892	146.077	136.437	172.383	145.619	155.971	153.477	99.5618	91.4247	105.5	110.247	106.692	106.99	103.779	110.441	45.2862
AC01g009050.1	AC1.0ch01	2839440	2844938	-	1029	KAI5683894.1 hypothetical protein M9H77_05122 [Catharanthus roseus]	serine/threonine-protein phosphatase 7 long form homolog OS=Coffea arabica OX=13443 GN=LOC113735871 PE=4 SV=1	Serine/threonine-protein phosphatase 7 long form homolog OS=Arabidopsis thaliana OX=3702 GN=MAIL3 PE=2 SV=1	12.9906	15.2065	12.6516	17.5561	11.8327	16.6614	12.2689	14.9754	3.62813	3.74548	2.09526	2.76926	3.31239	3.38797	3.53674	2.78438	2.06799	2.13786	0.706774	4.28667	2.01719	2.41518	1.45595	1.46073	1.42362	1.93437	1.32797	1.75393	1.43802	3.62788	1.52699	1.18537	2.64217	4.22924	2.64246	2.82405	2.1623	3.56316	2.48214	2.164	2.14796
AC01g009060.1	AC1.0ch01	2846380	2847606	-	1227	KAI5670959.1 hypothetical protein M9H77_11323 [Catharanthus roseus]	DH200=94 genomic scaffold, scaffold_2532 OS=Coffea canephora OX=49390 GN=GSCOC_T00004181001 PE=4 SV=1	F-box protein At5g46170 OS=Arabidopsis thaliana OX=3702 GN=At5g46170 PE=2 SV=1	81.4976	77.0373	70.4792	73.9239	71.6986	67.9979	79.1901	74.4567	93.2947	96.1156	92.514	94.155	80.1455	95.3788	85.9644	76.6676	95.923	78.23	84.1061	75.0623	79.6015	68.4876	68.1386	68.8005	88.6524	113.309	83.9279	88.804	85.1129	72.356	95.2549	80.7745	71.2185	81.0343	77.3581	61.3688	82.0536	77.9619	84.5638	73.8079	41.7063
AC01g009090.1	AC1.0ch01	2852412	2855864	+	1263	KAI5678474.1 hypothetical protein M9H77_09424 [Catharanthus roseus]	Eukaryotic initiation factor 4A-3 OS=Olea europaea subsp. europaea OX=158383 GN=OLEA9_A021811 PE=4 SV=1	Eukaryotic initiation factor 4A-3 OS=Nicotiana plumbaginifolia OX=4092 PE=2 SV=1	133.501	122.59	141.973	128.975	131.511	134.74	128.018	137.406	118.692	119.084	117.55	112.195	119.894	123.808	110.144	123.614	107.058	114.732	110.358	115.01	110.635	124.899	108.978	125.112	150.709	156.014	158.294	163.669	164.114	160.634	149.499	163.581	149.103	148.232	147.449	144.896	157.45	143.524	157.316	163.305	154.653
AC01g009110.1	AC1.0ch01	2858882	2859539	+	375	0	0	0	2.1651	2.47859	2.50646	2.50802	2.10719	2.26982	2.66446	1.734	2.78588	2.03798	2.04154	1.34507	1.58419	1.76764	2.02099	1.74833	2.30661	2.21704	2.01935	2.18894	2.09478	3.27774	2.32952	1.97199	1.94129	2.30636	3.3642	1.84624	2.42666	2.51936	2.25412	2.03206	2.10173	2.97613	2.70852	4.45331	2.95894	3.04056	2.99568	2.08672	0.536991
AC01g009120.1	AC1.0ch01	2859997	2863365	+	1263	KAI5678474.1 hypothetical protein M9H77_09424 [Catharanthus roseus]	eukaryotic initiation factor 4A-3 OS=Sesamum indicum OX=4182 GN=LOC105164974 PE=4 SV=1	Eukaryotic initiation factor 4A-3 OS=Nicotiana plumbaginifolia OX=4092 PE=2 SV=1	125.862	122.322	133.439	126.53	122.974	132.615	121.698	132.467	110.852	116.385	109.169	108.318	115.142	112.834	112.382	114.224	103.718	117.978	121.161	129.968	115.29	130.19	128.561	117.297	137.573	145.003	138.64	163.761	139.039	139.976	135.466	135.527	147.061	147.136	163.568	146.742	167.692	137.443	150.94	145.22	130.31
AC01g009130.1	AC1.0ch01	2864982	2865170	+	189	0	0	0	0.85787	0.870857	0.656453	0.940507	0.810459	0.531233	0.309821	0.945816	2.78588	2.58879	3.54583	3.00663	2.73632	2.4305	4.61941	2.97864	1.27261	1.50442	1.31258	1.5505	0.931012	1.15009	1.52875	2.04502	2.6531	2.23196	1.94769	3.04629	1.61777	3.42633	2.69041	1.80628	1.14094	1.04426	1.25517	0.651704	0.910442	0.522596	0.898704	0.772858	0.715987
AC01g009140.1	AC1.0ch01	2865286	2872915	-	1476	KAI5670958.1 hypothetical protein M9H77_11322 [Catharanthus roseus]	Ornithine aminotransferase OS=Handroanthus impetiginosus OX=429701 GN=CDL12_16715 PE=3 SV=1	Ornithine aminotransferase, mitochondrial OS=Arabidopsis thaliana OX=3702 GN=DELTA-OAT PE=1 SV=1	26.5531	24.8529	24.2291	23.0738	25.3404	21.3459	23.8562	30.4237	71.8499	73.5877	114.702	110.771	91.8828	58.332	142.191	90.5895	47.5638	39.6693	48.5655	40.5866	44.0679	50.0862	42.7322	48.7154	52.2208	62.4206	45.9479	47.8175	48.0839	62.2786	54.4626	54.4141	19.9964	24.2268	23.3197	21.9407	23.5577	25.3697	27.1323	26.1999	22.0166
AC01g009150.1	AC1.0ch01	2874897	2878003	-	381	0	0	0	6.78125	7.36879	8.2355	7.02246	7.45623	7.58215	6.32034	8.19707	7.64498	7.60112	6.39324	9.49462	8.92905	8.61723	7.79526	9.00067	6.44259	9.34326	7.57258	5.28993	8.22394	8.56814	8.51732	6.71936	6.72982	7.43988	4.33805	5.72334	5.93184	5.24027	6.83509	6.20908	5.1042	5.63899	6.47403	6.62566	6.82831	6.22365	6.24813	5.71915	5.9069
AC01g009160.1	AC1.0ch01	2878111	2882915	-	1794	KAI5670956.1 hypothetical protein M9H77_11320 [Catharanthus roseus]	KH domain-containing protein At4g18375-like isoform X1 OS=Coffea arabica OX=13443 GN=LOC113708592 PE=4 SV=1	KH domain-containing protein At4g18375 OS=Arabidopsis thaliana OX=3702 GN=At4g18375 PE=2 SV=1	88.4831	94.7894	97.8115	97.0604	91.9601	87.412	103.666	102.148	91.7398	97.4375	87.4101	93.2055	94.6192	107.605	99.6783	108.85	107.297	126.292	106.016	135.167	123.669	129.27	120.262	111.235	98.6825	98.6528	99.8636	59.7258	95.7183	115.084	88.4198	88.5076	88.3927	95.915	98.2335	91.3472	92.5236	88.4138	89.5281	60.9785	16.6467
AC01g009170.1	AC1.0ch01	2884447	2886711	+	360	KAI5670955.1 hypothetical protein M9H77_11319 [Catharanthus roseus]	LSM domain-containing protein OS=Olea europaea subsp. europaea OX=158383 GN=OLEA9_A092433 PE=4 SV=1	0	17.6476	19.9627	17.1871	15.8632	17.0737	19.7039	21.9973	15.6585	12.3745	14.2108	12.2492	15.0332	13.9696	14.1411	13.4973	15.0227	23.3842	20.4285	19.3858	20.3389	22.4219	19.7815	17.9082	17.8209	16.501	15.0286	13.5453	16.2469	15.5486	12.9999	12.6522	11.7408	12.2501	13.5753	12.0232	12.7082	10.5839	12.6848	11.7259	11.5929	15.3937
AC01g009180.1	AC1.0ch01	2885439	2885717	-	219	0	0	0	1.30723	1.40677	1.49194	1.81831	1.08061	1.88346	1.98285	1.05091	1.23097	1.48718	1.02077	0.791219	0.93611	1.47303	0.793962	0.582777	1.35215	2.13786	1.81742	2.28014	1.70685	1.43761	1.81994	1.09555	1.10007	1.26478	1.15091	1.47699	0.98864	0.705421	1.09071	0.620908	1.26104	0.73098	1.38729	1.8465	1.02425	1.18772	1.54064	1.46843	1.07398
AC01g009190.1	AC1.0ch01	2886328	2888725	-	1647	KAI5670953.1 hypothetical protein M9H77_11317 [Catharanthus roseus]	YLS7 OS=Olea europaea subsp. europaea OX=158383 GN=OLEA9_A100219 PE=3 SV=1	Protein trichome birefringence-like 18 OS=Arabidopsis thaliana OX=3702 GN=TBL18 PE=2 SV=1	70.141	65.8502	64.4518	62.9513	62.1892	68.7706	65.3721	66.8902	61.4838	56.2924	62.5893	71.7635	60.1271	63.0457	65.1049	58.99	83.7537	73.0041	74.4132	83.5445	77.1964	65.9574	62.8243	64.5643	57.6564	54.8319	50.7286	69.5108	47.7244	56.4337	54.9716	51.4789	59.4489	57.2253	55.2935	65.6049	58.7804	57.5806	57.4315	60.7466	89.1404
AC01g009200.1	AC1.0ch01	2890239	2892071	-	867	KAI5670952.1 hypothetical protein M9H77_11316 [Catharanthus roseus]	Protease Do-like 5, chloroplastic OS=Olea europaea subsp. europaea OX=158383 GN=OLEA9_A035559 PE=3 SV=1	Protease Do-like 5, chloroplastic OS=Arabidopsis thaliana OX=3702 GN=DEGP5 PE=1 SV=3	12.1327	13.2638	11.1	12.9163	11.9408	9.27244	10.1002	8.56489	4.72952	5.01233	4.51288	3.63961	3.96047	4.41909	3.75327	4.59747	44.4618	39.5109	42.8103	54.8147	48.1799	28.1196	32.5405	28.046	0.582388	1.33918	0.973847	1.75393	0.808887	2.62013	1.23613	0.959585	9.54785	11.4868	9.90923	8.03769	9.27513	7.50638	8.85866	8.57872	74.8207
AC01g009210.1	AC1.0ch01	2892479	2894474	-	798	KAI5656491.1 hypothetical protein M9H77_25284 [Catharanthus roseus]	probable ribosomal protein S11, mitochondrial OS=Coffea arabica OX=13443 GN=LOC113717635 PE=3 SV=1	Probable ribosomal protein S11, mitochondrial OS=Arabidopsis thaliana OX=3702 GN=NFD3 PE=1 SV=1	26.3489	24.317	27.5114	27.1493	25.3944	25.8373	25.2814	25.0641	30.3208	33.1585	31.7513	33.8642	34.6361	39.2563	30.3149	29.5921	42.9506	45.9245	49.2722	49.5247	42.361	54.7441	47.9008	49.2997	28.6664	24.1052	25.4971	24.0934	29.5693	29.023	24.4318	26.9813	29.1239	28.4038	26.2925	28.2405	27.7685	26.9375	30.8983	24.6542	48.8661
AC01g009220.1	AC1.0ch01	2894905	2897416	+	1068	AAP50511.1 geranylgeranyltransferase type I beta subunit [Catharanthus roseus]	Geranylgeranyl transferase type-1 subunit beta OS=Catharanthus roseus OX=4058 GN=GGT_IB PE=2 SV=1	Geranylgeranyl transferase type-1 subunit beta OS=Arabidopsis thaliana OX=3702 GN=GGB PE=1 SV=1	21.8552	24.25	18.7984	21.8198	21.7743	21.5874	22.2451	19.4418	27.0166	22.8034	22.5644	25.952	25.491	22.9793	26.2007	23.5054	19.4073	17.8947	18.78	18.5148	17.5341	17.8838	17.5442	17.2366	18.1835	16.5165	17.8834	17.6316	17.1664	18.9456	17.015	16.9903	27.8029	25.4276	28.2743	28.1319	25.2079	21.569	20.713	25.5043	32.3984
AC01g009230.1	AC1.0ch01	2898338	2899069	-	732	KAI5659826.1 hypothetical protein M9H77_28619 [Catharanthus roseus]	Uncharacterized protein OS=Solanum chilense OX=4083 GN=EJD97_003543 PE=4 SV=1	0	11.1115	12.192	12.7113	13.1671	12.373	10.0451	12.021	13.9245	4.01685	3.6904	4.19053	2.84839	2.73632	4.27179	2.52624	4.98598	9.86273	12.9855	12.52	6.20199	10.086	8.56814	8.22613	11.0285	3.04136	4.16633	2.30182	4.98484	2.24691	4.3333	2.76312	5.47528	12.6104	16.0293	16.4493	16.2926	15.4206	14.1101	17.7173	17.3893	35.2624
AC01g009240.1	AC1.0ch01	2900786	2901324	-	294	XP_027102555.1 E3 ubiquitin-protein ligase Os04g0590900-like [Coffea arabica]	RING-type E3 ubiquitin transferase OS=Coffea arabica OX=13443 GN=LOC113723781 PE=4 SV=1	0	0.817019	0.535912	0.298388	0.689705	0.432245	1.01417	0.495713	0.525453	0.064788	0.330483	0.483522	0.158244	0.288034	0.294606	0.505248	0.712284	0.0795381	0	0	0	0.310337	0.345026	0.29119	0.21911	0.0647098	0	0	0	0	0.201549	0	0.169339	0.90074	0.992044	1.05698	2.06373	0.625929	1.23523	1.15548	1.15929	0.894984
AC01g009250.1	AC1.0ch01	2906980	2909132	+	1683	KAI5659828.1 hypothetical protein M9H77_28621 [Catharanthus roseus]	HSP20-like chaperones superfamily protein OS=Coffea canephora OX=49390 GN=GSCOC_T00029860001 PE=4 SV=1	0	30.4748	32.0207	29.0033	26.3342	30.9595	28.252	31.9115	32.9985	44.4446	45.0008	54.4231	48.7391	49.2538	52.4399	49.2256	40.9239	30.5426	27.4755	32.0068	24.8992	28.9389	30.8223	28.9006	26.3662	64.5157	69.7861	65.956	72.0956	65.7895	58.046	66.4603	57.0107	27.7428	32.0587	34.2859	25.7423	35.2796	32.9711	33.2948	38.3338	34.5464
AC01g009260.1	AC1.0ch01	2909502	2912211	-	1812	XP_012089450.1 heat shock 70 kDa protein 4 [Jatropha curcas]_x0001_KDP44987.1 hypothetical protein JCGZ_01487 [Jatropha curcas]	Uncharacterized protein OS=Jatropha curcas OX=180498 GN=JCGZ_01487 PE=3 SV=1	Heat shock cognate 70 kDa protein OS=Petunia hybrida OX=4102 GN=HSP70 PE=2 SV=1	111.727	61.4959	86.9502	107.092	70.9422	111.124	91.2112	119.541	254.746	269.73	298.656	256.988	217.754	176.469	155.977	212.519	85.583	112.515	91.5777	135.714	95.9718	74.0655	115.748	112.695	52.9973	78.1187	84.4591	43.7558	60.6665	75.9839	93.5098	58.6476	157.269	147.031	188.672	175.309	218.904	172.837	322.036	162.455	12.3508
AC01g009270.1	AC1.0ch01	2914234	2916190	+	546	KAI5659830.1 hypothetical protein M9H77_28623 [Catharanthus roseus]	Ubiquitin-protein ligase OS=Handroanthus impetiginosus OX=429701 GN=CDL12_15043 PE=3 SV=1	Ubiquitin-conjugating enzyme E2 7 OS=Arabidopsis thaliana OX=3702 GN=UBC7 PE=1 SV=1	38.0731	33.4945	37.9549	42.0093	40.0907	39.0698	30.3624	39.7768	46.2586	45.6618	47.1703	43.9126	46.8775	49.9358	42.5852	45.6509	38.7351	37.4522	42.8103	42.1371	38.637	50.4312	40.1115	43.968	51.7031	43.6721	52.0565	49.3868	43.0508	81.2242	43.9191	44.5361	44.7968	47.8792	47.4322	47.4658	46.9447	44.2306	46.433	45.444	59.069
AC01g009290.1	AC1.0ch01	2919607	2920397	+	603	KAI5659831.1 hypothetical protein M9H77_28624 [Catharanthus roseus]	CASP-like protein OS=Coffea arabica OX=13443 GN=LOC113730513 PE=3 SV=1	CASP-like protein 4C2 OS=Populus trichocarpa OX=3694 GN=POPTRDRAFT_822486 PE=3 SV=1	12.337	12.4599	10.0855	12.0385	13.0214	13.136	13.1364	11.7176	12.1154	12.1177	11.3896	11.71	12.0254	11.3423	10.8267	9.58345	10.2604	8.15556	10.8035	12.5864	11.948	10.9833	10.1189	9.7869	11.1948	10.1926	12.66	8.49269	7.54961	6.34879	7.48951	9.6523	6.84563	8.1452	8.05951	10.1014	10.2425	10.832	9.71456	14.2979	4.83292
AC01g009300.1	AC1.0ch01	2922682	2926842	+	1401	KAI5659832.1 hypothetical protein M9H77_28625 [Catharanthus roseus]	uncharacterized protein LOC113730514 OS=Coffea arabica OX=13443 GN=LOC113730514 PE=4 SV=1	0	16.0544	17.6181	16.1129	17.3053	18.1543	19.7522	18.5273	16.9721	29.8673	35.4168	34.9211	30.7784	31.9718	35.2054	31.975	30.6282	30.2245	24.4667	24.5352	28.0914	26.7666	30.8798	21.0385	27.1696	9.57705	11.011	13.7224	11.1697	10.7852	10.0774	10.6889	11.7973	17.5945	19.0055	20.7433	16.2926	18.4933	19.6686	22.7244	18.7032	11.2768
AC01g009300.2	AC1.0ch01	2922682	2926842	+	1401	KAI5659832.1 hypothetical protein M9H77_28625 [Catharanthus roseus]	uncharacterized protein LOC113730514 OS=Coffea arabica OX=13443 GN=LOC113730514 PE=4 SV=1	0	17.4842	18.9579	14.3823	16.5529	15.2907	19.1727	19.023	18.6536	32.394	34.8109	34.0615	31.4114	31.8998	32.4803	33.3464	26.0955	28.5542	26.6045	22.4148	27.6353	25.9132	28.2346	20.6017	25.3437	12.4243	15.0286	8.76462	12.0005	10.6953	11.5891	11.7796	9.42652	15.1925	18.901	20.9415	15.4237	22.1351	20.0962	20.4562	15.9982	10.5608
AC01g009330.1	AC1.0ch01	2928489	2932130	+	1221	XP_027104485.1 UDP-glucuronic acid decarboxylase 6-like isoform X1 [Coffea arabica]	UDP-glucuronate decarboxylase OS=Coffea arabica OX=13443 GN=LOC113725495 PE=3 SV=1	UDP-glucuronic acid decarboxylase 6 OS=Arabidopsis thaliana OX=3702 GN=UXS6 PE=2 SV=1	111.155	110.532	95.2454	101.575	110.601	102.528	107.136	106.299	103.142	105.755	109.545	108.397	101.748	98.0302	122.198	109.174	70.8685	70.8663	73.9084	53.5378	65.0932	90.9142	75.4911	93.7059	103.6	105.274	109.602	108.097	93.7411	97.6504	126.522	129.149	193.059	195.746	188.077	221.036	211.735	194.263	218.727	204.189	69.0928
AC01g009340.1	AC1.0ch01	2932421	2936596	-	1890	KAI5659834.1 hypothetical protein M9H77_28627 [Catharanthus roseus]	methionine--tRNA ligase OS=Olea europaea subsp. europaea OX=158383 GN=OLEA9_A116860 PE=3 SV=1	Methionine--tRNA ligase, chloroplastic/mitochondrial OS=Arabidopsis thaliana OX=3702 GN=OVA1 PE=2 SV=1	29.6169	25.0539	28.8243	31.8518	28.312	28.8798	32.9649	30.8441	19.7603	19.4985	21.8122	16.6156	21.6025	18.7811	22.0144	17.9366	48.7569	41.0153	45.9403	48.7039	46.5506	33.41	31.0118	37.0295	7.44163	7.29108	9.47287	9.04656	8.26863	8.96892	9.08921	11.1763	19.8763	20.6763	18.4972	21.0718	17.6967	20.7613	16.8614	19.0123	82.6966
AC01g009350.1	AC1.0ch01	2936977	2937834	-	213	0	0	0	2.45106	2.54558	2.86452	2.75882	2.6475	2.75275	2.60249	3.3629	2.85067	2.69895	2.95486	3.08575	2.59231	2.72511	2.88713	3.23765	2.46568	2.85049	3.4329	3.28341	2.87062	2.53019	2.62071	4.38219	4.46498	2.45516	3.45273	4.06172	2.78617	4.13175	3.7084	2.08851	4.92405	4.4903	3.89763	6.08258	4.3246	4.27579	4.62191	4.328	8.77085
AC01g009360.1	AC1.0ch01	2937872	2938976	-	705	0	0	0	65.6066	65.6492	61.7066	70.5381	68.3487	61.1884	58.3702	61.9509	68.74	66.0416	65.9202	64.959	60.4151	71.442	60.8463	68.7677	56.2335	59.4643	64.3164	62.3847	56.2486	69.5802	63.8435	72.5984	81.3402	70.53	73.6582	96.6505	92.1233	89.1853	74.8951	88.1125	64.9134	68.7643	52.7171	53.1139	47.6844	59.1009	59.9992	68.3206	142.839
AC01g009390.1	AC1.0ch01	2941005	2941316	+	312	GAV57897.1 Histone domain-containing protein, partial [Cephalotus follicularis]_x0001_GAV63738.1 Histone domain-containing protein, partial [Cephalotus follicularis]	Histone H4 OS=Eucalyptus grandis OX=71139 GN=EUGRSUZ_A00511 PE=3 SV=1	Histone H4 OS=Glycine max OX=3847 PE=3 SV=1	20.548	14.4696	23.3339	21.3182	20.1534	18.738	12.3928	21.6487	2.91546	1.81766	2.52506	2.92751	2.01624	1.76764	1.6601	1.68358	0.159076	0.395901	0.403871	0.364823	0.310337	0.230017	0.873571	1.75288	3.17078	2.38076	5.22336	6.83108	5.30271	2.41859	2.1087	5.70107	4.44365	5.48235	4.22794	6.73428	5.17814	4.60835	3.29525	3.47786	39.5583
AC01g009400.1	AC1.0ch01	2943417	2947287	+	1302	KAI5659836.1 hypothetical protein M9H77_28629 [Catharanthus roseus]	ACT domain-containing protein ACR OS=Coffea canephora OX=49390 GN=GSCOC_T00029843001 PE=4 SV=1	ACT domain-containing protein ACR9 OS=Arabidopsis thaliana OX=3702 GN=ACR9 PE=2 SV=1	24.0203	23.1782	29.1823	24.9548	25.6105	30.3769	21.5635	26.0625	103.531	133.681	100.895	80.7043	87.4183	117.695	65.3936	75.1135	68.0051	76.013	48.4645	54.541	46.473	51.4088	28.3183	36.8104	45.3616	40.0265	47.63	34.6169	35.5012	36.5811	22.9775	29.5214	33.6276	27.4117	32.8326	24.3303	24.9802	31.4033	19.6859	32.5373	32.5774
AC01g009410.1	AC1.0ch01	2947323	2949586	-	561	0	0	0	3.96254	4.89019	4.11775	4.51444	3.94424	5.65039	4.64731	5.20199	16.1322	21.4814	15.9025	15.4288	14.9058	17.0872	12.126	11.9793	10.4195	12.0354	7.37064	9.75902	6.905	8.1081	5.09583	6.35418	6.40627	5.50551	5.75455	5.90796	4.9432	4.53485	4.21739	4.23346	5.28434	4.59473	4.75643	3.69299	3.86938	4.60835	3.08127	5.10086	13.6038
AC01g009420.1	AC1.0ch01	2949644	2952100	-	2457	KAI5678977.1 hypothetical protein M9H77_09927 [Catharanthus roseus]	Pentatricopeptide repeat-containing protein OS=Actinidia chinensis var. chinensis OX=1590841 GN=CEY00_Acc11221 PE=3 SV=1	Pentatricopeptide repeat-containing protein At4g33990 OS=Arabidopsis thaliana OX=3702 GN=EMB2758 PE=3 SV=2	16.5855	17.8191	18.6194	18.5593	18.8027	15.1643	18.3414	15.1856	7.25625	10.961	9.7779	10.6023	10.0092	9.64835	8.87793	13.1449	15.8281	20.1118	13.3277	12.7688	15.5944	17.3088	14.2683	16.3602	8.99466	11.6062	12.5715	9.50812	9.43702	13.2014	12.1432	12.8697	12.3702	11.0691	14.5996	15.7495	14.4533	17.2932	16.0483	12.5203	2.32696
AC01g009430.1	AC1.0ch01	2953864	2954592	+	729	KAI5651285.1 hypothetical protein M9H77_37290 [Catharanthus roseus]	enoyl-CoA delta isomerase 1, peroxisomal-like OS=Coffea arabica OX=13443 GN=LOC113730522 PE=4 SV=1	Enoyl-CoA delta isomerase 1, peroxisomal OS=Arabidopsis thaliana OX=3702 GN=ECI1 PE=1 SV=1	11.6425	16.8142	15.2775	11.3488	14.9665	14.6331	15.6769	14.0821	10.8844	11.6771	8.54223	9.4155	12.2414	13.4782	10.9711	10.749	26.4862	24.7834	35.1368	29.3683	34.3698	27.7746	37.1996	30.2371	15.5951	14.731	12.7485	16.2469	15.0992	10.0774	13.3793	16.0307	14.1717	13.8364	14.7317	14.2289	17.0708	11.4021	14.1653	19.3214	32.5774
AC01g009440.1	AC1.0ch01	2955203	2955646	-	354	0	0	0	3.02297	4.15332	2.62581	3.88743	2.59347	2.65617	3.53195	3.67817	2.26758	3.13959	2.52506	1.74068	1.58419	3.24067	2.09317	4.2737	5.56767	4.51327	6.36097	4.83391	5.81882	3.04773	4.00387	4.52827	5.17679	4.46393	5.93161	3.96941	5.30271	5.24027	3.99925	5.58817	4.20346	3.2372	3.63338	4.45331	4.3246	2.61298	3.16686	4.79172	1.61097
AC01g009450.1	AC1.0ch01	2955345	2957028	+	1395	KAH7548067.1 hypothetical protein JRO89_XS14G0061600 [Xanthoceras sorbifolium]	Uncharacterized protein OS=Solanum lycopersicum OX=4081 PE=4 SV=1	Enoyl-CoA delta isomerase 1, peroxisomal OS=Arabidopsis thaliana OX=3702 GN=ECI1 PE=1 SV=1	12.9497	14.4696	10.3839	14.9854	11.4545	14.7779	13.3843	13.1889	11.9858	15.8632	15.1504	12.5013	17.7141	20.4015	13.0643	18.1309	16.5439	13.0647	15.751	18.8796	17.2237	14.2611	12.958	14.0961	24.1368	19.4925	23.815	22.1548	19.5032	21.6665	16.8696	24.159	19.6962	16.3948	26.2264	22.8097	20.3142	13.3025	19.6431	25.7362	11.0978
AC01g009460.1	AC1.0ch01	2955887	2956448	-	342	0	0	0	1.14383	0.66989	1.31291	1.31671	1.2427	2.07664	1.92089	1.156	2.20279	1.59734	1.18194	1.74068	1.6562	3.01971	0.938318	2.13685	1.59076	1.9795	0.605806	1.82412	1.62927	1.55262	0.655178	1.82591	2.58839	1.78557	1.6821	2.40011	2.51654	0.705421	1.52699	2.2014	2.10173	1.6186	2.77458	1.8465	1.53637	1.18772	1.45504	2.00943	1.43197
AC01g009470.1	AC1.0ch01	2957307	2962299	+	1224	KAI5674503.1 hypothetical protein M9H77_14867 [Catharanthus roseus]	uncharacterized protein LOC113730524 OS=Coffea arabica OX=13443 GN=LOC113730524 PE=4 SV=1	0	8.21104	9.04351	8.05647	12.1639	9.50939	8.83779	8.55105	8.19707	9.1351	8.70273	10.0465	8.86165	8.06495	9.72201	8.37269	9.97197	9.78319	9.73916	7.47161	11.1271	7.52568	7.01552	7.35256	5.69685	9.51234	10.267	10.7123	5.4464	9.43702	11.3875	9.88906	8.24115	9.4878	9.3461	10.702	12.0565	8.93371	9.7868	10.9984	5.64186	0.715987
AC01g009470.2	AC1.0ch01	2957307	2962299	+	924	KAI5674503.1 hypothetical protein M9H77_14867 [Catharanthus roseus]	uncharacterized protein LOC113730524 OS=Coffea arabica OX=13443 GN=LOC113730524 PE=4 SV=1	0	3.92169	4.08633	4.7742	4.26363	4.26842	5.02257	3.16017	4.15108	3.95207	5.28774	4.29798	4.58907	3.88846	5.45022	4.69159	4.07944	4.3746	3.64229	4.24064	4.83391	3.49129	3.85279	3.0575	3.87094	4.07672	5.50551	4.69217	1.66161	3.14567	5.24027	6.25338	3.89479	4.32355	5.22128	6.40797	2.71544	4.09699	5.46351	4.49352	3.55515	0.178997
AC01g009470.3	AC1.0ch01	2958324	2962299	+	924	KAI5674503.1 hypothetical protein M9H77_14867 [Catharanthus roseus]	uncharacterized protein LOC113730524 OS=Coffea arabica OX=13443 GN=LOC113730524 PE=4 SV=1	0	4.53445	5.56008	5.66937	4.38903	4.64663	4.39475	2.97428	3.67817	4.27601	4.02088	3.97563	4.19346	3.24038	4.93465	3.82545	3.94994	4.53367	3.40475	3.73581	4.56029	3.64646	3.56526	2.62071	4.30916	5.43562	4.83592	4.95777	2.76936	5.57233	5.34104	5.08996	3.49966	4.32355	4.38588	5.74735	4.9964	3.92628	5.46351	4.62191	3.40057	0
AC01g009480.1	AC1.0ch01	2963449	2971874	+	2154	KAI5674503.1 hypothetical protein M9H77_14867 [Catharanthus roseus]	uncharacterized protein LOC113730524 OS=Coffea arabica OX=13443 GN=LOC113730524 PE=4 SV=1	0	35.4178	44.7486	41.3565	39.7521	41.0633	42.3538	38.2938	37.3597	37.7714	34.4254	36.0493	38.295	41.1889	36.6785	32.769	37.6863	38.8941	37.4522	41.0939	38.4888	35.456	37.0327	36.9812	36.0801	39.7318	43.8953	42.8493	34.7093	39.9051	48.9764	44.0645	35.2789	47.9194	43.18	49.4801	56.3724	50.5864	48.3164	48.2733	37.0972	7.15987
AC01g009510.1	AC1.0ch01	2975889	2977825	-	822	0	0	0	2.90042	1.07182	2.74517	3.88743	1.02658	3.62205	3.22213	4.09853	0	0.826209	1.07449	0.712097	0.720085	0.95747	1.0105	0.64753	0.159076	0.395901	0.403871	0.364823	0.0775843	0.172513	0.655178	0.0730366	0.323549	0.371994	0.619721	0.184624	0.269629	0.906969	0.290855	0.225785	0	0.104426	0	0	0	0	0	0	0
AC01g009530.1	AC1.0ch01	2979384	2989915	+	5214	KAI5659842.1 hypothetical protein M9H77_28635 [Catharanthus roseus]	uncharacterized protein LOC113725506 isoform X1 OS=Coffea arabica OX=13443 GN=LOC113725506 PE=4 SV=1	0	60.3368	68.7307	67.6744	67.7792	64.5666	61.3333	72.2502	62.2137	71.9147	83.1166	79.8349	84.7395	83.5299	88.8238	80.8397	82.0421	77.3111	84.1685	78.149	76.4304	87.903	77.1707	84.6636	74.2052	103.212	103.34	103.051	75.4188	107.942	96.5419	99.036	97.031	73.0801	71.1661	78.8114	83.0923	80.9155	70.788	68.5155	55.2593	26.6705
AC01g009540.1	AC1.0ch01	2990076	2992688	+	585	XP_042478369.1 actin-depolymerizing factor 1-like [Macadamia integrifolia]	Actin-binding OS=Macleaya cordata OX=56857 GN=BVC80_1835g742 PE=3 SV=1	Actin-depolymerizing factor 2 OS=Petunia hybrida OX=4102 GN=ADF2 PE=2 SV=1	92.078	94.6554	84.205	88.2196	85.0442	85.3354	81.9166	93.373	124.976	123.05	131.249	128.098	128.031	120.568	119.672	112.929	147.623	149.413	172.15	153.864	163.78	168.603	164.086	150.967	131.232	125.808	137.312	159.238	128.883	129.999	132.848	131.745	120.819	114.659	113.89	132.296	118.073	110.553	108.572	120.566	192.243
AC01g009550.1	AC1.0ch01	2993314	2995977	+	2664	KAI5659844.1 hypothetical protein M9H77_28637 [Catharanthus roseus]	pentatricopeptide repeat-containing protein At2g39620-like OS=Coffea arabica OX=13443 GN=LOC113725509 PE=4 SV=1	Pentatricopeptide repeat-containing protein At2g39620 OS=Arabidopsis thaliana OX=3702 GN=PCMP-E33 PE=3 SV=1	5.31062	5.42611	5.72905	5.39224	5.9974	6.76115	3.65588	5.83253	4.79431	4.13104	6.12462	5.22204	6.12072	4.93465	5.12466	6.73432	7.79474	6.57195	7.16871	8.11731	9.69804	7.47555	9.90047	9.49475	3.81788	4.16633	4.51511	4.15403	3.68493	5.64337	3.85383	6.26553	5.58459	6.47439	6.73828	6.40843	7.11283	6.55621	7.532	9.35158	2.86395
AC01g009560.1	AC1.0ch01	2996764	3002129	-	4143	KAI5659845.1 hypothetical protein M9H77_28638 [Catharanthus roseus]	Elongator complex protein 1 OS=Coffea arabica OX=13443 GN=LOC113725508 PE=3 SV=1	Elongator complex protein 1 OS=Arabidopsis thaliana OX=3702 GN=ELP1 PE=1 SV=1	24.1838	20.9675	28.2872	23.9516	26.2589	26.4168	24.3519	27.7965	20.2786	19.2782	18.6962	16.22	22.1786	20.917	18.1889	26.2897	29.27	32.8598	27.7661	30.0067	28.7838	31.8574	25.3336	29.0686	17.4069	20.4597	19.654	15.1391	16.5373	20.558	17.7421	20.0948	23.4793	24.54	24.9713	25.0906	30.2722	27.9351	29.7856	25.5043	14.1408
AC01g009580.1	AC1.0ch01	3007822	3008545	+	372	RAL36994.1 hypothetical protein DM860_003916 [Cuscuta australis]	Ribosomal protein S8 family protein OS=Theobroma cacao OX=3641 GN=TCM_041895 PE=3 SV=1	40S ribosomal protein S15a-1 OS=Arabidopsis thaliana OX=3702 GN=RPS15AA PE=2 SV=2	145.348	126.408	152.357	130.605	148.638	161.833	121.636	152.434	144.801	145.633	153.169	136.248	149.706	170.724	143.563	176.258	166.632	183.856	158.822	192.9	163.936	237.493	191.458	219.037	192.9	192.618	212.918	180.285	196.649	241.455	189.346	220.818	186.814	180.395	190.72	208.002	209.743	188.752	214.148	211.84	351.192
AC01g009590.1	AC1.0ch01	3010055	3012700	+	657	KAI5659847.1 hypothetical protein M9H77_28640 [Catharanthus roseus]	Uncharacterized protein OS=Camellia sinensis var. sinensis OX=542762 GN=TEA_015625 PE=4 SV=1	Ras-related protein RABE1c OS=Arabidopsis thaliana OX=3702 GN=RABE1C PE=1 SV=1	7.47572	5.4931	5.90808	5.76845	6.48367	5.65039	7.2498	6.20035	6.60837	3.415	6.76931	6.09238	9.21709	4.78735	6.20734	6.60481	2.38614	3.40475	4.13968	2.91858	3.02579	4.42783	4.65905	2.48324	4.40027	3.27355	4.16098	5.16946	4.13431	2.92246	2.76312	1.86272	1.20099	3.39383	1.58548	3.80161	2.1623	2.37544	1.92579	2.00943	11.8138
AC01g009600.1	AC1.0ch01	3013115	3014080	-	750	KAI5659846.1 hypothetical protein M9H77_28639 [Catharanthus roseus]	uncharacterized protein LOC113721452 OS=Coffea arabica OX=13443 GN=LOC113721452 PE=4 SV=1	0	1.14383	1.8087	1.67097	1.81831	1.51286	2.84934	1.23928	2.15436	2.20279	2.47863	2.25644	0.949462	1.87222	1.84129	1.6601	1.74833	5.56767	6.09687	6.26	5.65476	5.81882	5.06038	6.33339	5.989	1.2942	2.52956	0.796784	2.3078	1.70765	1.41084	2.03598	1.41115	2.88237	3.96818	2.77458	3.58437	2.90203	2.99305	2.7817	2.93686	7.33887
AC01g009620.1	AC1.0ch01	3015501	3022458	+	3573	KAI5676323.1 hypothetical protein M9H77_07273 [Catharanthus roseus]	oxoglutarate dehydrogenase (succinyl-transferring) OS=Coffea canephora OX=49390 GN=GSCOC_T00029823001 PE=3 SV=1	2-oxoglutarate dehydrogenase, mitochondrial OS=Dictyostelium discoideum OX=44689 GN=ogdh PE=3 SV=1	86.5631	85.277	92.0228	86.6521	92.8246	86.4944	86.2541	89.222	112.666	107.022	111.533	104.836	117.014	106.721	106.535	109.821	110.16	107.685	110.459	111.18	115.213	126.049	112.982	138.112	178.081	153.559	164.315	128.59	165.373	174.44	138.883	146.986	151.084	157.265	158.416	156.083	157.62	135.257	145.932	129.454	69.8088
AC01g009630.1	AC1.0ch01	3022676	3023683	-	687	KAI5664662.1 hypothetical protein M9H77_23985 [Catharanthus roseus]	Inorganic pyrophosphatase 2 OS=Vitis vinifera OX=29760 GN=VvCHDp000277_2 PE=4 SV=1	Thiamine phosphate phosphatase-like protein OS=Arabidopsis thaliana OX=3702 GN=At4g29530 PE=1 SV=1	2.53276	1.74171	1.85	1.94372	1.02658	1.54541	2.10678	1.94418	0.194364	0.0550806	0.161174	0.158244	0.144017	0.220955	0.144357	0	0	0	0	0	0	0	0	0	0.323549	0.148798	0.0885315	0.276936	0.269629	0	0.145427	0.225785	0.120099	0	0	0.108617	0	0	0.0855909	0	0
AC01g009640.1	AC1.0ch01	3026613	3028934	+	1353	KAI5659851.1 hypothetical protein M9H77_28644 [Catharanthus roseus]	WAT1-related protein OS=Coffea canephora OX=49390 GN=GSCOC_T00020863001 PE=3 SV=1	WAT1-related protein At2g39510 OS=Arabidopsis thaliana OX=3702 GN=At2g39510 PE=2 SV=1	21.4876	27.0635	29.8985	23.1992	31.2837	36.2687	35.1956	52.9131	99.1904	67.9694	101.593	97.4781	95.1952	85.9514	95.4919	97.3238	5.72675	8.07638	7.37064	6.47561	6.51708	5.17538	7.71655	6.50026	30.6077	19.9389	27.2677	68.5877	31.1871	27.1083	38.5383	15.8049	66.0543	84.9503	45.12	43.2297	54.8541	48.2689	47.8025	60.9012	9.30784
AC01g009650.1	AC1.0ch01	3027626	3029731	-	270	0	0	0	1.02127	1.60774	1.0742	0.627005	1.18867	1.40052	0.929462	1.36618	1.1014	0.93637	0.859595	0.949462	1.00812	1.69399	0.86614	0.84179	0.636305	1.9795	1.61548	1.6417	1.16376	1.26509	1.38315	1.46073	0.711808	0.520791	0.885315	0.923119	0.719011	0.403098	0.508996	0.846693	1.68138	1.67081	1.91578	1.41203	2.04849	1.42526	1.06989	1.39114	2.68495
AC01g009660.1	AC1.0ch01	3030138	3034739	-	2154	XP_011072619.1 uncharacterized protein LOC105157824 isoform X1 [Sesamum indicum]	uncharacterized protein LOC105157824 isoform X1 OS=Sesamum indicum OX=4182 GN=LOC105157824 PE=4 SV=1	0	4.5753	5.15815	7.34034	5.76845	3.83617	3.86351	4.8332	3.3629	0.64788	0.495725	0.91332	0.87034	0.93611	0.515561	0.505248	0.84179	0.159076	0	0	0.182412	0.232753	0	0.218393	0	0.258839	1.48798	2.92154	0.553871	0.539258	0.100774	1.5997	1.35471	15.6128	14.9851	21.2718	15.0978	17.0708	3.56316	12.2395	8.03772	0
AC01g009670.1	AC1.0ch01	3037426	3038076	-	651	KAI5659861.1 hypothetical protein M9H77_28654 [Catharanthus roseus]_x0001_CAF74934.1 zinc finger DNA-binding protein [Catharanthus roseus]	Zinc finger DNA-binding protein OS=Catharanthus roseus OX=4058 GN=zct2 PE=2 SV=1	Zinc finger protein ZAT18 OS=Arabidopsis thaliana OX=3702 GN=ZAT18 PE=2 SV=1	3.06382	1.47376	2.44678	2.31992	2.43138	1.78688	2.47856	10.0887	18.9181	11.6771	26.7549	28.8795	21.2425	7.1442	15.6627	21.498	4.61321	4.43409	5.04839	7.57008	4.57747	4.65785	4.29506	7.37669	67.7512	34.2978	58.4308	53.1716	53.8359	25.6975	27.4858	25.7395	1.20099	0.574341	0.924862	1.19479	1.13805	0.712631	0.684727	1.85486	0.715987
AC01g009680.1	AC1.0ch01	3037695	3038266	+	402	0	0	0	0.653615	0.133978	0.358065	0.313502	0.378214	0.338058	0.433749	1.47127	2.65631	1.92782	4.5666	3.48136	2.80833	1.03112	2.88713	3.04339	0.238614	0.554261	0.807742	0.63844	0.775843	0.690051	0.363988	1.31466	10.2242	3.12475	6.37427	9.41581	6.11159	3.12401	5.23539	3.95123	0.180148	0	0.132123	0	0.170708	0.285053	0	0.618286	0
AC01g009690.1	AC1.0ch01	3046035	3047955	-	219	0	0	0	3.47233	3.0145	3.28227	3.38583	2.97168	2.99422	3.2841	4.30872	2.46194	2.47863	2.14899	2.69014	2.23226	2.2832	2.09317	3.23765	1.82938	3.87983	2.22129	3.37461	3.80163	4.19781	2.83911	4.52827	2.26484	2.82715	2.30182	2.12317	1.97728	2.41859	1.52699	2.59653	2.82232	2.08851	0.990923	2.38958	2.1623	2.32793	1.92579	2.62772	6.98088
AC01g009710.1	AC1.0ch01	3053193	3054229	-	849	KAI5659862.1 hypothetical protein M9H77_28655 [Catharanthus roseus]	protein UPSTREAM OF FLC-like OS=Coffea arabica OX=13443 GN=LOC113721516 PE=3 SV=1	Protein SOSEKI 4 OS=Arabidopsis thaliana OX=3702 GN=SOK4 PE=1 SV=1	4.04424	2.34461	2.62581	4.20093	4.32245	4.24987	3.65588	2.83745	4.01685	2.36846	3.16976	2.45278	3.09637	3.53527	3.17585	2.71963	1.6703	1.1877	1.51452	0.912058	1.70685	1.78263	1.89274	1.38769	2.32955	1.63677	3.27567	0.923119	1.79753	3.22478	2.32684	3.49966	1.86153	2.19294	3.03883	2.71544	5.91787	1.66281	2.73891	2.00943	3.93793
AC01g009720.1	AC1.0ch01	3054704	3057094	-	1341	KAI5659863.1 hypothetical protein M9H77_28656 [Catharanthus roseus]	protein gar2-like OS=Coffea arabica OX=13443 GN=LOC113730536 PE=4 SV=1	Phragmoplastin interacting protein 1 OS=Arabidopsis thaliana OX=3702 GN=PHIP1 PE=1 SV=1	16.6672	14.8046	18.4404	17.6188	18.9647	19.4142	19.3328	17.2349	13.7351	12.4482	13.3775	12.5804	15.9859	17.6764	13.4973	13.0801	16.3849	22.6455	19.8906	14.5017	21.5684	25.5319	18.2722	16.2141	7.57105	12.7222	8.94169	10.062	9.07751	12.7983	10.2526	9.59585	16.8138	15.3506	15.6566	17.596	16.0465	16.343	19.3007	17.1574	23.4486
AC01g009730.1	AC1.0ch01	3057566	3058502	-	759	PSR93079.1 Aquaporin TIP1-3 like [Actinidia chinensis var. chinensis]	Aquaporin TIP1-3 like OS=Actinidia chinensis var. chinensis OX=1590841 GN=CEY00_Acc27688 PE=3 SV=1	Aquaporin TIP1-2 OS=Musa acuminata OX=4641 GN=TIP1-2 PE=2 SV=1	457.735	775.062	675.968	673.779	741.678	946.078	929.214	727.385	3330.69	4633.76	3180.29	3643.24	3073.32	3543.82	3526.71	2641.86	464.344	1152.94	808.247	566.114	516.013	831.397	1178.01	483.867	671.623	635.291	380.686	909.549	741.929	615.328	901.577	565.591	55.0052	95.1318	40.4957	75.5977	44.8393	91.1693	63.1661	80.0681	817.837
AC01g009740.1	AC1.0ch01	3059892	3060866	-	735	KAI5661034.1 hypothetical protein M9H77_20357 [Catharanthus roseus]	CCG-binding protein 1 OS=Handroanthus impetiginosus OX=429701 GN=CDL12_18746 PE=4 SV=1	CCG-binding protein 1 OS=Arabidopsis thaliana OX=3702 GN=MEE14 PE=1 SV=1	5.84168	8.23964	10.4436	9.78128	10.4819	9.27244	10.41	10.982	48.9797	61.1945	42.55	49.6094	51.7741	48.5364	46.2663	33.1536	2.46568	2.53377	3.23097	2.64497	2.63787	3.39275	3.42149	1.16859	0.517679	0.892785	0.531189	0.738495	0.98864	0.906969	1.23613	2.25785	1.02084	1.30532	0.660615	1.41203	1.02425	1.18772	1.06989	0.541001	3.57994
AC01g009750.1	AC1.0ch01	3061217	3063739	-	2523	XP_027111070.1 receptor-like protein kinase THESEUS 1 [Coffea arabica]_x0001_XP_027111072.1 receptor-like protein kinase THESEUS 1 [Coffea arabica]	receptor-like protein kinase THESEUS 1 OS=Coffea arabica OX=13443 GN=LOC113730539 PE=4 SV=1	Receptor-like protein kinase THESEUS 1 OS=Arabidopsis thaliana OX=3702 GN=THE1 PE=1 SV=1	56.0475	61.6299	57.1711	57.8099	51.7073	49.7428	55.6438	46.923	27.2109	21.7017	22.7793	26.0311	22.6107	25.1888	26.2729	23.6349	27.043	21.2203	24.1313	20.5213	25.0597	26.9695	23.2952	21.1076	11.9713	7.06788	11.4206	13.3852	12.0434	17.2324	10.0345	16.4823	13.0307	15.0895	16.3833	17.0529	16.4449	15.2978	14.5504	14.066	16.1097
AC01g009760.1	AC1.0ch01	3063779	3064926	-	327	0	0	0	1.34808	1.54075	1.79033	2.13182	1.9451	2.26982	2.29267	1.156	1.42534	0.826209	1.39684	0.632975	1.08013	0.515561	1.44357	1.16555	0.636305	0.870982	0.706774	1.45929	1.4741	1.49511	1.23756	0.730366	0.12942	0.223196	0.354126	0.276936	0.359505	0.604646	0.436282	0.620908	0.240197	0.36549	0.528492	0.543087	0.341416	0.76014	0.684727	0.541001	0.178997
AC01g009780.1	AC1.0ch01	3067086	3068435	+	1047	KAI5639461.1 hypothetical protein M9H77_00602 [Catharanthus roseus]	protein-serine/threonine phosphatase OS=Handroanthus impetiginosus OX=429701 GN=CDL12_12362 PE=3 SV=1	Probable protein phosphatase 2C 60 OS=Oryza sativa subsp. japonica OX=39947 GN=Os06g0717800 PE=2 SV=1	7.31232	7.97169	9.25002	9.21697	8.80699	7.72703	6.93998	9.72088	4.27601	4.79201	3.59956	5.7759	4.89658	5.59752	4.3307	6.4753	6.28351	5.06753	6.05806	7.66128	5.97399	6.95802	7.42535	5.76989	6.08272	5.9519	8.32196	7.0157	6.29135	6.44956	5.67167	6.32197	6.66548	6.63103	6.67222	5.86534	5.91787	6.55621	7.06125	5.56458	8.59185
AC01g009800.1	AC1.0ch01	3069023	3070537	+	591	KAI5659866.1 hypothetical protein M9H77_28659 [Catharanthus roseus]	23 kDa subunit of oxygen evolving system of photosystem II OS=Actinidia chinensis var. chinensis OX=1590841 GN=CEY00_Acc03762 PE=3 SV=1	Photosynthetic NDH subunit of lumenal location 1, chloroplastic OS=Arabidopsis thaliana OX=3702 GN=PNSL1 PE=1 SV=2	2.0017	2.94751	2.68549	2.19452	2.37735	1.88346	2.78839	2.99508	0.259152	0.495725	0.429798	0.553853	0.576068	0.515561	0.505248	0.388518	53.4496	51.1504	67.1435	64.3913	64.8605	32.8924	47.5368	40.3162	0.12942	0.0743988	0	0	0.0898764	0.100774	0	0	2.52207	3.91596	3.4352	2.4982	2.1623	1.52028	2.99568	3.40057	80.3696
AC01g009810.1	AC1.0ch01	3070824	3071619	+	621	0	0	0	7.47572	8.84254	8.47421	8.21376	5.88934	7.67874	9.23265	9.5107	8.35765	6.66475	7.30656	7.20009	9.2891	6.33403	5.77427	7.77037	5.72675	5.38425	6.05806	6.65802	4.88781	6.26797	6.91577	5.84293	12.3596	13.615	11.6862	11.8159	9.25727	10.3798	10.2526	8.46693	8.58706	7.62307	7.79526	8.79801	7.45424	7.74393	7.10404	10.0472	6.98088
AC01g009820.1	AC1.0ch01	3071678	3080887	-	4206	KAI5659872.1 hypothetical protein M9H77_28665 [Catharanthus roseus]	ABC transporter B family member 6-like OS=Coffea arabica OX=13443 GN=LOC113725520 PE=4 SV=1	ABC transporter B family member 20 OS=Arabidopsis thaliana OX=3702 GN=ABCB20 PE=1 SV=1	73.9402	79.3819	76.2082	77.1216	71.3204	77.2703	72.9318	70.4107	67.7682	74.7994	76.2354	83.9483	75.4649	78.3653	68.8581	62.3572	54.4836	55.5053	52.2003	52.4433	55.7831	55.7216	49.3568	58.7214	122.172	117.922	121.377	89.9118	101.65	116.596	103.472	97.9342	71.4587	67.2501	73.7247	73.4254	79.3222	69.2678	64.4927	67.3932	17.7207
AC01g009850.1	AC1.0ch01	3083915	3085523	-	462	XP_038692409.1 60S ribosomal protein L23a-like [Tripterygium wilfordii]_x0001_XP_038692410.1 60S ribosomal protein L23a-like [Tripterygium wilfordii]_x0001_KAF5727403.1 60S ribosomal protein L23a-like isoform X1 [Tripterygium wilfordii]	50S ribosomal protein L23, chloroplastic OS=Tripterygium wilfordii OX=458696 GN=HS088_TW22G01096 PE=3 SV=1	60S ribosomal protein L23A OS=Fritillaria agrestis OX=64177 GN=RPL23A PE=2 SV=1	118.59	116.628	129.142	137.126	121.947	117.837	106.888	155.429	107.872	110.381	97.2955	103.175	111.325	117.548	89.1402	138.377	126.466	158.36	131.258	151.31	144.927	183.266	159.864	190.625	117.772	109.813	123.679	122.036	125.288	205.882	127.831	155.396	145.139	146.405	143.684	155.323	144.59	141.149	159.113	153.412	378.936
AC01g009860.1	AC1.0ch01	3086175	3088242	+	1356	XP_027111077.1 beta-glucuronosyltransferase GlcAT14A-like [Coffea arabica]	beta-glucuronosyltransferase GlcAT14A-like OS=Coffea arabica OX=13443 GN=LOC113730543 PE=4 SV=1	Beta-glucuronosyltransferase GlcAT14A OS=Arabidopsis thaliana OX=3702 GN=GLCAT14A PE=2 SV=1	13.2766	12.5939	13.4871	15.8632	12.9133	14.1018	11.7112	12.1905	12.5689	12.0626	10.2077	10.2067	9.00106	9.13279	9.74407	9.97197	14.635	13.7774	15.0442	14.5929	13.7324	13.686	12.8852	11.978	17.6011	14.2846	16.0242	20.0317	14.2005	19.1471	14.1792	16.7081	9.54785	9.97265	10.1735	9.55833	9.38893	10.642	9.67177	10.3563	19.5107
AC01g009870.1	AC1.0ch01	3088478	3089792	-	765	KAI5664955.1 hypothetical protein M9H77_24278 [Catharanthus roseus]	Phosphoribosyl-ATP diphosphatase OS=Handroanthus impetiginosus OX=429701 GN=CDL12_03746 PE=3 SV=1	Histidine biosynthesis bifunctional protein hisIE, chloroplastic OS=Arabidopsis thaliana OX=3702 GN=HISN2 PE=1 SV=1	11.4791	12.5939	12.771	11.7877	9.61745	11.3491	9.04676	10.3514	7.58019	10.5755	6.76931	8.62428	9.86516	7.2915	9.96061	8.28839	11.6126	15.9944	15.8519	13.4985	15.9048	15.0661	19.5826	15.6298	7.57105	5.80311	6.10868	8.86194	8.26863	8.96892	6.83509	9.14428	7.80642	12.5311	12.4196	12.3824	11.0391	13.1599	10.7844	11.0519	34.9044
AC01g009880.1	AC1.0ch01	3090644	3095259	-	2442	KAI5659873.1 hypothetical protein M9H77_28666 [Catharanthus roseus]	protein-tyrosine-phosphatase MKP1-like isoform X2 OS=Coffea arabica OX=13443 GN=LOC113730551 PE=4 SV=1	Protein-tyrosine-phosphatase MKP1 OS=Arabidopsis thaliana OX=3702 GN=MKP1 PE=1 SV=1	39.8705	30.48	38.0146	35.9901	36.4707	35.8341	36.4969	38.8835	28.7011	30.9553	33.7391	29.5916	32.6198	33.0695	32.4081	31.729	46.3707	41.2529	43.82	46.971	42.2059	37.7228	37.5636	35.4958	28.0841	34.9674	28.153	25.6627	30.4681	32.6509	29.1582	32.7952	33.6877	30.9622	30.5865	32.1508	32.8897	33.8262	33.8512	33.0783	15.2147
AC01g009890.1	AC1.0ch01	3095527	3096321	-	348	0	0	0	1.14383	1.13881	1.01452	0.752406	1.18867	1.06247	0.681605	1.31363	1.36055	1.04653	1.07449	1.50332	1.44017	1.25208	1.87664	1.23031	2.22707	2.53377	3.53387	2.00653	2.32753	2.47268	2.47512	3.21361	2.97665	3.12475	2.12476	3.32323	2.60641	3.5271	2.83583	2.14496	2.04168	2.29736	1.38729	2.17235	2.1054	1.37775	1.58343	1.93214	2.68495
AC01g009900.1	AC1.0ch01	3096334	3102876	-	1689	KAI5659875.1 hypothetical protein M9H77_28668 [Catharanthus roseus]	Beta-hexosaminidase OS=Coffea canephora OX=49390 GN=GSCOC_T00029790001 PE=3 SV=1	Beta-hexosaminidase 1 OS=Arabidopsis thaliana OX=3702 GN=HEXO1 PE=1 SV=1	38.4407	41.8681	37.7162	39.9402	37.3892	38.3937	44.1804	38.2004	41.0756	50.564	42.6574	52.2204	45.0053	44.8538	55.7938	45.0034	93.6959	75.4587	78.7548	76.0656	74.7913	74.353	71.1233	82.6774	97.3236	97.4624	81.449	85.2039	99.8526	85.3559	100.127	85.7418	49.6608	51.3252	56.7469	53.2225	49.0501	48.4589	52.296	50.6222	27.9235
AC01g009910.1	AC1.0ch01	3110037	3112677	+	1194	KAI5659880.1 hypothetical protein M9H77_28673 [Catharanthus roseus]	Cation efflux protein cytoplasmic domain-containing protein OS=Coffea canephora OX=49390 GN=GSCOC_T00029788001 PE=4 SV=1	Metal tolerance protein 5 OS=Oryza sativa subsp. japonica OX=39947 GN=MTP5 PE=2 SV=1	69.4057	72.2811	61.5276	66.9014	59.1635	63.4582	67.0452	66.9427	61.0303	73.2572	59.8493	67.7283	54.7265	58.1111	50.9579	51.4787	97.4342	95.3329	79.4616	101.512	84.7996	67.28	67.9202	60.9125	19.2188	28.4203	21.4246	23.078	27.0528	41.3175	23.4865	25.9088	67.0151	66.0492	55.9541	51.1588	56.6181	55.7278	53.4087	57.5006	39.3793
AC01g009920.1	AC1.0ch01	3113629	3123195	+	2142	KAI5659879.1 hypothetical protein M9H77_28672 [Catharanthus roseus]	sulfate transporter 4.1, chloroplastic-like isoform X1 OS=Coffea arabica OX=13443 GN=LOC113730554 PE=3 SV=1	Probable sulfate transporter 4.2 OS=Arabidopsis thaliana OX=3702 GN=SULTR4;2 PE=2 SV=2	47.7139	39.5905	36.7017	45.5833	40.0367	44.4787	41.6399	47.501	78.3287	75.0198	100.143	91.8605	86.2662	59.5841	80.2623	70.4513	134.897	80.5262	92.9913	91.753	103.342	64.5198	68.3569	80.6324	71.0514	67.1821	60.3785	66.8338	61.4754	62.984	58.2437	52.495	41.7944	44.1198	48.7534	45.6193	45.8635	38.8622	38.2591	46.3715	43.4962
AC01g009930.1	AC1.0ch01	3124129	3127585	+	837	0	0	0	2.57361	3.21547	5.43066	3.88743	2.26929	3.13911	2.04482	3.25781	0.907032	2.03798	1.50429	2.5319	1.87222	1.25208	1.94881	1.74833	1.90892	1.26688	1.31258	1.18567	1.31893	1.3801	1.81994	1.02251	0.970647	1.04158	0.619721	0.923119	1.16839	0.503872	1.01799	0.338677	1.20099	1.40975	2.70852	1.73788	1.70708	0.332561	1.49784	1.70029	1.25298
AC01g009940.1	AC1.0ch01	3127980	3128596	+	318	0	0	0	1.34808	2.34461	1.85	1.69291	1.35077	1.5937	0.929462	1.20854	1.49012	0.93637	0.967045	0.553853	0.720085	0.95747	0.577427	1.16555	2.30661	2.05868	1.71645	0.547235	1.70685	1.15009	1.31036	0.803402	0.12942	0.223196	0.0885315	0.276936	0.449382	0.201549	0.145427	0.169339	1.86153	2.0363	2.24609	2.60682	1.36566	0.807649	1.58343	1.85486	2.50596
AC01g009950.1	AC1.0ch01	3131605	3133961	-	645	KAI8007134.1 Glutathione S-transferase DHAR2 [Camellia lanceoleosa]	Dehydroascorbate reductase OS=Sesamum indicum OX=4182 GN=LOC105171922 PE=2 SV=1	Probable glutathione S-transferase DHAR1, cytosolic OS=Oryza sativa subsp. japonica OX=39947 GN=DHAR1 PE=1 SV=1	119.979	132.571	125.86	126.153	125.297	124.405	117.732	138.194	93.6186	78.4347	79.6738	89.1703	83.8179	90.2968	91.8108	90.719	52.8133	57.0889	68.6581	59.9222	58.4986	65.5549	69.0849	78.0031	121.59	120.005	135.542	150.468	131.939	110.247	130.957	146.139	109.65	117.113	119.109	120.239	116.764	118.249	122.267	140.196	143.734
AC01g009960.1	AC1.0ch01	3136519	3140742	+	3066	KAI5659887.1 hypothetical protein M9H77_28680 [Catharanthus roseus]	DUF4378 domain-containing protein OS=Coffea canephora OX=49390 GN=GSCOC_T00029782001 PE=4 SV=1	0	5.47402	5.96202	6.02743	5.89385	5.51112	6.90603	5.7007	8.30216	11.8562	9.47386	15.5264	10.9188	16.2019	14.1411	14.6522	12.3031	8.51058	7.9972	7.16871	8.20852	7.68085	15.9287	9.82768	10.4442	72.9927	88.0882	80.8293	71.5417	82.5964	69.4336	88.8561	62.4859	16.994	20.7807	20.6112	21.289	21.7937	20.9039	21.9541	17.0029	4.11693
AC01g009970.1	AC1.0ch01	3140727	3141854	-	1128	XP_027104553.1 dirigent protein 24-like [Coffea arabica]	Dirigent protein OS=Coffea arabica OX=13443 GN=LOC113725533 PE=3 SV=1	Dirigent protein 24 OS=Arabidopsis thaliana OX=3702 GN=DIR24 PE=2 SV=1	1.51148	1.13881	1.49194	0.752406	0.972551	0.531233	1.5491	1.41872	0.259152	0.275403	0.483522	0.316487	0.288034	0	0.216535	0.129506	0	0.15836	0.100968	0.273617	0.155169	0.40253	0.29119	0.146073	14.042	13.987	8.85315	13.7545	13.3017	9.06969	21.1597	28.1102	0.600494	0.469916	1.12305	0.651704	0.455221	0.855158	0.9415	0.695572	0
AC01g009980.1	AC1.0ch01	3140751	3142339	+	930	KAF5453508.1 hypothetical protein F2P56_028405, partial [Juglans regia]	Secreted protein (Fragment) OS=Juglans regia OX=51240 GN=F2P56_028405 PE=4 SV=1	0	0.326807	0.133978	0.298388	0.250802	0.324184	0.193176	0.247856	0.577999	0.259152	0.165242	0.0537247	0.237366	0.360042	0	0	0.064753	0	0.15836	0	0.182412	0	0	0	0.0730366	3.75317	3.94314	2.92154	4.52328	4.31407	3.32555	6.18066	7.90247	0.300247	0.104426	0.594554	0.108617	0.284513	0.142526	0.256773	0.0772858	0
AC01g009990.1	AC1.0ch01	3142567	3143298	-	732	XP_019246342.1 PREDICTED: dirigent protein 16-like [Nicotiana attenuata]_x0001_OIT03236.1 dirigent protein 25 [Nicotiana attenuata]	Dirigent protein OS=Nicotiana attenuata OX=49451 GN=DIR25_2 PE=3 SV=1	0	5.14722	5.82804	4.71453	5.39224	4.80873	4.82939	6.93998	6.20035	3.10982	3.35992	2.04154	2.69014	1.87222	2.4305	3.96981	2.91389	1.11353	0.870982	1.81742	0.63844	1.62927	1.15009	0.873571	1.31466	2.20013	2.08317	2.30182	4.06172	4.04444	5.24027	4.50825	6.20908	1.32109	0.939831	1.51942	1.41203	1.02425	0.997684	1.54064	1.77757	1.61097
AC01g010010.1	AC1.0ch01	3143933	3145972	-	984	KAI5659890.1 hypothetical protein M9H77_28683 [Catharanthus roseus]	DH200=94 genomic scaffold, scaffold_803 OS=Coffea canephora OX=49390 GN=GSCOC_T00010018001 PE=4 SV=1	Caffeoylshikimate esterase OS=Arabidopsis thaliana OX=3702 GN=CSE PE=1 SV=1	24.9191	24.183	20.0517	22.5095	22.855	22.3601	22.9267	23.6979	56.9486	69.2914	65.0069	68.3613	57.1747	58.4057	60.4854	45.7157	13.9987	6.8095	9.59193	9.66781	14.1979	12.2484	5.38702	8.76439	415.243	330.256	386.175	383.925	331.015	361.881	251.08	178.539	36.5701	26.8374	26.7549	27.6974	26.3459	19.3836	27.4747	21.9492	8.41285
AC01g010030.1	AC1.0ch01	3156363	3158087	+	1725	KAI5659892.1 hypothetical protein M9H77_28685 [Catharanthus roseus]	Exocyst subunit Exo70 family protein OS=Coffea canephora OX=49390 GN=GSCOC_T00010020001 PE=3 SV=1	Exocyst complex component EXO70H1 OS=Arabidopsis thaliana OX=3702 GN=EXO70H1 PE=1 SV=1	9.06891	11.1202	7.28066	10.471	7.29413	8.59632	8.92283	10.982	9.26468	7.82144	7.30656	9.09901	8.64102	7.88072	8.37269	11.3965	5.16998	5.78015	7.06774	5.74596	5.35332	5.11788	5.89661	5.62382	18.8306	18.6741	13.988	16.1546	14.6498	19.4495	15.1972	9.93453	5.88484	4.96022	4.95462	8.36354	5.69026	4.84589	4.19395	3.63243	5.01191
AC01g010040.1	AC1.0ch01	3158807	3160756	-	951	XP_027184791.1 probable pectate lyase 4 [Coffea eugenioides]	Pectate lyase OS=Coffea canephora OX=49390 GN=GSCOC_T00010021001 PE=3 SV=1	Probable pectate lyase 4 OS=Arabidopsis thaliana OX=3702 GN=At1g30350 PE=2 SV=1	18.5872	16.6133	15.1581	15.4243	17.7761	18.6415	16.7303	13.4516	22.8054	20.7654	21.7048	22.708	22.2506	22.3901	22.4475	19.8792	18.2938	19.6367	22.7177	22.0718	20.4047	22.8867	20.3105	20.1581	29.2488	29.0899	24.7003	25.755	26.873	26.7052	23.0502	19.982	13.2109	13.993	13.6747	12.1652	13.3152	12.4948	13.8657	10.9746	26.1335
AC01g010050.1	AC1.0ch01	3163654	3165749	+	1752	XP_027104561.1 ankyrin repeat-containing protein ITN1 [Coffea arabica]_x0001_CDP21519.1 unnamed protein product [Coffea canephora]	DH200=94 genomic scaffold, scaffold_4647 OS=Coffea canephora OX=49390 GN=GSCOC_T00000979001 PE=4 SV=1	Ankyrin repeat-containing protein ITN1 OS=Arabidopsis thaliana OX=3702 GN=ITN1 PE=1 SV=1	125.903	110.465	107.897	117.626	116.22	102.287	106.021	108.401	193.133	201.87	223.549	203.739	188.158	180.446	199.934	170.236	118.83	88.6026	108.944	96.7693	95.8166	105.923	86.2652	104.296	217.231	222.155	228.411	226.81	242.307	219.386	221.704	188.361	88.0924	87.091	73.4604	97.5384	96.8482	102.619	95.2626	97.1482	59.606
AC01g010080.1	AC1.0ch01	3167982	3169850	-	1161	XP_027109625.1 probable membrane-associated kinase regulator 4 [Coffea arabica]	probable membrane-associated kinase regulator 4 OS=Coffea arabica OX=13443 GN=LOC113729540 PE=4 SV=1	Probable membrane-associated kinase regulator 4 OS=Arabidopsis thaliana OX=3702 GN=MAKR4 PE=3 SV=1	0.980422	0.66989	0.835486	1.25401	0.86449	1.54541	1.98285	0.89327	0.842244	0.826209	1.18194	1.50332	0.792093	0.515561	1.15485	1.1008	2.38614	3.64229	1.81742	1.73291	2.09478	1.84014	1.31036	2.92146	0.582388	1.11598	0.973847	0.830807	0.719011	1.31007	1.5997	1.24182	0.660543	0.522128	0.924862	0.43447	0.512123	1.90035	1.58343	0.541001	3.40094
AC01g010110.1	AC1.0ch01	3172896	3182602	-	2184	KAI5659898.1 hypothetical protein M9H77_28691 [Catharanthus roseus]	spindle pole body component 110-like OS=Coffea arabica OX=13443 GN=LOC113725545 PE=4 SV=1	0	77.5351	83.4683	76.6857	75.7422	86.503	76.063	83.1559	81.9182	95.4975	104.378	103.581	100.01	105.204	105.69	107.546	97.0648	103.956	89.0777	106.521	104.978	104.351	98.1023	93.9089	99.4758	129.42	117.327	122.351	126.744	127.085	107.325	128.994	122.827	87.9123	82.7051	80.8593	78.3132	84.8418	83.2828	81.0546	90.8108	58.174
AC01g010120.1	AC1.0ch01	3185225	3187200	+	702	KAI5659903.1 hypothetical protein M9H77_28696 [Catharanthus roseus]	Chalcone-flavonone isomerase family protein OS=Dimocarpus longan OX=128017 GN=CHI PE=2 SV=1	Chalcone--flavanone isomerase OS=Camellia sinensis OX=4442 GN=CHI PE=2 SV=2	29.3718	26.6616	25.2436	32.1027	27.6096	23.4226	26.9544	26.0099	14.3829	10.961	14.828	12.1056	13.0335	11.2687	13.2086	14.2457	5.09044	5.22589	4.13968	5.56355	6.4395	6.03795	7.57095	7.81491	6.34156	4.83592	8.67609	7.93882	6.20147	4.83717	9.23464	6.37842	11.9498	16.0293	11.0983	10.4273	12.1203	13.6825	10.7844	13.7569	38.8423
AC01g010130.1	AC1.0ch01	3188737	3191340	+	2604	CAA97692.1 receptor-like protein kinase [Catharanthus roseus]	Receptor-like protein kinase OS=Catharanthus roseus OX=4058 PE=2 SV=1	Receptor-like protein kinase HERK 1 OS=Arabidopsis thaliana OX=3702 GN=HERK1 PE=1 SV=1	30.5156	30.279	35.4485	29.72	30.4733	28.7349	22.6169	24.6963	31.0334	28.5868	30.9454	36.7125	34.9241	35.2054	24.2519	34.7724	8.59012	13.0647	9.28903	6.01958	8.99978	10.2933	11.2108	12.8544	112.142	96.3464	98.3585	118.621	119.805	105.511	105.289	98.3293	42.1547	45.3207	49.1498	53.5484	56.6181	56.773	35.3918	38.952	23.2696
AC01g010140.1	AC1.0ch01	3191911	3197645	+	3231	KAI5659904.1 hypothetical protein M9H77_28697 [Catharanthus roseus]	protein RDM16 isoform X1 OS=Coffea arabica OX=13443 GN=LOC113730563 PE=4 SV=1	Protein RDM16 OS=Arabidopsis thaliana OX=3702 GN=RDM16 PE=2 SV=1	113.035	106.579	108.553	100.572	108.439	98.6162	95.053	107.508	128.928	127.512	130.712	115.518	124.575	124.766	112.887	122.772	163.61	144.504	142.062	160.249	140.971	134.502	124.557	110.577	242.856	265.157	220.178	220.625	249.677	174.944	202.58	155.735	105.327	93.6698	109.794	96.5609	100.661	100.386	89.6136	80.1454	88.6034
AC01g010160.1	AC1.0ch01	3214688	3229634	+	6129	KAH0884876.1 hypothetical protein HID58_060972, partial [Brassica napus]	ABC_tran domain-containing protein/ABC2_membrane domain-containing protein (Fragment) OS=Cephalotus follicularis OX=3775 GN=CFOL_v3_20729 PE=4 SV=1	ABC transporter G family member 16 OS=Arabidopsis thaliana OX=3702 GN=ABCG16 PE=2 SV=2	161.811	150.189	125.204	135.057	151.988	133.967	157.141	126.897	189.57	175.377	184.383	202.394	219.122	188.401	175.682	209.282	52.4952	62.6315	54.0177	57.5508	54.1538	34.0425	50.7399	32.5013	83.4757	87.3442	82.2458	89.8194	87.1801	88.3791	84.8569	102.732	28.3433	30.3357	24.4428	32.1508	32.0931	35.204	30.5987	29.9096	88.4245
AC01g010190.1	AC1.0ch01	3215716	3216165	-	387	MCD7463007.1 hypothetical protein [Datura stramonium]	Uncharacterized protein OS=Parasponia andersonii OX=3476 GN=PanWU01x14_062760 PE=4 SV=1	0	2.1651	1.47376	0.537098	1.75561	1.4048	1.5937	1.05339	1.20854	2.52673	2.09306	3.33093	2.29453	2.23226	2.20955	1.51574	2.39586	0.159076	0	0	0.0912058	0.310337	0	0.0727976	0	0.582388	0.743988	0.531189	0.738495	0.449382	0.604646	0.58171	0.508016	0.120099	0.0522128	0	0.217235	0	0	0	0	0
AC01g010200.1	AC1.0ch01	3216563	3216900	-	318	KAH6835739.1 hypothetical protein C2S53_002928 [Perilla frutescens var. hirtella]	0	0	4.00339	3.88536	2.20807	2.50802	3.67408	2.75275	3.53195	2.41708	4.98867	4.79201	4.94267	5.45941	6.12072	4.7137	4.9803	5.89253	0	0.237541	0	0	0.310337	0.0575043	0.145595	0.146073	1.22949	0.818387	1.06238	1.47699	1.43802	2.01549	1.16342	1.52405	0	0.104426	0.0660615	0.217235	0	0.142526	0	0.309143	0
AC01g010220.1	AC1.0ch01	3222339	3222952	-	468	0	0	0	1.96084	1.40677	1.31291	0.689705	1.08061	1.73858	1.735	1.734	1.23097	1.7075	0.698421	0.474731	1.22414	1.39938	1.6601	1.35981	0.954458	1.42524	0.90871	1.82412	0.931012	0.862564	1.96554	0.657329	1.87658	2.15756	2.30182	3.04629	3.32543	1.20929	1.38156	1.12892	0.840691	0.887618	1.25517	0.651704	1.25186	1.18772	0.898704	1.15929	3.75893
AC01g010250.1	AC1.0ch01	3230392	3231332	+	720	KAI5659909.1 hypothetical protein M9H77_28702 [Catharanthus roseus]	uncharacterized protein LOC113725548 OS=Coffea arabica OX=13443 GN=LOC113725548 PE=4 SV=1	0	17.6885	20.0297	17.0081	16.8037	14.048	15.8404	16.2966	14.0296	12.2449	14.1006	11.3896	10.6815	11.3053	11.8579	8.15615	12.6916	71.6639	95.1746	76.9374	90.2937	75.1792	61.5871	61.878	62.1541	3.81788	4.16633	4.51511	3.8771	4.31407	3.72865	3.7084	4.06413	13.391	17.178	13.0141	11.2962	9.21822	13.6825	12.2823	12.0566	168.615
AC01g010260.1	AC1.0ch01	3231023	3231661	-	282	0	0	0	4.4936	4.48826	3.87904	5.20414	3.99827	4.39475	4.89517	4.78162	4.92389	5.17757	5.31875	6.8836	5.97671	4.861	3.82545	6.4753	5.48813	6.09687	3.63484	6.2932	5.74124	6.21046	5.67821	5.03952	5.17679	5.8775	6.02014	6.36952	5.12295	4.63562	4.7991	3.89479	3.42281	3.28941	4.09582	4.01884	3.64177	4.65586	3.85159	4.01886	6.26489
AC01g010270.1	AC1.0ch01	3231674	3242387	-	4023	KAI5659910.1 hypothetical protein M9H77_28703 [Catharanthus roseus]	PCI domain-containing protein OS=Coffea canephora OX=49390 GN=GSCOC_T00029766001 PE=4 SV=1	SAC3 family protein A OS=Arabidopsis thaliana OX=3702 GN=SAC3A PE=1 SV=1	92.2414	85.9468	88.1438	87.1537	87.9078	87.4603	98.0892	88.5914	121.089	127.622	123.352	127.861	115.43	114.896	125.374	96.482	117.319	123.521	109.55	119.297	118.238	104.945	115.894	98.4533	100.494	111.524	105.884	94.8043	115.311	119.115	113.724	94.9425	72.5396	72.5758	70.4877	71.253	72.4939	73.6861	73.9933	59.6646	37.9473
AC01g010280.1	AC1.0ch01	3245130	3250582	-	4566	XP_027111118.1 uncharacterized protein LOC113730571 [Coffea arabica]_x0001_XP_027111119.1 uncharacterized protein LOC113730571 [Coffea arabica]_x0001_XP_027111120.1 uncharacterized protein LOC113730571 [Coffea arabica]_x0001_XP_027159922.1 uncharacterized protein LOC113761236 [Coffea eugenioides]_x0001_XP_027181066.1 uncharacterized protein LOC113779616 [Coffea eugenioides]	uncharacterized protein LOC113730571 OS=Coffea arabica OX=13443 GN=LOC113730571 PE=4 SV=1	0	168.796	168.41	153.491	165.529	160.687	155.168	173.128	161.524	222.482	225.39	230.264	234.913	222.578	216.83	229.671	209.929	206.879	217.27	221.22	215.884	242.529	243.416	217.883	215.312	238.003	237.035	228.588	214.071	249.677	191.27	252.826	195.699	157.449	149.172	153.329	169.66	163.026	148.845	154.149	133.318	97.3743
AC01g010290.1	AC1.0ch01	3252501	3252812	-	312	GAV57897.1 Histone domain-containing protein, partial [Cephalotus follicularis]_x0001_GAV63738.1 Histone domain-containing protein, partial [Cephalotus follicularis]	Histone H4 OS=Eucalyptus grandis OX=71139 GN=EUGRSUZ_A00511 PE=3 SV=1	Histone H4 OS=Glycine max OX=3847 PE=3 SV=1	67.1589	54.529	77.9389	68.5943	70.1317	55.6829	49.8811	64.2629	23.4532	22.0873	19.0186	22.7871	22.0346	22.6847	20.3543	23.3111	10.4195	14.3316	11.4094	13.0424	14.8186	19.2639	15.9427	13.7309	20.3189	21.5012	24.2576	27.232	22.8286	21.9688	23.7047	29.9729	25.2207	30.8578	25.5658	29.3267	28.053	28.0302	28.1166	26.2772	82.1596
AC01g010300.1	AC1.0ch01	3254296	3260372	+	2037	KAI5659913.1 hypothetical protein M9H77_28706 [Catharanthus roseus]	fructose-bisphosphate aldolase-lysine N-methyltransferase, chloroplastic-like isoform X2 OS=Coffea arabica OX=13443 GN=LOC113725553 PE=4 SV=1	0	6.20934	6.49793	5.60969	5.32954	6.96995	5.21575	6.3823	4.93926	5.70134	6.49951	5.90972	5.38029	6.91282	5.45022	5.77427	6.66956	10.4195	11.877	11.7123	13.2248	9.3877	10.1783	11.5748	12.4893	6.21214	6.47269	5.40042	5.81565	4.85332	5.84491	5.45353	5.58817	4.864	5.58677	4.75643	6.51704	5.97477	5.36849	5.94857	6.02829	6.80188
AC01g010310.1	AC1.0ch01	3260489	3261531	+	342	KAI5659913.1 hypothetical protein M9H77_28706 [Catharanthus roseus]	Rubisco LSMT substrate-binding domain-containing protein OS=Davidia involucrata OX=16924 GN=Din_038591 PE=4 SV=1	0	2.04255	2.61257	1.73065	1.75561	2.43138	1.93176	1.79696	2.41708	1.1014	1.59734	1.28939	2.61102	1.94423	2.2832	1.29921	2.0721	2.46568	3.56311	3.83677	4.01305	4.65506	3.68027	5.16863	4.09005	2.39426	2.23196	3.27567	2.03086	1.5279	2.82168	2.83583	1.18537	1.92158	1.72302	1.45335	2.60682	1.82088	1.18772	2.01139	3.16872	2.32696
AC01g010330.1	AC1.0ch01	3264493	3267044	+	945	XP_027104584.1 serine/arginine-rich splicing factor RS2Z33-like isoform X1 [Coffea arabica]_x0001_XP_027104585.1 serine/arginine-rich splicing factor RS2Z33-like isoform X1 [Coffea arabica]_x0001_XP_027111143.1 serine/arginine-rich splicing factor RS2Z33-like isoform X1 [Coffea arabica]_x0001_XP_027111144.1 serine/arginine-rich splicing factor RS2Z33-like isoform X1 [Coffea arabica]_x0001_CDP0000…	Serine/arginine-rich splicing factor RS2Z32 OS=Coffea canephora OX=49390 GN=GSCOC_T00029762001 PE=4 SV=1	Serine/arginine-rich splicing factor RS2Z32 OS=Arabidopsis thaliana OX=3702 GN=RS2Z32 PE=1 SV=1	75.6559	69.6015	74.5969	76.0557	70.0237	73.0687	71.6305	79.1858	85.5201	79.4813	82.8435	78.568	70.6403	85.7304	74.9211	76.6029	114.933	106.181	100.059	110.359	93.7994	96.6072	81.5333	79.6829	81.9873	78.9371	75.0747	86.5885	79.9001	80.3172	73.0045	75.1299	80.0458	79.2591	75.9708	60.6085	79.1515	69.0777	77.2458	72.0304	114.021
AC01g010340.1	AC1.0ch01	3267068	3270086	-	1500	KAI5659930.1 hypothetical protein M9H77_28723 [Catharanthus roseus]	uncharacterized protein LOC107806883 OS=Nicotiana tabacum OX=4097 GN=LOC107806883 PE=4 SV=1	0	11.1115	11.4551	8.95163	8.52727	9.13118	9.22414	10.1002	7.98689	2.72109	4.07596	3.9219	2.92751	3.16837	2.5778	2.52624	4.33845	9.14689	16.7862	15.8519	16.3258	14.3531	12.1909	30.6478	23.5178	4.07672	3.64554	3.45273	6.09258	4.85332	3.72865	5.96252	7.56379	6.00494	6.05669	6.93646	6.95151	5.51955	9.16919	8.13113	9.42887	12.7088
AC01g010340.2	AC1.0ch01	3267068	3270086	-	1707	KAI5659930.1 hypothetical protein M9H77_28723 [Catharanthus roseus]	uncharacterized protein LOC107806883 OS=Nicotiana tabacum OX=4097 GN=LOC107806883 PE=4 SV=1	0	10.2127	12.058	8.2355	9.53047	9.40133	10.6247	8.9848	9.5107	3.2394	5.06741	3.27721	3.71873	2.88034	3.24067	5.62991	4.01469	13.7601	18.1323	18.679	17.2379	17.7668	15.4111	36.9812	27.2426	5.43562	5.35671	6.19721	4.89253	4.9432	5.13949	7.34408	6.7171	7.02578	6.63103	7.26677	5.97396	5.80407	8.50407	9.28661	9.96987	20.9426
AC01g010340.3	AC1.0ch01	3267068	3270086	-	1725	KAI5659930.1 hypothetical protein M9H77_28723 [Catharanthus roseus]	uncharacterized protein LOC107806883 OS=Nicotiana tabacum OX=4097 GN=LOC107806883 PE=4 SV=1	0	11.3566	11.5891	10.0855	12.8536	11.4545	12.5081	11.9591	11.4549	2.65631	6.22411	5.6411	5.0638	3.74444	3.75623	4.76377	4.98598	16.7825	22.6455	21.809	24.7168	17.7668	17.0213	41.5674	29.0686	6.21214	5.20791	5.48896	6.55414	6.56097	4.63562	6.54423	7.11222	7.20592	7.36201	7.79526	9.3411	6.65761	9.35922	10.3565	9.04244	17.8997
AC01g010340.4	AC1.0ch01	3267068	3270086	-	1725	KAI5659930.1 hypothetical protein M9H77_28723 [Catharanthus roseus]	uncharacterized protein LOC107806883 OS=Nicotiana tabacum OX=4097 GN=LOC107806883 PE=4 SV=1	0	12.0919	13.6657	13.9645	14.2957	9.83357	12.7979	11.7112	11.9278	2.78588	5.6733	3.9219	3.63961	5.40064	3.97718	4.69159	4.66222	15.8281	19.5575	18.1742	20.7037	19.4737	19.3789	43.8242	32.5013	5.69446	7.29108	7.52518	6.09258	5.39258	6.85266	7.63494	8.41048	7.68632	7.57086	8.91831	9.9928	6.82831	11.022	10.9128	12.5976	25.5966
AC01g010340.5	AC1.0ch01	3267068	3270086	-	1746	KAI5659930.1 hypothetical protein M9H77_28723 [Catharanthus roseus]	uncharacterized protein LOC107806883 OS=Nicotiana tabacum OX=4097 GN=LOC107806883 PE=4 SV=1	0	9.43656	12.9959	8.35486	11.8504	10.3739	11.0593	9.41855	10.982	4.79431	4.35137	3.81446	3.56048	3.74444	3.75623	4.25852	4.40321	14.7146	18.9241	15.751	21.5246	16.4479	15.4111	39.8931	29.5068	5.17679	5.57991	4.7807	4.06172	5.48246	6.04646	5.96252	6.88644	6.42528	6.31775	5.21886	9.12386	6.08858	10.5945	11.9399	11.902	21.4796
AC01g010340.6	AC1.0ch01	3267068	3270086	-	1746	KAI5659930.1 hypothetical protein M9H77_28723 [Catharanthus roseus]	uncharacterized protein LOC107806883 OS=Nicotiana tabacum OX=4097 GN=LOC107806883 PE=4 SV=1	0	10.8255	11.7231	11.8758	11.7877	9.8876	10.3349	9.91426	10.404	3.82249	3.24975	4.51288	3.87697	3.67243	3.09337	3.82545	4.01469	13.1238	18.6865	20.5974	17.2379	17.6116	18.1138	39.8931	26.8775	4.65911	4.61272	5.75455	5.35409	4.76345	6.34879	7.34408	6.37842	7.44612	7.10095	5.81342	8.58078	6.94212	8.50407	10.5705	10.7427	23.2696
AC01g010350.1	AC1.0ch01	3273394	3274820	+	1155	KAI5659928.1 hypothetical protein M9H77_28721 [Catharanthus roseus]	Uncharacterized protein OS=Malus baccata OX=106549 GN=C1H46_029590 PE=4 SV=1	0	4.20765	3.55042	5.8484	6.83435	5.83531	4.20157	3.34606	5.72744	1.03661	0.99145	1.34312	1.18683	1.29615	1.84129	0.938318	0.64753	3.26106	3.08803	2.72613	2.28014	1.62927	2.47268	1.81994	1.6068	2.91194	2.00877	3.80686	2.95398	2.60641	3.9302	2.98126	3.49966	1.68138	2.40179	2.70852	1.41203	1.59327	2.37544	1.54064	1.70029	13.9618
AC01g010360.1	AC1.0ch01	3275247	3278343	-	1185	KAI5659927.1 hypothetical protein M9H77_28720 [Catharanthus roseus]	Peroxin-12 OS=Coffea canephora OX=49390 GN=GSCOC_T00029757001 PE=3 SV=1	Peroxisome biogenesis protein 12 OS=Arabidopsis thaliana OX=3702 GN=PEX12 PE=1 SV=2	13.2766	13.1968	11.5774	13.7941	11.6166	10.0451	12.5168	9.93107	12.828	11.2364	14.2908	11.71	14.3297	12.6681	12.126	13.1449	13.9987	17.7364	17.1645	18.7884	17.9996	15.3536	15.7971	15.7759	10.2242	10.7134	9.11875	8.585	7.45974	11.2867	11.2706	11.1199	12.5503	10.1293	10.702	8.79801	11.096	10.8795	10.9128	11.361	15.5727
AC01g010370.1	AC1.0ch01	3278759	3282375	+	924	KAI5659926.1 hypothetical protein M9H77_28719 [Catharanthus roseus]	nitrilase-like protein 2 OS=Coffea arabica OX=13443 GN=LOC113730585 PE=4 SV=1	Deaminated glutathione amidase, chloroplastic/cytosolic OS=Arabidopsis thaliana OX=3702 GN=NLP2 PE=1 SV=1	15.2782	13.4648	13.7855	15.2989	15.7229	16.3234	17.1641	16.0789	14.1886	17.1301	15.6339	15.7452	16.0579	14.5094	20.7152	16.5768	40.4054	34.3642	42.3055	42.6843	41.43	38.9304	38.2915	47.4738	25.8839	24.0308	23.9035	35.2631	28.4908	21.0618	22.0322	25.6266	11.5895	15.0373	12.0893	13.7944	13.7135	14.6327	9.97134	13.3704	29.7135
AC01g010380.1	AC1.0ch01	3283185	3284878	+	1182	KAI5659926.1 hypothetical protein M9H77_28719 [Catharanthus roseus]	7-methylxanthosine synthase 1-like isoform X1 OS=Nicotiana tabacum OX=4097 GN=LOC107831561 PE=3 SV=1	Probable caffeine synthase MTL2 OS=Coffea canephora OX=49390 GN=MTL2 PE=3 SV=1	4.4119	6.49793	3.4613	5.01604	4.26842	4.0084	4.1516	4.67653	3.49855	4.84709	4.08308	6.32975	4.89658	3.09337	4.83595	3.75568	25.7704	25.4168	43.3152	44.782	37.4732	34.2725	44.7705	51.7099	0.647098	0.520791	0.885315	2.76936	0.359505	0.906969	1.5997	2.42719	8.28681	4.22924	4.95462	6.08258	8.763	6.79375	5.77738	9.42887	8.41285
AC01g010390.1	AC1.0ch01	3285041	3296772	+	3540	KAI5659468.1 hypothetical protein M9H77_28261 [Catharanthus roseus]	DNA ligase OS=Coffea arabica OX=13443 GN=LOC113692785 PE=3 SV=1	DNA ligase 4 OS=Arabidopsis thaliana OX=3702 GN=LIG4 PE=1 SV=1	41.0552	41.5332	45.2953	43.2006	37.4973	43.3197	42.1356	40.8803	42.5009	43.7891	38.7892	46.9193	42.9171	41.3922	44.9671	41.5067	54.4041	56.0596	53.8158	50.2544	53.5332	55.5491	53.1422	45.867	90.1408	88.1626	87.2921	81.1421	87.7193	76.2862	82.6028	80.7181	53.8042	55.3456	54.2365	50.5071	47.343	52.7822	50.6698	53.6363	25.7755
AC01g010400.1	AC1.0ch01	3297698	3299854	+	1203	KAI5659606.1 hypothetical protein M9H77_28399 [Catharanthus roseus]	probable inactive purple acid phosphatase 28 OS=Coffea arabica OX=13443 GN=LOC113694865 PE=4 SV=1	Probable inactive purple acid phosphatase 28 OS=Arabidopsis thaliana OX=3702 GN=PAP28 PE=2 SV=1	13.8076	12.6609	11.0403	11.2234	10.9682	11.832	12.2689	12.6109	6.09007	6.88507	8.59595	8.62428	10.7293	6.70229	8.08397	9.5187	5.40859	5.54261	5.9571	6.56682	5.04298	5.57791	7.71655	6.64633	10.7418	11.9782	11.332	15.2315	14.6498	13.7053	14.47	13.5471	5.52454	7.04873	7.79526	8.03769	8.99061	7.41137	7.74597	9.11972	6.26489
AC01g010410.1	AC1.0ch01	3299192	3303707	-	3300	KAI5659917.1 hypothetical protein M9H77_28710 [Catharanthus roseus]	coiled-coil domain-containing protein 18-like OS=Coffea arabica OX=13443 GN=LOC113725561 PE=4 SV=1	0	20.2621	20.1637	22.6775	23.0111	20.3695	21.8289	13.5701	21.3859	13.7998	14.2108	15.419	14.4793	14.5457	12.2262	13.0643	12.7564	12.0103	12.4313	10.8035	13.1336	11.7928	13.2835	9.90047	12.7084	75.9046	68.8933	80.2096	78.0958	78.8216	62.3793	64.9333	63.8407	14.2917	13.993	12.6178	17.2702	15.8189	16.1055	15.064	13.525	15.0357
AC01g010420.1	AC1.0ch01	3306456	3310722	+	1689	XP_027111127.1 protein MAEA homolog [Coffea arabica]_x0001_XP_027163618.1 protein MAEA homolog [Coffea eugenioides]	protein MAEA homolog OS=Coffea arabica OX=13443 GN=LOC113730574 PE=4 SV=1	Protein MAEA homolog OS=Arabidopsis thaliana OX=3702 GN=MAEA PE=1 SV=1	38.0731	39.9254	36.5227	40.1283	35.6062	41.4845	40.8344	39.5141	42.9544	46.8736	53.1875	51.271	45.6534	42.8652	51.0301	50.1836	61.5625	56.8514	57.2487	59.375	53.2228	50.7763	47.3184	36.9565	37.2081	35.4882	37.7144	38.5864	32.4454	38.6974	34.7571	36.1256	42.0346	43.3367	45.8467	46.1624	45.3514	46.4636	45.4488	44.0529	43.6752
AC01g010430.1	AC1.0ch01	3312118	3316295	-	1965	KAI5659931.1 hypothetical protein M9H77_28724 [Catharanthus roseus]	uncharacterized protein LOC113730590 OS=Coffea arabica OX=13443 GN=LOC113730590 PE=4 SV=1	Ankyrin repeat domain-containing protein 13B OS=Mus musculus OX=10090 GN=Ankrd13b PE=2 SV=1	24.102	22.3073	23.8113	21.8198	22.6929	23.664	21.3157	22.9623	24.1659	25.7777	23.0479	23.3409	21.5305	23.7895	21.2926	23.0521	24.1796	20.5077	21.1023	22.5278	20.2495	17.4813	18.1266	16.2872	26.9193	25.5188	29.6581	28.8013	26.5135	17.434	23.7774	24.7234	21.858	23.0259	19.1578	23.6786	25.4924	23.4218	23.2379	23.1857	18.4367
AC01g010430.2	AC1.0ch01	3312118	3316295	-	1965	KAI5659931.1 hypothetical protein M9H77_28724 [Catharanthus roseus]	uncharacterized protein LOC113730590 OS=Coffea arabica OX=13443 GN=LOC113730590 PE=4 SV=1	Ankyrin repeat domain-containing protein 13B OS=Mus musculus OX=10090 GN=Ankrd13b PE=2 SV=1	23.3259	22.6423	21.6033	22.6976	23.5033	25.9338	24.0421	24.3285	22.0279	23.1889	26.7012	24.4487	22.7547	25.0415	19.6325	19.8792	20.9185	18.9241	21.91	23.8047	23.2753	19.2639	18.0538	14.3882	28.9253	24.9236	24.4347	27.1397	30.558	18.9456	22.7594	22.9172	21.918	22.4515	24.8391	22.158	24.6388	23.6594	22.81	24.5769	16.2887
AC01g010430.3	AC1.0ch01	3312118	3316295	-	1965	KAI5659931.1 hypothetical protein M9H77_28724 [Catharanthus roseus]	uncharacterized protein LOC113730590 OS=Coffea arabica OX=13443 GN=LOC113730590 PE=4 SV=1	Ankyrin repeat domain-containing protein 13B OS=Mus musculus OX=10090 GN=Ankrd13b PE=2 SV=1	23.8569	19.8957	25.721	23.3873	22.0445	23.9538	22.0592	23.9081	22.6758	25.4472	22.0809	23.5783	21.4585	22.4637	20.4265	22.7931	20.5208	19.6367	20.5974	20.8861	20.1719	24.3243	19.2186	18.5513	28.2782	29.8339	26.0283	26.9551	27.1427	19.8526	21.8141	29.4085	20.657	19.4754	23.3858	21.7235	25.0371	23.0417	22.9811	23.9586	18.2577
AC01g010430.4	AC1.0ch01	3312118	3316295	-	1965	KAI5659931.1 hypothetical protein M9H77_28724 [Catharanthus roseus]	uncharacterized protein LOC113730590 OS=Coffea arabica OX=13443 GN=LOC113730590 PE=4 SV=1	Ankyrin repeat domain-containing protein 13B OS=Mus musculus OX=10090 GN=Ankrd13b PE=2 SV=1	23.2442	23.3122	26.1984	24.704	21.8284	23.1328	21.0058	22.8047	25.0082	22.3627	23.3703	24.5278	21.8186	22.9056	24.2519	25.1889	24.4977	19.6367	22.7177	20.3389	20.8702	19.4364	14.8507	18.7704	26.2722	26.5604	26.3824	27.8782	28.4908	19.3487	21.3051	21.6189	22.4585	23.1825	23.65	17.1616	24.9802	24.9421	21.6117	23.8813	17.1837
AC01g010450.1	AC1.0ch01	3319837	3323640	+	1182	KAA3472889.1 AT-hook motif nuclear-localized protein 14 [Gossypium australe]	AT-hook motif nuclear-localized protein OS=Gossypium australe OX=47621 GN=EPI10_023312 PE=4 SV=1	AT-hook motif nuclear-localized protein 14 OS=Arabidopsis thaliana OX=3702 GN=AHL14 PE=1 SV=1	9.84507	10.1823	8.41454	9.21697	9.23924	8.25826	10.2241	8.51234	11.8562	10.961	11.4434	10.9979	12.9615	11.9316	12.3425	10.8138	23.0661	21.9329	21.7081	25.6288	20.3271	18.4014	22.5673	21.7649	2.97665	3.71994	4.07245	2.03086	3.14567	4.53485	2.76312	3.89479	10.7488	9.65937	9.51286	9.01525	10.9822	11.5446	11.512	9.19701	12.1718
AC01g010460.1	AC1.0ch01	3323725	3324898	+	378	KAI5659932.1 hypothetical protein M9H77_28725 [Catharanthus roseus]	0	0	3.47233	4.42127	3.9984	3.95013	3.8902	3.57375	3.59392	4.5189	4.21122	6.22411	3.97563	4.43082	4.96859	4.49274	3.89763	5.56876	8.51058	11.7187	8.07742	10.9447	11.3273	7.70557	10.0461	9.12957	1.16478	1.63677	1.4165	1.47699	0.719011	2.01549	2.03598	0.959585	5.40444	4.33367	4.88855	4.56193	4.3815	6.36617	4.83588	5.56458	15.2147
AC01g010470.1	AC1.0ch01	3328141	3331498	+	2304	KAI5659933.1 hypothetical protein M9H77_28726 [Catharanthus roseus]	Ethylene receptor OS=Coffea canephora OX=49390 GN=CcEIN4 PE=3 SV=1	Protein EIN4 OS=Arabidopsis thaliana OX=3702 GN=EIN4 PE=1 SV=1	48.5309	52.5194	52.1582	45.4579	50.9509	53.0267	52.2358	46.8704	155.038	131.918	145.863	105.153	135.304	126.902	114.114	124.391	53.0519	49.646	52.6042	43.4139	55.0849	55.4341	43.7514	52.8054	106.124	85.8562	104.733	105.974	93.6512	86.3637	99.1815	95.2247	102.084	87.0388	111.776	85.5905	111.358	50.3118	59.3573	68.8616	32.5774
AC01g010480.1	AC1.0ch01	3332028	3334097	+	1188	KAI5659934.1 hypothetical protein M9H77_28727 [Catharanthus roseus]	tRNA N(3)-methylcytidine methyltransferase OS=Coffea arabica OX=13443 GN=MA29G21.7 PE=3 SV=1	tRNA N(3)-methylcytidine methyltransferase METTL2 OS=Gallus gallus OX=9031 GN=METTL2 PE=2 SV=1	26.1037	23.9821	27.4517	25.2056	20.5316	24.3884	26.0249	26.4303	11.5323	10.3001	9.83162	10.6023	9.86516	10.0903	8.22833	8.5474	13.1238	14.0149	13.0248	12.4952	17.0685	16.2162	17.6898	13.0735	17.1481	18.0789	14.3421	13.9391	14.9195	14.0076	17.0877	19.2482	18.4952	16.8647	16.3833	16.184	16.9001	17.5782	15.8343	18.935	19.5107
AC01g010490.1	AC1.0ch01	3338099	3339019	-	921	XP_027104664.1 AT-hook motif nuclear-localized protein 20-like [Coffea arabica]_x0001_XP_027104665.1 AT-hook motif nuclear-localized protein 20-like [Coffea arabica]_x0001_XP_027104666.1 AT-hook motif nuclear-localized protein 20-like [Coffea arabica]_x0001_XP_027104667.1 AT-hook motif nuclear-localized protein 20-like [Coffea arabica]_x0001_ABZ89182.1 putative protein [Coffea canephora]_x0001_AD…	AT-hook motif nuclear-localized protein OS=Coffea canephora OX=49390 GN=46C02.8 PE=4 SV=1	AT-hook motif nuclear-localized protein 20 OS=Arabidopsis thaliana OX=3702 GN=AHL20 PE=2 SV=1	0.204255	0.401934	0	0.188101	0.162092	0.482939	0.743569	1.36618	1.29576	1.59734	1.98781	1.10771	1.6562	1.39938	2.09317	1.29506	0	0	0	0	0	0	0	0	354.545	383.823	322.432	333.43	364.539	277.533	290.564	239.953	2.16178	0.417703	2.18003	0.760322	3.12964	1.14021	1.54064	3.246	0
AC01g010500.1	AC1.0ch01	3341854	3342648	-	495	KAI5659937.1 hypothetical protein M9H77_28730 [Catharanthus roseus]	Peptidyl-prolyl cis-trans isomerase OS=Ricinus communis OX=3988 GN=RCOM_0608620 PE=3 SV=1	Peptidyl-prolyl cis-trans isomerase CYP19-3 OS=Arabidopsis thaliana OX=3702 GN=CYP19-3 PE=2 SV=2	30.0254	29.4751	34.5533	29.5946	33.6611	39.1664	26.7685	34.2595	35.5686	29.6884	27.7757	24.4487	25.059	39.7718	24.9737	31.0167	58.7787	67.9366	57.1477	62.2935	61.6019	87.7515	72.288	70.6264	29.3783	30.7267	33.3764	27.1397	25.6148	36.4803	26.2496	38.2141	48.8201	39.5773	45.4503	38.2333	53.8868	43.8981	57.6027	50.3131	106.145
AC01g010510.1	AC1.0ch01	3343696	3346576	+	1380	KAI5659937.1 hypothetical protein M9H77_28730 [Catharanthus roseus]	uncharacterized protein LOC113725596 OS=Coffea arabica OX=13443 GN=LOC113725596 PE=4 SV=1	0	75.8602	61.8308	70.6582	74.1747	70.2938	65.8729	71.3207	70.5684	76.9033	85.8155	79.6738	72.1591	71.7925	82.7107	80.2623	70.8398	57.4265	45.2119	46.7481	52.8081	45.4644	43.1857	42.5138	45.1366	51.8326	54.5343	47.8956	46.9867	47.4547	41.116	55.3351	47.3584	62.4513	57.1731	60.8427	59.0879	61.91	61.0487	61.3259	63.6835	58.353
AC01g010520.1	AC1.0ch01	3347258	3348637	-	1380	KAI5659938.1 hypothetical protein M9H77_28731 [Catharanthus roseus]	Rubisco accumulation factor 1, chloroplastic OS=Coffea canephora OX=49390 GN=46C02.11 PE=4 SV=1	Rubisco accumulation factor 1.2, chloroplastic OS=Arabidopsis thaliana OX=3702 GN=RAF1.2 PE=1 SV=1	16.9123	18.6229	17.0678	14.1076	21.2881	22.2152	18.4653	15.9212	19.566	20.7654	20.9526	17.9607	19.0823	27.472	22.5918	18.4546	117.876	115.841	112.882	160.066	142.057	101.035	89.6138	94.4363	19.0247	24.1052	18.9457	21.7856	24.2666	18.5425	23.6319	17.1032	32.4867	38.8463	46.5734	31.2818	41.8803	41.0951	35.8626	27.2046	96.1213
AC01g010530.1	AC1.0ch01	3347478	3348056	+	579	0	0	0	3.22722	4.62224	4.83388	3.51123	5.18694	5.26404	4.02767	3.52054	4.08164	6.88507	4.3517	3.48136	5.04059	6.84959	5.77427	4.66222	27.8383	22.9623	25.3429	39.8569	30.6458	24.2668	20.6745	21.7649	5.50033	5.9519	6.55133	5.4464	6.29135	5.54259	4.14468	5.2495	5.16425	9.86823	6.07766	4.77917	6.99902	8.31403	6.84727	7.41944	22.7326
AC01g010540.1	AC1.0ch01	3348483	3348750	+	258	0	0	0	1.51148	1.54075	1.13387	1.88101	2.70153	1.83517	1.98285	1.36618	1.94364	2.20322	2.41761	2.45278	2.44829	3.24067	2.02099	1.68358	14.3169	12.0354	14.7413	19.062	14.5083	9.66072	11.6476	8.9835	0.388259	0.520791	0.265595	0.461559	0.0898764	0.403098	0.436282	0.338677	1.98163	3.02834	3.03883	2.06373	1.82088	2.13789	2.18257	2.08672	5.5489
AC01g010550.1	AC1.0ch01	3351426	3352085	+	660	KAI5659939.1 hypothetical protein M9H77_28732 [Catharanthus roseus]	Pathoproteinsis-related proteins transcriptional activator PTI5 OS=Hibiscus syriacus OX=106335 GN=F3Y22_tig00004355pilonHSYRG00165 PE=3 SV=1	Ethylene-responsive transcription factor 1B OS=Arabidopsis thaliana OX=3702 GN=ERF1B PE=1 SV=2	0.163404	0	0.179033	0.0627005	0	0	0.123928	0.105091	0	0	0	0	0	0	0	0.194259	0	0	0	0	0	0	0	0	6.21214	3.57114	6.99399	8.03113	4.58369	2.92246	3.99925	3.49966	0.180148	0.36549	0.396369	0.325852	0.512123	0.0475088	0	0	0
AC01g010560.1	AC1.0ch01	3353539	3356816	+	1005	KAI5659942.1 hypothetical protein M9H77_28735 [Catharanthus roseus]	Serine/threonine-protein phosphatase OS=Nicotiana attenuata OX=49451 GN=A4A49_14599 PE=3 SV=1	Serine/threonine-protein phosphatase PP1 OS=Oryza sativa subsp. japonica OX=39947 GN=Os03g0268000 PE=2 SV=2	30.7199	30.279	32.5839	30.974	32.8506	33.2262	28.0078	33.3663	56.8191	65.7111	63.825	57.759	59.335	61.0571	61.4238	53.227	88.8441	105.864	107.733	102.971	95.8166	84.6463	95.0737	86.9866	48.1441	42.0353	41.1672	50.1253	53.9258	51.2942	46.6822	45.4392	31.1656	29.6569	34.0217	32.4766	32.719	28.0777	30.7699	32.1509	73.0307
AC01g010580.1	AC1.0ch01	3361274	3361960	-	375	0	0	0	3.10467	2.94751	2.02904	2.94692	3.83617	3.38058	3.46999	4.46635	3.62813	3.63532	4.24425	4.98468	4.2485	4.5664	2.95931	4.07944	0.715843	0.712622	1.00968	1.73291	1.55169	1.55262	1.38315	2.11806	1.22949	1.71117	1.23944	1.93855	1.5279	0.604646	1.74513	1.18537	2.40197	2.08851	2.97277	3.69299	2.38991	3.18309	3.08127	2.705	1.96897
AC01g010590.1	AC1.0ch01	3362126	3363140	-	849	KAI5659943.1 hypothetical protein M9H77_28736 [Catharanthus roseus]	Protein kinase domain-containing protein OS=Coffea canephora OX=49390 GN=GSCOC_T00029722001 PE=3 SV=1	Phosphoenolpyruvate carboxylase kinase 2 OS=Arabidopsis thaliana OX=3702 GN=PPCK2 PE=1 SV=2	46.3658	44.9496	40.9388	42.8871	48.1413	50.1774	48.8897	43.8753	59.0866	54.8052	53.0263	60.0535	55.3745	51.4824	52.9789	57.2417	12.3284	12.1146	11.1064	12.1304	17.1461	12.881	16.0883	17.4557	13.8479	14.359	13.4568	19.2009	16.2676	14.5115	13.0158	12.1359	25.6411	23.3913	26.0282	21.9407	25.5493	30.5006	33.9796	32.46	5.5489
AC01g010600.1	AC1.0ch01	3365464	3370107	-	1497	KAI5659944.1 hypothetical protein M9H77_28737 [Catharanthus roseus]	Hexosyltransferase OS=Davidia involucrata OX=16924 GN=Din_031062 PE=3 SV=1	Inositol phosphorylceramide glucuronosyltransferase 1 OS=Arabidopsis thaliana OX=3702 GN=IPUT1 PE=1 SV=1	38.8084	37.5138	34.8517	36.6798	36.6868	42.3055	39.3472	40.1446	63.7514	71.8802	78.062	66.225	66.7519	67.5385	71.6009	65.5948	81.6061	56.7722	67.5474	67.4923	65.1708	67.1075	65.445	68.5813	84.3169	84.9634	82.1573	85.6654	79.271	75.6816	78.4581	61.9779	44.977	43.7544	48.0267	43.9901	45.1807	46.8436	47.3745	45.8305	32.0404
AC01g010610.1	AC1.0ch01	3370797	3372509	+	1131	XP_007030469.1 PREDICTED: 1-aminocyclopropane-1-carboxylate oxidase homolog 1 [Theobroma cacao]_x0001_EOY10971.1 2-oxoglutarate (2OG) and Fe(II)-dependent oxygenase superfamily protein, putative [Theobroma cacao]	2-oxoglutarate (2OG) and Fe(II)-dependent oxygenase superfamily protein, putative OS=Theobroma cacao OX=3641 GN=TCM_026243 PE=3 SV=1	Deacetoxyvindoline 4-hydroxylase OS=Catharanthus roseus OX=4058 GN=D4H PE=1 SV=2	35.1318	32.8916	30.913	29.6573	33.2288	33.1296	28.3796	33.629	49.1741	53.6485	61.1387	54.0402	56.7427	42.4969	63.156	56.0114	69.4368	79.4177	76.8364	62.3847	77.4291	87.4065	90.8514	82.8965	68.5277	78.3419	63.5656	58.4334	69.0251	59.86	86.9656	58.704	79.8056	65.997	73.3283	73.9685	76.7616	64.9445	73.009	73.9625	34.1884
AC01g010640.1	AC1.0ch01	3377533	3378909	+	738	XP_019245401.1 PREDICTED: myb-related protein Myb4-like [Nicotiana attenuata]_x0001_OIT03094.1 myb-related protein myb4 [Nicotiana attenuata]	Myb-related protein myb4 OS=Nicotiana attenuata OX=49451 GN=MYB4_13 PE=4 SV=1	Transcription factor MYB15 OS=Arabidopsis thaliana OX=3702 GN=MYB15 PE=1 SV=1	0.939571	0.267956	0.119355	0.250802	0.162092	0	0	0.420363	0.129576	0.660967	0.322348	0.712097	0.360042	0.0736516	0.288713	0	0	0	0	0	0	0	0	0	0.582388	0.818387	0.619721	1.01543	0.629135	0.503872	0.508996	1.07248	0.120099	0	0	0	0.22761	0.0475088	0	0	0
AC01g010650.1	AC1.0ch01	3380501	3385847	+	2541	KAI5659946.1 hypothetical protein M9H77_28739 [Catharanthus roseus]	Cupin type-1 domain-containing protein OS=Chenopodium quinoa OX=63459 PE=3 SV=1	11S globulin seed storage protein Ana o 2.0101 (Fragment) OS=Anacardium occidentale OX=171929 PE=1 SV=1	1.22553	0.736879	1.19355	1.19131	0.702398	1.49711	1.61107	1.36618	0.453516	0.275403	0.161174	0.316487	0.432051	0.662864	0.649605	3.43191	0.318153	0.554261	0.302903	0.182412	0.465506	0.460034	0.29119	0.511256	1.16478	1.63677	1.4165	0.553871	0.629135	1.41084	0.436282	0.620908	0.360296	0.574341	0.264246	0	0.0569026	0.0475088	0.0855909	0.0772858	0.357994
AC01g010660.1	AC1.0ch01	3386212	3389359	-	954	KAI5659947.1 hypothetical protein M9H77_28740 [Catharanthus roseus]	J domain-containing protein OS=Coffea canephora OX=49390 GN=GSCOC_T00029730001 PE=4 SV=1	Protein CHLOROPLAST J-LIKE DOMAIN 1, chloroplastic OS=Arabidopsis thaliana OX=3702 GN=CJD1 PE=1 SV=1	15.3599	16.7472	15.9339	17.9323	17.56	14.1018	14.3137	14.8178	8.0985	8.42733	5.58737	8.46604	9.93717	10.0903	6.20734	8.74166	19.4868	23.279	18.881	20.8861	22.4219	22.9442	22.7856	26.001	9.9006	11.011	11.2435	8.76963	8.89776	13.403	9.45278	9.87808	12.0699	14.5152	16.2511	17.1616	13.8842	13.3025	16.3051	13.525	20.7636
AC01g010670.1	AC1.0ch01	3391620	3393485	+	1038	KAI5659949.1 hypothetical protein M9H77_28742 [Catharanthus roseus]	probable low-specificity L-threonine aldolase 1 OS=Coffea arabica OX=13443 GN=LOC113725579 PE=3 SV=1	Low-specificity L-threonine aldolase 1 OS=Arabidopsis thaliana OX=3702 GN=THA1 PE=1 SV=1	32.3948	31.4848	31.5098	32.8551	31.2837	28.6383	26.0869	30.161	32.4588	25.2269	33.0407	34.1015	35.2122	23.0529	27.4278	27.261	4.45414	4.59245	4.44258	7.8437	3.56888	11.3858	13.2492	7.37669	13.6538	14.9542	15.1389	12.9237	21.4805	23.0773	24.0682	22.014	22.2783	25.0622	18.8275	22.0493	22.7041	26.6049	34.7071	25.8907	23.4486
AC01g010680.1	AC1.0ch01	3395439	3396071	+	633	VFQ99355.1 unnamed protein product [Cuscuta campestris]	ALOG domain-containing protein OS=Cuscuta campestris OX=132261 GN=CCAM_LOCUS41131 PE=3 SV=1	Protein LIGHT-DEPENDENT SHORT HYPOCOTYLS 5 OS=Arabidopsis thaliana OX=3702 GN=LSH5 PE=1 SV=1	2.2468	1.94268	1.61129	1.94372	1.99913	1.78688	2.72642	2.83745	0.518304	0.385564	0.214899	1.18683	0.360042	0.0736516	0.288713	0.259012	0.318153	0	0	0	0.155169	0.115009	0.29119	0.146073	3.3002	7.51428	3.01007	3.23092	3.0558	1.20929	3.27212	12.8133	13.9915	12.1656	16.119	12.5996	15.0792	17.7208	18.7444	15.9209	3.04295
AC01g010690.1	AC1.0ch01	3398620	3406529	-	3741	KAI5659951.1 hypothetical protein M9H77_28744 [Catharanthus roseus]	LSD family protein OS=Gymnema sylvestre OX=4068 PE=2 SV=1	Putative lysine-specific demethylase JMJ16 OS=Arabidopsis thaliana OX=3702 GN=JMJ16 PE=1 SV=1	89.2593	92.2438	86.8905	83.2663	91.744	81.8582	87.8651	85.754	122.061	116.44	140.759	130.709	129.975	114.823	132.375	113.383	83.9127	68.8868	74.0093	76.9777	71.7655	69.5227	62.3147	62.3732	135.438	124.469	141.031	102.466	132.478	105.612	126.595	106.966	66.5947	67.459	67.7791	59.3051	60.4306	58.3883	57.2603	54.0228	38.8423
AC01g010700.1	AC1.0ch01	3407918	3411243	+	726	KAI5659952.1 hypothetical protein M9H77_28745 [Catharanthus roseus]	RRM domain-containing protein OS=Nyssa sinensis OX=561372 GN=F0562_003522 PE=4 SV=1	RNA-binding protein 42 OS=Bos taurus OX=9913 GN=RBM42 PE=2 SV=1	41.9539	37.5808	33.5388	33.921	39.8206	36.317	42.6933	33.3137	48.4614	49.4073	45.666	53.4864	43.0611	43.4544	50.2361	39.8879	51.2226	47.6665	44.8297	48.0654	44.7661	42.2656	40.4755	43.0916	58.6271	65.5453	51.8795	58.7103	53.2068	44.4415	59.0435	46.2294	45.9978	38.6897	40.1654	33.2369	45.579	41.0001	47.3318	55.0275	41.7063
AC01g010710.1	AC1.0ch01	3412118	3428329	-	3519	KAI5659953.1 hypothetical protein M9H77_28746 [Catharanthus roseus]	exportin-4-like isoform X1 OS=Coffea arabica OX=13443 GN=LOC113725574 PE=3 SV=1	Exportin-4 OS=Danio rerio OX=7955 GN=xpo4 PE=2 SV=1	50.1649	57.3426	50.4275	52.2922	56.0298	48.0042	57.1929	51.8097	51.1177	56.2924	57.4317	60.6073	55.3745	54.9441	57.0209	56.9179	53.1315	59.0684	49.7771	45.9677	48.8781	48.4761	46.8089	53.3167	84.0581	84.6658	81.8031	66.003	77.8329	76.1854	79.7669	73.493	70.7982	76.7007	79.6702	70.3841	75.1683	72.4984	78.658	62.2923	15.2147
AC01g010730.1	AC1.0ch01	3429603	3433122	-	1476	KAI5659954.1 hypothetical protein M9H77_28747 [Catharanthus roseus]	cysteine desulfurase OS=Nicotiana tabacum OX=4097 GN=LOC107790197 PE=4 SV=1	Cysteine desulfurase 1, chloroplastic OS=Arabidopsis thaliana OX=3702 GN=NFS2 PE=1 SV=1	23.7344	28.0684	29.6001	28.7795	29.0685	27.8656	30.3624	30.5814	27.0166	33.489	23.7463	28.0883	28.0113	24.6733	25.2624	22.5988	109.126	100.4	108.136	111.636	111.566	73.7205	86.9203	99.4758	22.066	22.9892	21.3361	24.6473	19.5032	19.1471	24.5772	20.8851	27.6227	29.3958	28.4065	25.9596	24.4681	26.985	31.797	29.5232	68.7348
AC01g010760.1	AC1.0ch01	3448873	3450645	+	1773	KAI5659955.1 hypothetical protein M9H77_28748 [Catharanthus roseus]	PPR_long domain-containing protein OS=Coffea canephora OX=49390 GN=GSCOC_T00029746001 PE=4 SV=1	Pentatricopeptide repeat-containing protein At1g08610 OS=Arabidopsis thaliana OX=3702 GN=At1g08610 PE=2 SV=1	14.3795	16.6803	15.8146	15.2989	14.7504	16.5648	14.3137	15.5534	21.3152	19.8841	15.6339	16.0617	17.4261	22.7583	17.4672	19.3612	24.2591	24.2291	23.3235	31.01	21.2581	29.9022	26.4983	23.5178	14.1715	16.8141	12.8371	10.5236	12.1333	16.527	13.961	14.7889	21.3175	16.8125	19.5542	20.8545	19.2331	16.6281	19.8143	13.4477	7.15987
AC01g010780.1	AC1.0ch01	3451352	3453118	-	1767	KAI5659956.1 hypothetical protein M9H77_28749 [Catharanthus roseus]	pentatricopeptide repeat-containing protein At3g04760, chloroplastic-like isoform X2 OS=Coffea arabica OX=13443 GN=LOC113730594 PE=4 SV=1	Pentatricopeptide repeat-containing protein At3g04760, chloroplastic OS=Arabidopsis thaliana OX=3702 GN=At3g04760 PE=2 SV=1	13.2357	13.7327	15.5162	14.0449	16.1011	14.1501	13.0744	11.6651	11.4027	13.4397	13.7535	10.6815	14.4017	9.4274	11.9094	12.1736	82.9583	80.2095	94.6068	75.1535	75.1792	49.9712	59.33	47.2547	4.27085	3.49674	3.0986	2.67704	3.32543	2.11626	2.32684	2.70942	20.2967	21.8772	17.5063	17.4874	16.2741	20.3813	15.8771	17.5439	108.114
AC01g010790.1	AC1.0ch01	3453712	3460253	-	1245	KAI5659963.1 hypothetical protein M9H77_28756 [Catharanthus roseus]	protein prenyltransferase alpha subunit repeat-containing protein 1-like isoform X1 OS=Coffea arabica OX=13443 GN=LOC113730593 PE=3 SV=1	0	24.9599	24.8529	22.2001	22.9484	23.8275	25.4026	25.6531	25.6947	23.1941	24.621	20.5766	25.6355	24.4109	23.8631	24.9015	26.6135	14.635	18.0531	18.0732	15.961	17.922	19.954	18.8546	18.1861	25.8839	22.6916	25.2315	26.7704	23.4577	22.0696	21.5233	22.1834	28.2833	22.7648	26.821	26.5026	24.2405	25.0846	22.6388	29.6777	18.7947
AC01g010800.1	AC1.0ch01	3460565	3461811	-	546	0	0	0	4.61616	3.6174	3.40162	5.20414	3.45796	3.52546	3.9657	4.46635	7.06189	5.28774	5.4262	5.22204	3.96047	5.08196	5.26902	4.2737	3.81783	5.46343	4.54355	4.7427	4.42231	2.93272	4.80464	4.52827	4.78853	4.68712	4.33805	6.46183	3.68493	3.72865	5.38081	3.55611	4.5037	5.48235	6.27585	5.21364	4.66601	4.3233	5.04986	4.79172	7.33887
AC01g010810.1	AC1.0ch01	3461901	3469466	-	1614	KAI5659964.1 hypothetical protein M9H77_28757 [Catharanthus roseus]	serine/threonine protein phosphatase 2A regulatory subunit B''beta OS=Sesamum indicum OX=4182 GN=LOC105161279 PE=4 SV=1	Serine/threonine protein phosphatase 2A regulatory subunit B''beta OS=Arabidopsis thaliana OX=3702 GN=B''BETA PE=1 SV=1	86.8082	86.7507	85.3389	81.2598	77.3178	78.8157	76.5877	84.4403	100.421	101.238	113.896	104.678	98.5796	91.4016	98.4512	94.6042	95.923	94.7787	90.871	95.2188	98.6872	91.6043	87.7939	83.1887	97.7765	103.861	98.8012	99.0506	93.7411	100.774	95.9821	86.024	100.463	95.5495	104.443	96.4523	104.985	88.2238	86.5324	79.8362	41.5273
AC01g010830.1	AC1.0ch01	3470818	3476102	+	2232	KAI5659967.1 hypothetical protein M9H77_28760 [Catharanthus roseus]	Diphthine--ammonia ligase OS=Coffea arabica OX=13443 GN=LOC113725567 PE=4 SV=1	Diphthine--ammonia ligase OS=Schizosaccharomyces pombe (strain 972 / ATCC 24843) OX=284812 GN=mug71 PE=1 SV=1	56.5785	56.2707	59.7969	56.8693	59.0014	60.7055	66.1777	58.6406	89.6666	103.111	100.035	100.564	107.941	121.157	102.638	105.288	122.966	121.462	120.959	156.418	135.695	119.724	114.074	133.146	78.1695	70.8276	64.628	61.4797	67.587	76.2862	71.4776	64.7438	68.8766	65.1616	66.8543	77.1184	69.7057	63.3292	74.3357	62.3696	47.9712
AC01g010850.1	AC1.0ch01	3475361	3478669	-	1098	KAI5659971.1 hypothetical protein M9H77_28764 [Catharanthus roseus]	Uncharacterized protein OS=Erythranthe guttata OX=4155 GN=MIMGU_mgv1a016732mg PE=3 SV=1	0	8.7421	8.57459	9.96615	9.02887	9.67148	10.2866	7.99337	13.3991	4.59995	5.3979	4.08308	5.53853	6.40876	3.97718	5.48555	5.56876	6.0449	8.789	7.77451	8.11731	7.68085	9.31569	9.31809	10.6633	6.21214	4.31513	5.40042	6.00027	6.4711	5.44182	5.74438	5.19305	6.72553	5.6912	7.13465	6.40843	5.23504	5.46351	6.24813	9.89258	22.5536
AC01g010860.1	AC1.0ch01	3479993	3490420	+	3459	KAI5659972.1 hypothetical protein M9H77_28765 [Catharanthus roseus]	Sequence-specific DNA-binding transcription factor OS=Coffea arabica OX=13443 GN=MA29G21.3 PE=4 SV=1	Homeobox-DDT domain protein RLT3 OS=Arabidopsis thaliana OX=3702 GN=RLT3 PE=3 SV=1	21.2016	20.2307	27.213	29.4065	25.2323	27.5758	26.3348	29.2677	20.2786	23.5194	21.8122	24.686	26.8592	32.1857	24.1797	30.3692	40.9621	56.9305	42.5074	52.6257	57.49	64.1173	62.1691	62.3002	26.7899	24.7004	25.9397	23.078	22.559	35.0695	23.0502	28.7876	40.3532	31.4321	36.2678	34.3231	41.0268	36.4867	47.4601	34.3922	14.4987
AC01g010880.1	AC1.0ch01	3491335	3493329	-	1002	XP_027161819.1 SWR1 complex subunit 2 [Coffea eugenioides]_x0001_ADY38783.1 DNA-binding transcription factor [Coffea arabica]	DNA-binding transcription factor OS=Coffea arabica OX=13443 GN=MA29G21.2 PE=3 SV=1	SWR1 complex subunit 2 OS=Arabidopsis thaliana OX=3702 GN=SWC2 PE=1 SV=1	15.4825	12.6609	11.5774	11.4115	13.1835	10.19	13.88	13.3991	16.6505	14.2659	18.3739	18.198	15.6979	15.0986	18.7664	16.3178	10.2604	11.877	12.2171	12.5864	13.1893	12.4209	15.3603	18.9165	17.0834	13.243	14.0765	15.4161	14.7397	14.4107	18.9783	12.9262	13.9315	13.1576	15.1281	16.9443	14.2257	11.8297	14.5504	13.9887	9.12884
AC01g010900.1	AC1.0ch01	3494161	3509359	-	4587	KAI5659974.1 hypothetical protein M9H77_28767 [Catharanthus roseus]	Uncharacterized protein OS=Rhododendron simsii OX=118357 GN=RHSIM_Rhsim09G0138800 PE=3 SV=1	Myosin-11 OS=Arabidopsis thaliana OX=3702 GN=XI-E PE=3 SV=1	8.9055	8.64158	7.93712	7.27326	8.91505	7.1475	7.99337	8.77507	8.81116	11.2915	10.154	7.5957	8.71303	9.2801	12.0538	13.5981	19.3278	25.6544	11.4094	17.7851	13.5773	12.3634	10.8468	17.894	1.87658	0.59519	1.6821	1.47699	2.33679	1.00774	0.872564	1.24182	3.42281	6.42218	2.31215	5.97396	2.2761	2.80302	3.08127	5.48729	12.1718
AC01g010960.1	AC1.0ch01	3513115	3515328	-	546	KAI5659977.1 hypothetical protein M9H77_28770 [Catharanthus roseus]	GRF1-interacting factor 1-like isoform X2 OS=Coffea arabica OX=13443 GN=LOC113730615 PE=3 SV=1	GRF1-interacting factor 1 OS=Arabidopsis thaliana OX=3702 GN=GIF1 PE=1 SV=1	58.0083	54.9979	55.8582	59.3147	52.4637	53.9443	47.6504	47.6586	12.0506	12.7236	11.1747	11.3935	9.57713	11.2687	12.7756	11.9146	0	0	0	0	0	0	0	0	7.44163	9.52304	5.48896	8.95425	9.5269	8.06195	1.81784	2.99165	2.94242	3.91596	0.726677	0.868939	0.796637	7.26884	1.06989	0.231857	7.15987
AC01g010990.1	AC1.0ch01	3527037	3530545	-	1350	KAI5659979.1 hypothetical protein M9H77_28772 [Catharanthus roseus]	phosphoribosylaminoimidazole carboxylase OS=Davidia involucrata OX=16924 GN=Din_042590 PE=3 SV=1	Phosphoribosylaminoimidazole carboxylase, chloroplastic (Fragment) OS=Vigna aconitifolia OX=3918 GN=PURKE PE=2 SV=1	6.98551	7.36879	7.63873	6.89705	7.61832	7.34068	6.13445	7.82925	4.92389	4.46153	5.80227	5.0638	4.32051	6.03943	5.3412	5.18024	8.03335	9.9767	5.04839	6.20199	8.92219	8.97067	8.9541	9.85994	8.21815	7.14228	10.2697	7.47726	5.75209	7.35653	7.78037	8.07181	6.36523	7.88414	8.78618	8.58078	8.19398	7.31635	7.78877	7.41944	6.62288
AC01g011000.1	AC1.0ch01	3531326	3532678	-	651	KAI5659979.1 hypothetical protein M9H77_28772 [Catharanthus roseus]	phosphoribosylaminoimidazole carboxylase OS=Coffea arabica OX=13443 GN=LOC113730619 PE=3 SV=1	Phosphoribosylaminoimidazole carboxylase, chloroplastic (Fragment) OS=Vigna aconitifolia OX=3918 GN=PURKE PE=2 SV=1	1.79744	2.94751	3.16291	2.13182	2.21526	2.17323	1.61107	2.62727	0.907032	1.76258	1.88037	1.58244	1.6562	2.5778	2.02099	1.61883	2.46568	3.40475	1.71645	3.1922	2.24994	2.53019	3.49428	2.26413	2.91194	2.15756	2.21329	2.3078	2.87604	2.92246	2.18141	1.97562	1.50123	2.454	2.70852	2.71544	3.18655	4.03824	2.65332	2.47315	0.178997
AC01g011010.1	AC1.0ch01	3535067	3540625	-	1650	CDO99961.1 unnamed protein product [Coffea canephora]	Steroid 5-alpha reductase C-terminal domain-containing protein OS=Coffea canephora OX=49390 GN=GSCOC_T00029693001 PE=3 SV=1	0	39.176	50.0408	42.7888	59.3774	43.2245	41.6294	43.0651	43.7703	14.1886	13.2744	12.7865	13.7672	12.4575	13.4782	12.126	14.3104	11.2944	11.4019	7.57258	8.93816	10.3187	9.66072	9.75488	10.079	37.014	31.9915	27.3562	35.3554	31.1871	25.2944	25.9588	15.8614	38.7318	36.7056	28.4725	50.7243	27.1425	37.2469	25.934	27.9775	36.8734
AC01g011020.1	AC1.0ch01	3535994	3537657	+	891	KAI5659989.1 hypothetical protein M9H77_28782 [Catharanthus roseus]	GDSL esterase/lipase At5g33370-like OS=Nicotiana tabacum OX=4097 GN=LOC107763465 PE=3 SV=1	GDSL esterase/lipase At5g33370 OS=Arabidopsis thaliana OX=3702 GN=At5g33370 PE=2 SV=1	192.612	228.164	193.355	288.736	194.186	209.354	177.527	212.756	13.7998	6.05886	5.2113	5.53853	5.47265	6.40769	8.44486	6.92858	8.11289	4.35491	7.06774	5.65476	5.89641	6.49798	7.57095	6.28115	6.01801	6.77029	6.7284	9.04656	5.75209	5.03872	6.68966	5.92685	159.431	157.474	120.562	229.074	134.518	166.566	98.7719	106.268	209.426
AC01g011030.1	AC1.0ch01	3540778	3542100	-	594	XP_027161094.1 very-long-chain enoyl-CoA reductase-like [Coffea eugenioides]	uncharacterized protein LOC113699849 OS=Coffea arabica OX=13443 GN=LOC113699849 PE=4 SV=1	0	3.59488	3.81837	3.10323	3.26043	3.8902	4.82939	3.9657	3.88835	6.80274	5.83854	6.01717	7.20009	7.12884	4.19814	7.36219	6.60481	2.46568	3.16721	3.02903	3.64823	4.18955	3.50776	2.62071	2.9945	26.4663	19.6413	21.7788	16.8931	19.2335	17.434	14.47	11.7973	4.02331	2.76728	2.84065	4.45331	3.47106	4.18077	4.19395	3.55515	2.14796
AC01g011040.1	AC1.0ch01	3542623	3543468	-	741	KAI5659990.1 hypothetical protein M9H77_28783 [Catharanthus roseus]	Steroid 5-alpha reductase C-terminal domain-containing protein OS=Erythranthe guttata OX=4155 GN=MIMGU_mgv1a011781mg PE=3 SV=1	0	72.0202	100.282	70.2405	75.6795	87.9078	100.307	114.324	84.1251	187.561	227.373	158.219	164.573	167.42	217.861	171.929	159.033	1.27261	2.69213	2.22129	1.00326	2.79303	1.95515	2.62071	1.82591	1.22949	1.11598	0.708252	0.646183	0.359505	0.403098	0.727137	1.12892	5.16425	6.00448	4.16188	7.06013	5.34885	4.70337	6.20534	5.48729	3.75893
AC01g011050.1	AC1.0ch01	3544003	3545006	-	852	KAI5659990.1 hypothetical protein M9H77_28783 [Catharanthus roseus]	very-long-chain enoyl-CoA reductase-like OS=Nicotiana tabacum OX=4097 GN=LOC107808974 PE=3 SV=1	Very-long-chain enoyl-CoA reductase OS=Dictyostelium discoideum OX=44689 GN=gpsn2 PE=3 SV=1	6.25019	9.1105	6.26614	7.27326	4.97082	6.22992	4.70927	5.83253	11.9858	11.0161	12.4104	12.8177	9.43311	7.80706	8.73358	7.25234	25.1341	42.3614	27.7661	33.2901	30.3355	19.8965	40.985	28.7034	0	0	0	0	0.359505	0	0	0	4.32355	4.38588	3.83157	4.67055	2.44681	3.46814	2.99568	5.41001	49.5821
AC01g011060.1	AC1.0ch01	3545357	3547276	+	1920	KAI5659991.1 hypothetical protein M9H77_28784 [Catharanthus roseus]	DYW domain-containing protein OS=Coffea canephora OX=49390 GN=GSCOC_T00029690001 PE=3 SV=1	Pentatricopeptide repeat-containing protein At3g14330 OS=Arabidopsis thaliana OX=3702 GN=PCMP-H57 PE=2 SV=2	4.82041	3.81837	4.17743	5.70574	4.75469	5.21575	5.94856	4.72908	5.76613	4.02088	4.29798	3.00663	4.46453	4.49274	5.05248	5.43926	8.51058	9.50162	10.1977	12.2216	10.086	9.54571	10.8468	10.2982	2.26484	2.30636	2.30182	1.66161	2.24691	2.41859	3.49026	2.99165	3.00247	3.60269	2.84065	3.91023	3.52796	4.94091	3.46643	4.869	6.08589
AC01g011090.1	AC1.0ch01	3547540	3549671	-	1593	KAG8375252.1 hypothetical protein BUALT_Bualt10G0081000 [Buddleja alternifolia]	Uncharacterized protein OS=Salvia splendens OX=180675 GN=SASPL_153034 PE=4 SV=1	Protein GAMETE EXPRESSED 1 OS=Arabidopsis thaliana OX=3702 GN=GEX1 PE=1 SV=1	4.08509	3.55042	1.61129	3.38583	3.40393	3.42887	3.40803	2.67981	3.30419	2.69895	3.54583	5.0638	2.44829	2.4305	4.40288	4.59747	0.795381	1.34606	0.706774	0.912058	1.4741	0.747555	1.09196	1.02251	0.841228	0.892785	1.94769	1.38468	0.98864	1.61239	1.30885	1.91917	0.720592	1.35753	0.792738	0.760322	0.853539	0.855158	0.984295	0.850144	0.715987
AC01g011100.1	AC1.0ch01	3550962	3563310	-	3348	KAI5659994.1 hypothetical protein M9H77_28787 [Catharanthus roseus]	ubiquitinyl hydrolase 1 OS=Coffea arabica OX=13443 GN=LOC113730621 PE=3 SV=1	Ubiquitin C-terminal hydrolase 12 OS=Arabidopsis thaliana OX=3702 GN=UBP12 PE=1 SV=2	158.052	146.706	157.728	167.912	165.928	161.06	160.859	161.84	186.978	196.307	181.643	190.842	202.272	194.808	178.28	184.611	204.095	178.393	182.55	210.32	199.547	185.796	164.159	166.45	182.676	175.135	169.449	155.915	183.348	170.309	165.133	176.62	182.13	183.11	192.966	184.107	187.323	183.289	182.309	181.081	72.1357
AC01g011110.1	AC1.0ch01	3572297	3573634	+	1338	KAI5659996.1 hypothetical protein M9H77_28789 [Catharanthus roseus]	FAS1 domain-containing protein OS=Nyssa sinensis OX=561372 GN=F0562_025745 PE=3 SV=1	Fasciclin-like arabinogalactan protein 17 OS=Arabidopsis thaliana OX=3702 GN=FLA17 PE=2 SV=1	49.9198	53.9931	42.3711	44.9563	47.4929	43.4645	54.4665	42.7719	20.0195	9.74926	8.54223	12.976	8.71303	9.35375	8.87793	11.4613	1.90892	3.87983	3.13	2.18894	4.26714	2.7602	7.35256	3.06754	20.513	16.0701	19.9196	27.6012	34.872	19.5502	24.2137	52.8901	27.6227	41.8225	24.3767	35.9524	25.6631	46.321	27.9882	29.9869	26.4915
AC01g011120.1	AC1.0ch01	3576371	3582091	+	1158	KAI5659997.1 hypothetical protein M9H77_28790 [Catharanthus roseus]	Protein pelota homolog OS=Nicotiana tabacum OX=4097 GN=LOC107827364 PE=3 SV=1	Protein PELOTA 1 OS=Arabidopsis thaliana OX=3702 GN=PEL1 PE=2 SV=1	28.5139	28.7383	27.6307	29.5319	32.5805	26.5134	30.4863	29.2677	36.67	40.3741	41.959	39.7983	36.0042	37.1204	36.017	32.5708	45.2572	48.2207	49.0703	54.1762	43.1369	42.8982	48.92	49.7379	46.1381	37.7202	41.5213	51.4177	50.6903	41.2167	38.7564	38.4963	30.5651	32.4764	31.9077	37.1472	30.3291	30.5006	30.8555	33.4647	32.9354
AC01g011130.1	AC1.0ch01	3584583	3585421	+	216	0	0	0	1.42978	1.13881	1.43226	1.06591	0.918521	0.579527	0.867498	0.998361	1.55491	1.21177	1.98781	1.34507	1.36816	0.662864	1.08267	1.03605	1.034	0.791802	1.21161	1.00326	1.16376	0.632547	0.582381	0.803402	6.47098	3.94314	5.31189	5.35409	4.31407	5.94569	4.65368	5.1366	1.08089	0.887618	0.8588	0.977557	1.02425	1.33025	1.28386	1.00472	0.357994
AC01g011140.1	AC1.0ch01	3585466	3587908	+	1734	KAI5659999.1 hypothetical protein M9H77_28792 [Catharanthus roseus]	Putative calcium-dependent protein kinase 2 OS=Davidia involucrata OX=16924 GN=Din_001584 PE=4 SV=1	Calcium-dependent protein kinase 1 OS=Arabidopsis thaliana OX=3702 GN=CPK1 PE=1 SV=1	35.9897	34.2314	39.0291	36.7425	35.6062	35.4478	33.7704	34.9952	45.6107	34.0398	44.8064	34.8136	40.7568	35.942	33.4907	37.8805	37.0648	29.9301	27.2613	37.212	31.4216	34.6176	31.303	39.8049	169.734	137.563	168.653	197.27	172.922	172.526	141.937	145.405	33.2073	32.7897	32.9647	36.6041	41.2544	39.0997	33.3376	44.5166	38.3053
AC01g011150.1	AC1.0ch01	3588713	3597195	+	3969	KAI5660003.1 hypothetical protein M9H77_28796 [Catharanthus roseus]	nuclear pore complex protein NUP1-like OS=Coffea arabica OX=13443 GN=LOC113725615 PE=4 SV=1	Nuclear pore complex protein NUP1 OS=Arabidopsis thaliana OX=3702 GN=NUP1 PE=1 SV=1	85.7461	80.9227	92.7389	79.1907	89.6908	81.1338	78.9423	90.7983	90.768	95.3996	91.2246	96.2913	87.8504	100.313	85.7479	90.6543	126.227	113.307	78.6539	110.997	103.497	97.8723	79.2766	82.2392	130.326	152.071	132.089	107.359	116.57	125.565	123.686	113.344	102.264	101.188	109.2	100.58	100.945	97.678	98.8147	76.2038	24.5226
AC01g011160.1	AC1.0ch01	3597958	3600844	+	1191	KAI5648312.1 hypothetical protein M9H77_34317 [Catharanthus roseus]	Mitochondrial acidic MAM33 OS=Olea europaea subsp. europaea OX=158383 GN=OLEA9_A036028 PE=4 SV=1	0	13.9302	13.3978	16.5904	16.9918	17.1277	17.0478	13.9419	17.2874	18.0758	19.113	17.9441	12.4221	18.2902	19.2231	19.9934	18.0661	19.4868	25.7336	18.3761	19.1532	19.9392	27.142	19.6554	24.9785	12.5537	13.3174	15.7586	15.0468	12.4029	18.2402	14.3973	15.9743	20.657	18.4311	17.7706	20.3115	19.9728	15.4879	19.8571	16.3073	18.4367
AC01g011180.1	AC1.0ch01	3606491	3609676	+	2403	KAI5648316.1 hypothetical protein M9H77_34321 [Catharanthus roseus]	C2 NT-type domain-containing protein OS=Coffea canephora OX=49390 GN=GSCOC_T00029677001 PE=4 SV=1	0	62.9104	65.8502	68.0921	58.7504	70.4019	69.9296	67.2311	72.8804	389.57	433.264	380.21	317.041	333.831	343.732	286.692	294.238	38.3374	36.027	41.2958	37.3032	44.611	64.9798	33.7053	37.1026	119.519	115.839	98.9783	119.728	119.266	82.4334	119.25	105.046	53.9844	46.365	34.7484	32.2594	32.2069	36.4392	24.693	27.8229	31.5034
AC01g011190.1	AC1.0ch01	3609543	3613489	-	1317	KAI5648317.1 hypothetical protein M9H77_34322 [Catharanthus roseus]	5'-nucleotidase OS=Sesamum indicum OX=4182 GN=LOC105161017 PE=3 SV=1	7-methylguanosine phosphate-specific 5'-nucleotidase OS=Gallus gallus OX=9031 GN=NT5C3B PE=2 SV=1	13.8893	7.43578	12.4726	10.9099	11.4005	14.8262	11.0296	13.9245	4.21122	3.91072	4.94267	4.43082	3.24038	5.08196	3.53674	4.98598	3.26106	3.16721	4.34161	5.19873	5.81882	4.94537	6.40619	6.93847	2.07071	1.78557	3.54126	2.67704	2.87604	2.31781	2.83583	3.7819	5.1042	3.02834	3.89763	3.80161	4.21079	4.22828	6.11975	6.41472	8.77085
AC01g011210.1	AC1.0ch01	3615448	3616671	-	1224	KAI5648320.1 hypothetical protein M9H77_34325 [Catharanthus roseus]	uncharacterized protein At3g28850-like OS=Coffea arabica OX=13443 GN=LOC113733492 PE=4 SV=1	Uncharacterized protein At5g39865 OS=Arabidopsis thaliana OX=3702 GN=At5g39865 PE=2 SV=1	7.47572	6.16299	8.83228	8.65267	8.48281	8.25826	5.51481	7.35634	1.16618	1.37701	1.07449	1.02858	1.08013	1.62033	2.16535	1.55407	0.954458	1.10852	0.302903	0.364823	0.310337	0.690051	0.582381	0.730366	0.776518	0.669589	1.4165	0.738495	0.98864	0.302323	0.872564	1.58049	2.94242	3.18498	3.96369	3.58437	3.75557	5.17845	2.69611	4.94629	12.8878
AC01g011230.1	AC1.0ch01	3617722	3619470	+	555	0	0	0	5.39232	6.96685	6.02743	5.32954	4.32245	6.32651	5.20499	6.35798	6.93231	7.21556	5.80227	7.12097	5.1126	4.93465	5.41337	4.79173	13.6806	10.2934	11.0055	12.6776	10.5515	6.90051	6.98857	7.96099	12.6831	22.9148	16.7325	12.8313	9.5269	9.37202	11.7069	9.31362	18.9756	15.2461	16.6475	9.9928	18.4364	16.4855	20.4134	18.1622	9.84483
AC01g011240.1	AC1.0ch01	3619202	3621235	-	1257	KAI5648325.1 hypothetical protein M9H77_34330 [Catharanthus roseus]	dnaJ protein homolog OS=Coffea arabica OX=13443 GN=LOC113725622 PE=3 SV=1	DnaJ protein homolog OS=Cucumis sativus OX=3659 GN=DNAJ1 PE=2 SV=1	919.023	999.81	811.674	803.068	828.127	907.54	981.078	767.057	955.623	1042.68	889.628	881.101	778.916	850.381	862.531	759.488	1826.12	1567.05	1292.29	1587.07	1365.02	1100.23	1055.93	1068.31	1958.38	3402.93	2207.36	2004.28	1943.58	1347.45	2023.33	1579.87	1751.4	1620.84	1676.44	1254.75	1753.51	1533.82	1710.11	1692.4	876.727
AC01g011250.1	AC1.0ch01	3620040	3620570	+	429	0	0	0	7.27147	7.63674	7.51937	8.84077	6.59174	7.92021	7.12587	5.88508	10.3661	9.9145	7.84381	6.96272	5.25662	6.9969	5.12466	4.66222	18.0552	14.9651	11.6113	12.404	12.4135	10.4658	8.22613	9.34868	18.054	26.6348	17.4407	16.4315	21.4805	16.527	15.1972	12.3617	17.1741	21.1984	13.1462	7.60322	11.4374	12.2573	18.83	12.2884	5.19091
AC01g011260.1	AC1.0ch01	3622016	3623185	-	519	0	0	0	2.73701	2.54558	3.22259	2.69612	2.26929	3.13911	2.04482	2.46963	1.49012	1.10161	0.859595	1.50332	1.29615	1.10477	1.58792	1.03605	1.90892	2.85049	1.81742	2.64497	3.10337	2.7027	1.96554	2.84843	2.6531	3.12475	2.21329	2.40011	2.24691	2.51936	2.32684	2.59653	2.28188	2.71507	1.91578	1.08617	2.33301	2.28042	2.7817	2.08672	3.22194
AC01g011270.1	AC1.0ch01	3623296	3625807	-	2442	KAI5648326.1 hypothetical protein M9H77_34331 [Catharanthus roseus]	pentatricopeptide repeat-containing protein At2g26790, mitochondrial-like OS=Nicotiana tabacum OX=4097 GN=LOC107780386 PE=4 SV=1	Pentatricopeptide repeat-containing protein At2g26790, mitochondrial OS=Arabidopsis thaliana OX=3702 GN=At2g26790 PE=3 SV=1	61.6032	60.3571	66.1824	63.7664	63.6481	63.8446	67.355	59.744	32.2644	31.7264	30.8917	34.0224	34.9241	41.1712	31.2532	37.4273	65.2213	70.8663	59.6719	65.8506	75.4119	80.851	64.0619	65.0756	66.2629	72.9108	59.6703	46.4329	59.8577	50.9918	65.4423	61.1312	60.2295	53.2571	59.2572	66.5825	58.6666	62.9491	57.2175	53.4818	23.2696
AC01g011280.1	AC1.0ch01	3626571	3628726	-	1281	XP_027104688.1 dnaJ protein homolog [Coffea arabica]_x0001_XP_027104689.1 dnaJ protein homolog [Coffea arabica]_x0001_XP_027104690.1 dnaJ protein homolog [Coffea arabica]_x0001_XP_027104691.1 dnaJ protein homolog [Coffea arabica]_x0001_XP_027104692.1 dnaJ protein homolog [Coffea arabica]	dnaJ protein homolog OS=Coffea arabica OX=13443 GN=LOC113725622 PE=3 SV=1	DnaJ protein homolog OS=Cucumis sativus OX=3659 GN=DNAJ1 PE=2 SV=1	136.851	131.499	109.27	121.827	121.191	120.735	124.734	107.718	152.252	162.433	162.195	141.786	134.368	151.575	141.47	132.679	177.291	147.354	129.037	149.942	129.721	133.812	125.94	123.213	181.964	264.711	209.82	178.993	199.975	164.867	199.526	173.629	159.972	161.808	153.329	120.783	162.229	139.391	157.102	133.395	78.4006
AC01g011290.1	AC1.0ch01	3629769	3632570	+	1335	KAI5648330.1 hypothetical protein M9H77_34335 [Catharanthus roseus]	uncharacterized protein LOC113730634 OS=Coffea arabica OX=13443 GN=LOC113730634 PE=4 SV=1	Glycosyltransferase BC10 OS=Oryza sativa subsp. japonica OX=39947 GN=BC10 PE=1 SV=1	23.0399	21.3025	18.4404	17.7442	15.9931	16.9029	20.9439	18.1281	24.0363	22.528	26.7012	26.3476	23.7628	18.1183	24.9737	24.2176	16.0667	13.7774	12.52	11.948	11.2497	13.1685	9.46369	12.8544	5.62975	6.77029	6.90546	6.55414	8.17875	5.84491	6.9078	7.28156	13.8114	14.9851	15.3263	9.23248	14.1118	13.7775	15.5347	20.9444	10.7398
AC01g011360.1	AC1.0ch01	3647069	3650036	+	1302	KAI5648356.1 hypothetical protein M9H77_34361 [Catharanthus roseus]	BZIP domain-containing protein OS=Nyssa sinensis OX=561372 GN=F0562_032148 PE=4 SV=1	0	15.6459	18.5559	18.321	16.1767	16.6414	17.0478	16.5444	18.9689	29.6729	29.3029	32.0199	31.807	30.3156	37.2677	32.3359	34.7724	47.007	43.074	45.8393	55.9091	54.5418	45.1408	37.8548	38.4172	47.8206	35.265	53.5616	40.8942	36.4898	53.7127	25.5225	24.1025	15.4327	18.901	16.3833	16.2926	15.9327	18.5759	18.2309	21.0217	32.3984
AC01g011370.1	AC1.0ch01	3649808	3652850	-	936	KAI5648357.1 hypothetical protein M9H77_34362 [Catharanthus roseus]	charged multivesicular body protein 5-like OS=Sesamum indicum OX=4182 GN=LOC105161013 PE=4 SV=1	Vacuolar protein sorting-associated protein 60.1 OS=Arabidopsis thaliana OX=3702 GN=VPS60-1 PE=1 SV=1	42.6484	41.7341	37.2985	40.5672	39.1722	40.2771	42.3215	42.8244	58.3092	56.5127	70.0033	66.9371	57.8948	56.5644	64.9605	56.5294	37.7806	38.7191	39.0745	37.8504	44.9989	44.6808	45.7897	36.9565	80.499	72.3156	80.0325	92.8657	73.3391	77.9994	75.695	64.4616	45.3373	46.7827	42.7418	50.6157	44.7255	49.1716	42.7526	45.6759	74.4627
AC01g011380.1	AC1.0ch01	3653547	3655849	-	936	KAI5648358.1 hypothetical protein M9H77_34363 [Catharanthus roseus]	apoptosis-inducing factor 2-like isoform X2 OS=Coffea arabica OX=13443 GN=LOC113730639 PE=4 SV=1	Apoptosis-inducing factor homolog A OS=Dictyostelium discoideum OX=44689 GN=aifA PE=3 SV=1	4.16679	4.48826	3.10323	4.51444	3.83617	4.58792	6.01052	4.83417	5.76613	6.49951	7.25284	6.96272	6.69679	6.9969	6.78476	6.02203	5.64721	6.57195	6.5629	8.29972	6.51708	7.87808	10.7012	6.71936	24.0073	26.9324	29.8351	31.2937	29.0301	21.1626	19.8508	17.0468	8.04661	7.46644	7.26677	8.47216	10.0718	11.1646	9.32941	13.1386	7.87586
AC01g011380.2	AC1.0ch01	3653547	3655849	-	1086	KAI5648358.1 hypothetical protein M9H77_34363 [Catharanthus roseus]	apoptosis-inducing factor 2-like isoform X1 OS=Coffea arabica OX=13443 GN=LOC113730639 PE=4 SV=1	Apoptosis-inducing factor homolog A OS=Dictyostelium discoideum OX=44689 GN=aifA PE=3 SV=1	4.37105	6.63191	6.08711	8.58997	6.91592	8.01679	5.94856	7.04107	8.16328	7.82144	9.83162	6.48799	6.40876	10.4585	8.6614	9.58345	8.03335	10.531	9.79387	13.4072	11.8704	10.2933	16.0883	9.34868	36.2375	34.8186	39.4851	49.2945	42.2419	34.3641	28.2129	23.9332	10.8089	9.60716	8.78618	9.77557	12.4617	14.3476	12.5819	18.5486	8.77085
AC01g011390.1	AC1.0ch01	3656047	3659743	+	933	KAI5648360.1 hypothetical protein M9H77_34365 [Catharanthus roseus]	Uricase OS=Coffea arabica OX=13443 GN=LOC113730641 PE=3 SV=1	Uricase-2 OS=Phaseolus vulgaris OX=3885 GN=URIII PE=1 SV=2	49.7564	48.9689	48.0404	53.797	53.1661	49.2115	51.2443	50.0757	69.8414	77.8839	82.3063	83.8692	78.6333	77.2605	88.635	76.1496	80.0154	64.611	83.5003	80.0787	75.2568	95.1121	77.675	100.425	149.156	119.038	106.503	130.16	125.917	89.5884	100.054	93.1362	29.4842	31.3277	24.1785	29.7612	23.7284	34.6339	26.3192	32.7692	65.6918
AC01g011400.1	AC1.0ch01	3660235	3662019	+	1548	XP_027104716.1 uncharacterized protein LOC113725631 [Coffea arabica]	uncharacterized protein LOC113725631 OS=Coffea arabica OX=13443 GN=LOC113725631 PE=4 SV=1	0	13.8076	15.3405	15.3371	16.1767	12.5891	16.5165	18.961	15.3958	11.6618	12.1728	13.3237	11.9474	10.8013	9.94296	8.44486	12.6268	30.6222	33.3349	32.6126	28.9122	28.3959	20.3565	18.7818	17.967	7.8946	4.61272	6.02014	6.55414	7.63949	5.74414	6.18066	9.14428	13.7513	16.6037	13.3444	11.9479	11.4374	11.6872	12.1967	14.9162	45.6442
AC01g011410.1	AC1.0ch01	3661879	3662408	-	357	KAI5648361.1 hypothetical protein M9H77_34366 [Catharanthus roseus]	Photosystem I PsaN, reaction centre subunit N OS=Cynara cardunculus var. scolymus OX=59895 GN=Ccrd_012012 PE=3 SV=1	0	8.00678	9.17749	7.04195	10.7218	9.07714	7.09921	8.55105	8.19707	5.18304	5.56314	4.83522	6.32975	6.69679	5.00831	5.55773	5.11549	57.8242	57.0889	62.701	50.528	59.6623	41.9781	56.9277	37.8329	0.905937	0.743988	0.442658	1.01543	0.719011	0.705421	0.945278	0.677354	11.4694	10.1293	9.51286	9.55833	8.13707	10.832	10.2281	9.8153	104.355
AC01g011420.1	AC1.0ch01	3662419	3664628	-	966	KAF3649357.1 Inositol oxygenase 2 [Capsicum annuum]	Inositol oxygenase OS=Capsicum annuum OX=4072 GN=T459_29787 PE=3 SV=1	Probable inositol oxygenase OS=Oryza sativa subsp. japonica OX=39947 GN=Os06g0561000 PE=2 SV=1	3.18637	1.87569	1.55162	1.69291	1.51286	1.44882	1.92089	1.05091	0.907032	0.93637	0.752146	0.632975	1.22414	0.883819	1.15485	1.23031	3.89737	3.24639	2.52419	2.82738	2.79303	2.24267	1.89274	2.33717	0.323549	0.371994	0.177063	0.461559	0.539258	0.302323	0.218141	0.508016	1.38114	1.14868	0.462431	1.19479	1.19495	0.902666	0.813113	1.00472	5.7279
AC01g011430.1	AC1.0ch01	3665522	3667785	+	1029	KAI5648363.1 hypothetical protein M9H77_34368 [Catharanthus roseus]	Acetyltransf_13 domain-containing protein OS=Camellia sinensis OX=4442 GN=HYC85_014055 PE=4 SV=1	Protein CHROMOSOME TRANSMISSION FIDELITY 7 OS=Arabidopsis thaliana OX=3702 GN=CTF7 PE=1 SV=1	4.08509	3.48343	3.93872	3.57393	3.51199	3.23569	3.59392	3.04763	0.388728	0.275403	0.107449	0.395609	0.432051	0.589212	0.0721783	0.453271	0.0795381	0.0791802	0.201935	0.273617	0.155169	0.230017	0.29119	0.365183	1.2942	0.520791	0.796784	1.10774	0.539258	0.201549	0.508996	0.846693	1.08089	0.887618	1.51942	0.977557	0.853539	1.18772	0.770318	0.618286	2.32696
AC01g011440.1	AC1.0ch01	3667969	3668408	+	375	0	0	0	3.06382	3.14848	4.53549	5.20414	3.07975	4.10498	3.34606	3.20526	1.74928	1.26685	1.66547	1.74068	1.58419	1.39938	1.08267	2.00734	2.14753	3.24639	3.73581	1.6417	2.09478	3.16273	3.27589	3.35968	1.22949	1.41358	1.50504	1.5693	0.808887	2.11626	1.5997	1.58049	3.96326	4.28145	2.90671	4.12746	2.04849	2.51796	2.26816	3.55515	8.94984
AC01g011450.1	AC1.0ch01	3668071	3670259	-	717	KAI5648364.1 hypothetical protein M9H77_34369 [Catharanthus roseus]	nudix hydrolase 26, chloroplastic-like OS=Nicotiana tabacum OX=4097 GN=LOC107791876 PE=3 SV=1	Nudix hydrolase 26, chloroplastic OS=Arabidopsis thaliana OX=3702 GN=NUDT26 PE=1 SV=1	29.6169	28.7383	30.3162	30.5351	28.3661	31.6808	27.9458	27.5863	11.1435	11.4568	8.16616	12.976	10.5132	10.5322	8.37269	10.5547	15.5099	16.6278	14.7413	14.5929	15.5944	14.9511	18.4178	17.8209	11.8419	11.5318	12.8371	10.1543	9.61677	9.97666	9.74363	18.0628	16.8138	23.8091	20.1488	18.0305	18.0381	18.1959	16.0055	22.7993	58.532
AC01g011460.1	AC1.0ch01	3670443	3676355	+	1965	KAI5648365.1 hypothetical protein M9H77_34370 [Catharanthus roseus]	Exocyst subunit Exo70 family protein OS=Coffea arabica OX=13443 GN=LOC113730644 PE=3 SV=1	Exocyst complex component EXO70A1 OS=Arabidopsis thaliana OX=3702 GN=EXO70A1 PE=1 SV=1	77.0857	90.2341	82.4147	81.1344	79.8032	80.4094	78.0128	79.7638	72.109	84.4936	81.769	77.2229	68.6961	69.0115	76.7977	69.998	53.7678	50.517	45.6374	53.0818	53.2228	51.1213	47.9736	50.3222	125.213	115.839	107.3	115.205	116.21	108.131	115.615	125.819	91.9956	95.3406	100.744	95.9092	100.149	94.2099	93.8504	105.186	35.2624
AC01g011470.1	AC1.0ch01	3676934	3677727	+	543	0	0	0	18.5463	16.5463	15.1581	15.4243	13.2375	13.5223	15.8628	13.0838	35.763	42.357	44.2692	36.7917	33.844	31.8175	40.3477	30.1749	48.5978	41.728	49.7771	48.6127	43.4472	38.0103	54.5254	42.2151	9.57705	9.52304	8.1449	10.2466	10.4257	6.04646	14.1792	6.43487	19.6361	20.9896	18.9597	18.2477	17.4691	16.2955	17.1182	20.1716	42.0643
AC01g011480.1	AC1.0ch01	3677995	3684186	+	1236	KAI5648366.1 hypothetical protein M9H77_34371 [Catharanthus roseus]	Uncharacterized protein OS=Solanum tuberosum OX=4113 GN=102579622 PE=4 SV=1	0	30.2297	28.4703	22.2001	27.7763	25.5025	22.1186	29.1851	29.2677	107.613	106.581	130.068	125.25	113.989	84.8466	116.568	87.8051	87.8101	87.019	95.9193	88.652	79.0584	90.6842	114.292	89.908	13.5244	18.5253	17.7948	16.4315	20.4918	12.5968	29.2309	13.8293	32.1264	31.0144	30.058	34.4317	28.2237	32.8285	34.6215	30.6052	90.5724
AC01g011490.1	AC1.0ch01	3688278	3691115	-	2625	KAI5648367.1 hypothetical protein M9H77_34372 [Catharanthus roseus]	Clp R domain-containing protein OS=Coffea canephora OX=49390 GN=GSCOC_T00029651001 PE=4 SV=1	Protein SMAX1-LIKE 3 OS=Arabidopsis thaliana OX=3702 GN=SMXL3 PE=2 SV=1	14.8289	15.0725	18.9178	17.4307	13.9399	16.1302	13.88	18.4434	3.2394	1.26685	1.07449	0.791219	1.00812	1.47303	1.22703	1.29506	0	0.15836	0.100968	0.182412	0.155169	0.230017	0	0.146073	2.07071	2.90155	2.56741	2.95398	2.60641	2.72091	2.54498	4.4028	8.70716	8.66733	8.12557	9.44972	7.45424	10.6895	6.5477	7.57401	8.23386
AC01g011510.1	AC1.0ch01	3697669	3698982	+	1314	KAI5648368.1 hypothetical protein M9H77_34373 [Catharanthus roseus]	eukaryotic peptide chain release factor subunit 1-3 OS=Coffea arabica OX=13443 GN=LOC113730648 PE=3 SV=1	Eukaryotic peptide chain release factor subunit 1-3 OS=Arabidopsis thaliana OX=3702 GN=ERF1-3 PE=1 SV=1	73.2457	71.8792	77.6405	76.6827	71.6986	75.8698	70.2054	70.9887	76.8385	81.9048	78.3306	77.4603	78.7053	75.0509	68.2807	77.5094	69.5959	83.6143	85.0148	67.8571	69.8259	76.1932	69.6673	76.9805	119.778	134.215	117.127	115.021	115.311	108.836	97.2909	121.134	127.965	121.551	131.529	134.143	132.071	123.95	133.993	132.7	129.057
AC01g011520.1	AC1.0ch01	3698986	3700977	+	819	0	0	0	6.4953	6.49793	5.96776	5.95655	6.53771	6.76115	7.18784	6.62071	4.92389	4.79201	5.31875	5.0638	5.47265	5.59752	5.05248	6.08679	5.96536	5.93851	7.16871	5.74596	6.05158	4.60034	7.42535	7.08455	7.50634	8.55586	10.3582	8.40038	6.29135	5.24027	7.85308	7.22511	10.7488	9.50274	10.1074	11.4048	8.8199	9.69179	11.7259	11.4383	18.0787
AC01g011530.1	AC1.0ch01	3699311	3701000	-	669	CDO99927.1 unnamed protein product [Coffea canephora]	Transcription repressor OS=Coffea canephora OX=49390 GN=GSCOC_T00029648001 PE=4 SV=1	Transcription repressor OFP13 OS=Arabidopsis thaliana OX=3702 GN=OFP13 PE=1 SV=1	13.8893	16.1443	10.0855	13.1044	11.6166	12.8945	10.5339	10.6142	6.09007	4.40645	3.49211	2.76926	3.88846	5.08196	2.38188	4.20895	3.57922	9.26408	7.67355	3.28341	5.27573	5.75043	8.51732	4.82041	1.94129	1.11598	1.77063	2.12317	2.06716	1.81394	2.98126	1.18537	6.24513	6.36997	5.81342	8.36354	6.94212	8.55158	6.33372	5.87372	23.0906
AC01g011550.1	AC1.0ch01	3706312	3715341	-	2835	KAI5648371.1 hypothetical protein M9H77_34376 [Catharanthus roseus]	pentatricopeptide repeat-containing protein At5g04810, chloroplastic OS=Coffea arabica OX=13443 GN=LOC113728493 PE=4 SV=1	Pentatricopeptide repeat-containing protein At5g04810, chloroplastic OS=Arabidopsis thaliana OX=3702 GN=PPR4 PE=1 SV=1	38.3182	40.5283	40.8195	38.31	42.414	39.3596	35.5674	39.1463	33.625	38.281	34.8136	35.2883	39.5327	37.5623	35.9448	44.5501	105.786	81.5556	90.0632	105.434	104.118	85.1638	73.8896	81.4358	33.8432	36.381	40.636	33.6938	41.5229	39.6043	37.3021	40.8106	37.1105	38.9508	37.0605	36.8213	36.4177	40.3349	41.0408	38.3338	54.952
AC01g011560.1	AC1.0ch01	3731863	3734657	+	1683	KAI5648374.1 hypothetical protein M9H77_34379 [Catharanthus roseus]	Cationic amino acid transporter C-terminal domain-containing protein OS=Solanum chilense OX=4083 GN=EJD97_000333 PE=4 SV=1	Cationic amino acid transporter 7, chloroplastic OS=Arabidopsis thaliana OX=3702 GN=CAT7 PE=3 SV=1	12.9089	13.5318	14.3226	11.2861	10.3198	11.8803	12.5168	11.0871	1.74928	1.37701	1.55802	4.03521	2.73632	2.35685	4.69159	1.35981	2.7043	2.77131	3.4329	2.00653	2.24994	0.230017	0.29119	0.511256	5.30621	4.09193	7.96784	6.18489	3.32543	11.0852	3.78111	10.8941	4.44365	3.34162	2.44428	3.14991	2.90203	7.93396	3.03848	5.71915	1.96897
AC01g011590.1	AC1.0ch01	3743525	3743962	+	438	KAI5648372.1 hypothetical protein M9H77_34377 [Catharanthus roseus]	40S ribosomal S17 OS=Olea europaea subsp. europaea OX=158383 GN=OLEA9_A096419 PE=3 SV=1	40S ribosomal protein S17 OS=Solanum lycopersicum OX=4081 GN=RPS17 PE=1 SV=3	2.69616	1.94268	1.96936	1.56751	2.48541	1.69029	0.991426	1.57636	0.518304	0.330483	0.967045	0.474731	0.0720085	0.294606	0.288713	0.582777	0	0	0.201935	0	0.155169	0.345026	0	0.292146	0.194129	0.0743988	0.796784	0	0	0	0.0727137	0.395123	0.840691	0.678767	0.198185	0.543087	0.682831	0.570105	0.427954	0.92743	1.07398
AC01g011610.1	AC1.0ch01	3746614	3747881	+	648	KAI5648375.1 hypothetical protein M9H77_34380 [Catharanthus roseus]	HTH myb-type domain-containing protein OS=Nyssa sinensis OX=561372 GN=F0562_032089 PE=3 SV=1	Transcription factor DIVARICATA OS=Antirrhinum majus OX=4151 GN=DIVARICATA PE=2 SV=1	9.59997	9.51243	8.65325	8.58997	8.96908	9.90026	10.5959	10.404	25.98	18.7825	22.7256	20.809	20.8105	18.1183	19.1994	20.5915	6.60167	7.28458	5.45226	4.83391	6.98259	7.93559	7.35256	6.28115	26.5957	23.51	26.2053	28.8936	31.7264	26.3021	26.8314	21.9011	16.1533	11.0169	9.71105	9.88418	10.0718	8.21901	6.89007	9.42887	6.26489
AC01g011620.1	AC1.0ch01	3748772	3749392	-	621	XP_027154803.1 germin-like protein 9-3 [Coffea eugenioides]	Germin-like protein OS=Coffea arabica OX=13443 GN=LOC113729740 PE=3 SV=1	Germin-like protein 9-3 OS=Oryza sativa subsp. japonica OX=39947 GN=Os09g0568700 PE=2 SV=1	4.45275	3.34945	3.70001	4.45173	2.21526	3.09081	4.58535	3.52054	3.30419	2.09306	3.33093	2.37366	3.67243	1.98859	3.60892	2.84913	2.46568	2.21704	4.54355	2.09773	4.65506	3.16273	2.83911	2.70235	1.68246	3.27355	1.94769	4.15403	3.95456	2.01549	2.47227	2.37074	3.48286	2.34958	2.18003	2.17235	3.35725	3.04056	2.99568	3.40057	6.44389
AC01g011650.1	AC1.0ch01	3750087	3750713	+	627	KAA8534571.1 hypothetical protein F0562_032088 [Nyssa sinensis]	Germin-like protein OS=Nyssa sinensis OX=561372 GN=F0562_032088 PE=3 SV=1	Germin-like protein 9-3 OS=Oryza sativa subsp. japonica OX=39947 GN=Os09g0568700 PE=2 SV=1	3.96254	3.08149	3.04356	3.00962	2.6475	2.70446	4.89517	3.10017	4.40558	2.36846	3.00858	2.84839	2.5203	3.09337	3.03149	2.65487	4.13598	3.40475	3.53387	1.82412	4.81023	3.33525	2.76631	3.50576	1.87658	3.71994	3.01007	3.69247	1.8874	2.62013	2.47227	2.2014	2.94242	3.49826	2.90671	2.06373	2.84513	3.04056	2.35375	3.70972	5.7279
AC01g011670.1	AC1.0ch01	3751088	3751892	-	273	0	0	0	13.0723	14.6706	10.8016	9.59318	11.1303	10.5764	12.7646	10.1938	13.8646	15.2022	11.9806	15.1123	13.3216	14.7303	13.6417	16.5768	18.9301	16.5487	20.5974	12.6776	17.3789	23.8643	17.8354	31.0405	38.7612	30.1315	33.2879	37.9402	36.9392	23.5812	32.7212	36.1256	18.4952	18.901	16.9778	13.7944	18.2088	21.569	20.4562	23.7267	29.8925
AC01g011680.1	AC1.0ch01	3752336	3754638	+	693	KAG6758627.1 hypothetical protein POTOM_038986 [Populus tomentosa]	Multiple myeloma tumor-associated protein 2-like N-terminal domain-containing protein OS=Populus tomentosa OX=118781 GN=POTOM_038986 PE=4 SV=1	0	6.90381	6.22997	7.10163	5.64304	6.86189	7.38897	7.99337	7.3038	12.1154	11.8974	12.7865	11.3935	11.3773	12.0052	11.0433	10.3605	11.6921	9.34326	10.0968	10.4887	9.23253	10.0057	10.1189	8.10706	5.17679	7.36548	7.17105	8.585	7.72937	7.8604	7.99851	7.22511	7.68632	6.05669	7.66314	9.01525	7.22663	8.07649	8.90145	7.57401	9.66583
AC01g011700.1	AC1.0ch01	3756217	3758169	+	642	KAI5648385.1 hypothetical protein M9H77_34390 [Catharanthus roseus]	AMMECR1 domain-containing protein OS=Coffea canephora OX=49390 GN=GSCOC_T00029639001 PE=4 SV=1	Uncharacterized protein At2g38710 OS=Arabidopsis thaliana OX=3702 GN=At2g38710 PE=2 SV=1	39.3394	39.7914	39.0291	37.2441	37.2271	37.6693	37.8601	43.2448	69.4527	67.9694	81.1243	76.59	70.5683	59.1422	85.7479	67.4079	14.5555	18.8449	20.9003	15.5962	20.2495	22.3117	21.6209	20.2311	59.3389	52.6743	58.0767	65.6337	65.3401	57.8445	70.0233	77.5006	48.8201	56.5465	42.8739	46.271	47.7982	48.934	43.1378	45.9078	49.5821
AC01g011710.1	AC1.0ch01	3759338	3761752	+	582	KAI5648387.1 hypothetical protein M9H77_34392 [Catharanthus roseus]	Vesicle-associated membrane protein, putative OS=Ricinus communis OX=3988 GN=RCOM_1540410 PE=3 SV=1	Vesicle-associated membrane protein 727 OS=Arabidopsis thaliana OX=3702 GN=VAMP727 PE=1 SV=1	29.6578	28.6713	29.0033	27.2747	27.3395	29.5076	29.8047	29.6881	34.1433	35.6922	39.8637	39.7983	35.8602	36.8258	42.0078	33.2831	47.4843	38.6399	49.1713	39.4009	36.6974	37.6078	40.0387	44.1141	32.8079	26.3372	30.809	38.0325	36.1303	26.1006	30.3216	28.2231	33.3874	31.4321	32.1059	30.087	29.3048	33.6837	30.2564	39.7249	51.3721
AC01g011720.1	AC1.0ch01	3765095	3766454	+	1044	KAI5648388.1 hypothetical protein M9H77_34393 [Catharanthus roseus]	uncharacterized protein LOC113730659 OS=Coffea arabica OX=13443 GN=LOC113730659 PE=4 SV=1	0	12.8272	10.3833	12.7113	12.6655	12.427	12.2667	9.41855	9.14289	3.82249	2.86419	3.16976	2.5319	3.02436	3.09337	2.88713	3.69092	1.35215	1.5836	2.62516	1.82412	2.63787	2.7027	2.9119	2.1911	151.874	169.704	127.043	153.238	149.914	109.743	116.342	77.8958	9.30765	7.46644	6.67222	11.4048	7.28353	10.2144	8.34511	6.49201	6.26489
AC01g011730.1	AC1.0ch01	3767248	3770406	+	894	KAI5648422.1 hypothetical protein M9H77_34427 [Catharanthus roseus]	Ribonuclease OS=Davidia involucrata OX=16924 GN=Din_000527 PE=3 SV=1	Ribonuclease H2 subunit A OS=Arabidopsis thaliana OX=3702 GN=At2g25100 PE=2 SV=2	7.88423	5.96202	8.2355	7.58676	6.80786	7.72703	6.5682	9.77343	3.36897	3.02943	2.31016	3.79785	2.23226	3.97718	3.03149	3.82043	1.19307	1.42524	2.22129	2.09773	3.02579	1.61012	3.78548	2.84843	19.9306	19.8645	15.316	14.7699	15.998	11.4883	14.5427	12.3617	4.20346	3.13277	3.76551	4.01884	3.64177	5.17845	3.29525	4.94629	4.11693
AC01g011760.1	AC1.0ch01	3770411	3773085	+	762	0	0	0	1.30723	1.40677	1.0742	1.31671	1.2427	1.30394	0.743569	1.31363	0.259152	0.220322	0.376073	0.632975	0.720085	0.515561	1.0105	0.518024	0.477229	0.870982	0.605806	0.364823	0.54309	0.632547	0.582381	0.657329	2.91194	3.79434	2.03623	1.66161	1.70765	2.11626	2.61769	2.08851	0.480395	0.522128	0.660615	1.19479	0.739734	0.950175	1.11268	0.541001	1.07398
AC01g011770.1	AC1.0ch01	3771732	3773335	-	357	0	0	0	0.285957	0.803868	0.417743	0.501604	0.270153	0.289764	0.433749	0.78818	1.36055	1.37701	0.805871	1.10771	0.93611	1.03112	0.86614	1.29506	0.795381	1.66278	1.00968	1.27688	1.16376	1.26509	1.09196	1.53377	2.20013	3.12475	2.92154	2.21548	1.8874	2.72091	2.03598	1.86272	1.26104	1.6186	0.990923	1.08617	1.19495	1.33025	1.66902	1.15929	0.894984
AC01g011770.2	AC1.0ch01	3771732	3773335	-	447	0	0	0	1.10298	1.2058	1.13387	1.19131	0.918521	0.772703	1.23928	0.840725	2.59152	2.69895	2.14899	3.56048	3.09637	2.79876	2.52624	4.33845	3.81783	3.32557	4.24064	3.73944	3.41371	4.25532	5.02303	4.16308	8.67112	10.4158	10.5353	8.67732	7.999	7.96118	4.7991	4.45925	4.14341	3.86375	2.90671	3.14991	1.53637	3.46814	3.93718	4.17343	3.57994
AC01g011790.1	AC1.0ch01	3774727	3776964	+	660	KAI5648426.1 hypothetical protein M9H77_34431 [Catharanthus roseus]	uncharacterized protein LOC113723815 OS=Coffea arabica OX=13443 GN=LOC113723815 PE=4 SV=1	0	1.59319	0.66989	1.85	1.37941	1.29673	1.11076	2.29267	2.73236	0.453516	0.605886	0.429798	1.18683	0.216025	0.220955	0.793962	1.23031	0.159076	0	0.403871	0.273617	0	0.460034	0.29119	0.365183	0.388259	0.892785	0.354126	0.276936	0.269629	0.403098	0.145427	1.18537	0.720592	0.783193	1.84972	1.41203	1.19495	1.28274	0.984295	2.31857	0
AC01g011810.1	AC1.0ch01	3777755	3779354	+	378	CDO99913.1 unnamed protein product [Coffea canephora]	FeS cluster biogenesis domain-containing protein OS=Coffea canephora OX=49390 GN=GSCOC_T00029627001 PE=4 SV=1	Iron-sulfur assembly protein IscA-like 1, mitochondrial OS=Arabidopsis thaliana OX=3702 GN=At2g16710 PE=2 SV=2	12.6638	15.6084	13.0097	13.1044	14.3181	12.7979	11.7112	14.0821	13.8646	16.5793	21.7048	20.097	18.7942	17.6027	18.4055	20.3325	16.5439	18.6073	16.6597	18.1499	17.922	15.9287	19.0002	18.9165	12.5537	14.1358	12.3944	16.4315	13.6612	12.0929	14.3973	12.9262	13.9915	14.1497	14.6657	15.2064	11.4374	16.343	16.3051	15.4572	26.1335
AC01g011830.1	AC1.0ch01	3780413	3783698	+	3060	XP_002263233.1 PREDICTED: receptor-like protein 12 [Vitis vinifera]	Leucine-rich repeat-containing N-terminal plant-type domain-containing protein (Fragment) OS=Gossypium barbadense OX=3634 GN=ES319_D05G421300v1 PE=3 SV=1	Receptor-like protein 34 OS=Arabidopsis thaliana OX=3702 GN=RLP34 PE=2 SV=1	10.948	12.192	13.8452	15.6124	15.6689	12.0252	20.758	13.294	12.7632	16.0835	16.2249	19.6222	12.8895	12.5944	29.3044	11.267	42.0757	17.6572	33.1174	60.8342	38.3266	35.7101	46.6633	94.6554	5.82388	4.24073	4.24951	6.46183	4.85332	5.94569	5.38081	6.77354	8.52701	8.61512	10.768	11.4048	9.33203	10.2619	9.02984	8.73329	8.41285
AC01g011840.1	AC1.0ch01	3782877	3784932	-	777	KAI5648429.1 hypothetical protein M9H77_34434 [Catharanthus roseus]	Tyrosine specific protein phosphatases domain-containing protein OS=Coffea canephora OX=49390 GN=GSCOC_T00029626001 PE=4 SV=1	0	3.39063	4.01934	3.10323	2.82152	3.13378	2.70446	4.52338	3.31036	2.59152	1.92782	3.22348	3.16487	1.6562	2.87241	3.3202	3.69092	1.90892	2.53377	2.32226	2.28014	2.71545	3.10523	2.32952	2.41021	3.10607	2.15756	3.45273	3.41554	2.06716	4.13175	2.18141	2.65297	3.36276	3.44605	2.84065	1.52064	2.73133	2.708	2.22536	2.85957	3.04295
AC01g011840.2	AC1.0ch01	3782877	3784932	-	777	KAI5648429.1 hypothetical protein M9H77_34434 [Catharanthus roseus]	Tyrosine specific protein phosphatases domain-containing protein OS=Coffea canephora OX=49390 GN=GSCOC_T00029626001 PE=4 SV=1	0	3.55403	3.68439	3.64033	3.44853	3.62005	3.76693	2.47856	2.41708	1.87885	3.13959	3.00858	1.97805	2.30427	2.35685	2.59842	3.1729	3.42014	2.69213	1.41355	3.101	2.56028	2.81771	1.60155	1.82591	2.20013	3.42234	3.45273	1.84624	1.07852	2.72091	2.61769	2.31429	3.18262	3.18498	3.10489	2.60682	2.44681	1.71032	2.43934	2.55043	3.40094
AC01g011870.1	AC1.0ch01	3785248	3788103	-	1590	KAI5680265.1 hypothetical protein M9H77_01492 [Catharanthus roseus]	Pre-mRNA-splicing factor 18 OS=Sesamum indicum OX=4182 GN=LOC105165297 PE=3 SV=1	Pre-mRNA-splicing factor 18 OS=Pongo abelii OX=9601 GN=PRPF18 PE=2 SV=1	40.0748	35.0352	37.8356	35.802	36.2005	35.3512	34.4521	33.7866	41.4643	43.1832	43.7319	42.1719	42.9171	43.1598	38.7598	39.9526	47.882	45.9245	44.7287	46.4237	42.749	49.3962	51.7591	45.2096	23.6838	22.9148	28.2416	27.232	23.4577	30.1315	26.4678	24.8928	34.8887	39.5251	37.1266	37.7989	37.7833	37.2944	37.66	35.3969	43.1382
AC01g011880.1	AC1.0ch01	3788737	3790845	-	837	XP_027104748.1 L-aminoadipate-semialdehyde dehydrogenase-phosphopantetheinyl transferase-like [Coffea arabica]_x0001_CDO99911.1 unnamed protein product [Coffea canephora]	4'-phosphopantetheinyl transferase domain-containing protein OS=Coffea canephora OX=49390 GN=GSCOC_T00029625001 PE=4 SV=1	L-aminoadipate-semialdehyde dehydrogenase-phosphopantetheinyl transferase OS=Xenopus laevis OX=8355 GN=aasdhppt PE=2 SV=1	2.28765	1.60774	3.64033	3.26043	2.80959	2.46299	2.35464	2.15436	2.33237	2.75403	2.68624	1.8198	2.08825	2.87241	1.87664	0.84179	6.0449	4.98835	4.44258	4.19547	5.4309	3.96779	4.22226	4.6013	4.27085	2.97595	3.89539	3.23092	2.06716	1.20929	2.32684	2.87876	2.94242	2.24515	3.4352	2.71544	3.58486	4.27579	3.20966	2.39586	6.26489
AC01g011890.1	AC1.0ch01	3791313	3792882	+	1026	0	0	0	0.408509	0.401934	0.47742	0.250802	1.29673	1.06247	0.805534	2.2069	4.59995	6.77491	6.60814	2.76926	4.10448	3.75623	8.51704	10.231	0.636305	0.554261	1.00968	0.182412	0.232753	0.230017	1.01917	0.730366	0.12942	0.297595	0	0.184624	0.359505	0	0.58171	0.112892	0.120099	0	0.132123	0	0	0	0.213977	0	0
AC01g011900.1	AC1.0ch01	3791892	3800104	-	4839	KAI5648432.1 hypothetical protein M9H77_34437 [Catharanthus roseus]	uncharacterized protein LOC113725658 isoform X1 OS=Coffea arabica OX=13443 GN=LOC113725658 PE=4 SV=1	0	96.8984	97.268	106.524	88.9093	90.069	96.2981	88.9805	87.5405	75.8019	71.1641	71.8837	76.1943	77.6972	66.7283	81.1284	81.0708	54.0859	61.7605	61.5903	69.6812	56.2486	67.855	60.3492	56.1651	75.8399	83.773	83.3967	68.5877	79.1811	81.6273	79.4761	83.4839	77.7039	76.0219	79.0096	66.7997	73.1768	74.5412	80.7122	68.9389	31.3245
AC01g011920.1	AC1.0ch01	3805512	3808116	+	813	KAI5648433.1 hypothetical protein M9H77_34438 [Catharanthus roseus]	ACT domain-containing protein ACR OS=Sesamum indicum OX=4182 GN=LOC105161065 PE=4 SV=1	ACT domain-containing protein ACR12 OS=Arabidopsis thaliana OX=3702 GN=ACR12 PE=2 SV=1	62.0934	63.7735	55.0824	56.4931	62.7836	61.4782	61.0347	60.5322	89.213	88.0738	92.2453	92.4143	79.0653	77.997	92.677	80.0995	53.1315	41.1737	44.2239	48.2478	48.0247	53.364	45.3529	49.4458	205.065	173.275	174.496	268.628	214.894	155.898	162.152	139.987	93.1366	80.4078	91.4952	97.6471	95.5395	77.7243	84.9917	106.191	60.5009
AC01g011930.1	AC1.0ch01	3808764	3813260	-	1836	KAI5648435.1 hypothetical protein M9H77_34440 [Catharanthus roseus]	AICARFT/IMPCHase bienzyme OS=Corchorus capsularis OX=210143 GN=CCACVL1_16387 PE=3 SV=1	Bifunctional purine biosynthesis protein PurH OS=Listeria monocytogenes serotype 4b (strain F2365) OX=265669 GN=purH PE=3 SV=1	39.6254	40.4613	48.6969	43.7022	44.1971	48.5354	39.1613	45.189	22.8054	27.4301	25.6267	22.4706	29.3795	30.4917	31.3976	35.4199	67.7665	77.9133	62.2971	76.8865	75.1792	85.5663	80.3685	92.1722	52.7385	52.3023	47.5414	48.4637	47.994	56.2321	59.4798	55.7688	51.7626	53.4659	61.1069	50.3985	59.7477	56.963	67.1888	68.9389	53.5201
AC01g011960.1	AC1.0ch01	3814365	3815009	+	645	KAI5667125.1 hypothetical protein M9H77_16978 [Catharanthus roseus]	Germin-like protein OS=Solanum tuberosum OX=4113 GN=102605702 PE=3 SV=1	Germin-like protein subfamily 3 member 2 OS=Arabidopsis thaliana OX=3702 GN=At3g10080 PE=2 SV=1	2.36935	1.74171	3.04356	1.81831	2.97168	3.09081	2.78839	2.57472	0.583092	0.275403	0.322348	0.395609	0.576068	0.662864	0.144357	0.388518	0	0	0	0	0	0.230017	0.582381	0.0730366	1.74717	0.669589	1.59357	1.47699	0.98864	0.906969	1.81784	3.33033	2.82232	1.56639	0.792738	3.47576	1.82088	2.32793	2.18257	1.23657	13.0668
AC01g011970.1	AC1.0ch01	3815213	3816678	-	1143	KAI5667124.1 hypothetical protein M9H77_16977 [Catharanthus roseus]	Trichome birefringence-like N-terminal domain-containing protein OS=Coffea canephora OX=49390 GN=GSCOC_T00029619001 PE=3 SV=1	Protein trichome birefringence-like 36 OS=Arabidopsis thaliana OX=3702 GN=TBL36 PE=2 SV=1	87.3393	86.4158	113.268	94.1134	89.961	106.488	79.1901	96.0003	24.1659	21.5365	17.7292	19.7805	21.9626	16.9399	17.4672	25.9012	3.18153	2.29623	3.73581	3.55702	3.41371	3.22024	3.78548	9.20261	19.2188	36.6042	44.0002	23.3549	7.45974	10.3798	23.3411	45.3827	74.1009	79.4157	72.4034	92.2162	71.1852	73.1635	69.7994	68.1661	69.9878
AC01g011980.1	AC1.0ch01	3817560	3820054	-	1428	KAI5648436.1 hypothetical protein M9H77_34441 [Catharanthus roseus]	cytochrome c oxidase assembly protein COX15-like isoform X1 OS=Coffea arabica OX=13443 GN=LOC113730671 PE=3 SV=1	Cytochrome c oxidase assembly protein COX15 OS=Arabidopsis thaliana OX=3702 GN=COX15 PE=2 SV=1	13.5217	10.6512	12.771	14.1703	13.0214	12.2667	13.0125	14.2398	7.51541	9.19846	7.41401	9.09901	8.35299	7.21785	7.21783	9.38919	9.54458	6.65113	10.6016	9.30299	13.7324	16.7912	13.5404	16.2141	4.07672	3.49674	5.57749	4.15403	6.56097	8.2635	6.18066	7.95891	11.1091	8.09299	7.33283	10.9704	7.96637	7.50638	11.7687	10.1244	7.87586
AC01g012010.1	AC1.0ch01	3822674	3830595	+	3432	KAI5648437.1 hypothetical protein M9H77_34442 [Catharanthus roseus]	Pre-rRNA-processing protein RIX1 N-terminal domain-containing protein OS=Coffea canephora OX=49390 GN=GSCOC_T00029616001 PE=3 SV=1	0	8.6604	6.6989	10.3242	9.15427	7.9425	10.0451	7.55962	8.40725	6.28443	5.3979	5.74854	5.93414	6.69679	9.05914	5.9908	8.74166	13.2033	13.3023	12.621	11.5831	11.8704	18.4589	13.5404	15.1916	13.7185	16.5165	12.1288	11.6313	9.5269	16.0231	13.1612	13.6035	13.391	12.4789	14.7317	15.2064	16.1603	13.7775	15.278	11.8247	6.80188
AC01g012020.1	AC1.0ch01	3832329	3836086	+	1419	UES73137.1 mevalonate-5-diphosphate decarboxylase [Gymnema sylvestre]	Diphosphomevalonate decarboxylase OS=Catharanthus roseus OX=4058 PE=2 SV=1	Diphosphomevalonate decarboxylase MVD2, peroxisomal OS=Arabidopsis thaliana OX=3702 GN=MVD2 PE=1 SV=1	81.4976	88.3584	94.1115	92.7967	83.6394	86.4944	88.4228	86.4896	62.5204	49.903	52.7577	50.7171	56.3106	52.5136	41.0695	53.4213	39.4509	29.6134	38.4687	39.2185	38.0163	48.3611	37.7092	51.4908	196.071	109.292	288.259	153.053	139.129	258.587	135.975	147.945	111.151	105.261	112.635	109.921	97.588	90.8367	90.4268	100.781	53.3411
AC01g012030.1	AC1.0ch01	3836127	3838920	-	1608	KAI5648440.1 hypothetical protein M9H77_34445 [Catharanthus roseus]	AB hydrolase-1 domain-containing protein OS=Coffea canephora OX=49390 GN=GSCOC_T00029613001 PE=4 SV=1	0	106.743	103.699	98.7067	125.213	97.7414	107.068	101.249	101.728	40.5573	45.2762	37.9297	43.3588	42.053	56.3434	43.2348	53.8098	15.5895	26.2086	22.6168	16.8731	20.9478	21.5066	26.7895	23.883	37.9847	36.2322	41.6984	36.4632	37.2987	57.4414	55.7714	69.5417	36.6301	37.28	36.466	35.8437	39.0352	39.4323	29.9568	33.6966	41.1693
AC01g012040.1	AC1.0ch01	3840399	3842700	-	1098	CDO99901.1 unnamed protein product [Coffea canephora]	AB hydrolase-1 domain-containing protein OS=Coffea canephora OX=49390 GN=GSCOC_T00029613001 PE=4 SV=1	0	16.5855	18.9579	18.6791	20.6285	18.7486	21.1045	23.5464	20.4927	29.349	43.4586	25.573	33.6268	25.131	59.7314	37.6049	27.1963	1.74984	1.42524	1.31258	0.729646	0.853427	1.20759	1.45595	0.438219	2.6531	1.48798	1.50504	3.8771	2.69629	3.22478	3.85383	3.33033	1.86153	1.93187	1.65154	0.977557	1.87779	1.85284	1.92579	1.77757	2.32696
AC01g012060.1	AC1.0ch01	3843763	3848326	-	1071	KAI5648441.1 hypothetical protein M9H77_34446 [Catharanthus roseus]	probable sodium/metabolite cotransporter BASS4, chloroplastic isoform X1 OS=Coffea arabica OX=13443 GN=LOC113730676 PE=4 SV=1	Probable sodium/metabolite cotransporter BASS4, chloroplastic OS=Oryza sativa subsp. indica OX=39946 GN=BASS4 PE=3 SV=1	4.98381	6.56492	5.90808	5.89385	6.75383	6.22992	7.37373	5.88508	8.22807	9.3637	10.3689	10.8397	10.9453	7.58611	11.0433	8.5474	21.0776	22.408	17.3664	22.5278	25.3701	13.9735	21.2569	14.6804	4.46498	3.86874	3.89539	2.95398	2.69629	6.55034	3.99925	3.7819	6.84563	5.90005	5.94554	4.3447	6.77141	5.27347	5.39222	5.02358	11.4558
AC01g012080.1	AC1.0ch01	3849706	3851173	-	900	KAI5648442.1 hypothetical protein M9H77_34447 [Catharanthus roseus]	Protein YIP OS=Coffea arabica OX=13443 GN=LOC113725670 PE=3 SV=1	Protein YIPF5 OS=Xenopus tropicalis OX=8364 GN=yipf5 PE=2 SV=1	22.0595	19.8287	22.021	21.0047	19.9373	23.4709	19.1469	21.7012	24.9434	24.1804	22.9405	24.2904	24.9869	25.0415	23.5301	25.2537	30.9403	25.2585	26.0497	25.3552	26.9218	21.6791	24.1688	25.1976	24.3956	22.3196	25.6741	24.555	23.4577	24.4882	21.4505	21.8447	26.8421	27.3073	25.8961	20.0942	25.2079	26.5099	25.8484	27.05	23.0906
AC01g012090.1	AC1.0ch01	3851550	3857873	+	1617	KAI5648444.1 hypothetical protein M9H77_34449 [Catharanthus roseus]	Aspartyl aminopeptidase OS=Coffea canephora OX=49390 GN=GSCOC_T00029607001 PE=3 SV=1	Probable aspartyl aminopeptidase OS=Ricinus communis OX=3988 GN=RCOM_1506700 PE=2 SV=2	16.5855	18.6229	16.1726	16.9291	19.7212	19.7039	19.8285	16.8145	13.8646	19.168	16.9233	16.22	14.1137	19.0021	15.5183	15.0875	35.474	35.6311	37.56	36.0263	38.637	28.9822	29.2646	33.7429	11.9066	10.8622	13.6339	11.539	16.0879	13.2014	13.0885	10.7248	16.6337	17.2302	16.1851	15.0978	14.624	18.6234	18.5732	22.9539	40.2743
AC01g012100.1	AC1.0ch01	3858095	3864214	-	1683	KAI5648446.1 hypothetical protein M9H77_34451 [Catharanthus roseus]	R3H domain-containing protein 2-like OS=Coffea arabica OX=13443 GN=LOC113730680 PE=4 SV=1	0	61.4398	61.4959	61.8856	63.014	62.5134	63.0719	62.5218	59.4288	80.8554	76.6171	82.6823	80.6252	80.6495	71.8839	79.7571	79.0635	81.4471	69.441	78.8558	75.0623	73.8603	76.4232	65.5906	64.5643	53.9033	59.519	62.9459	60.095	56.1727	56.3329	62.0975	53.6803	75.1818	74.4033	75.112	64.3015	75.1114	67.4149	73.3514	58.5826	38.8423
AC01g012120.1	AC1.0ch01	3865498	3868273	+	879	KAI5648447.1 hypothetical protein M9H77_34452 [Catharanthus roseus]	nifU-like protein 4, mitochondrial OS=Nicotiana tabacum OX=4097 GN=LOC107822694 PE=3 SV=1	NifU-like protein 4, mitochondrial OS=Arabidopsis thaliana OX=3702 GN=NIFU4 PE=2 SV=1	26.4714	22.9102	22.021	19.5626	24.1517	21.4425	25.0955	24.7488	32.07	32.6628	30.1933	30.541	31.8278	33.8797	32.1915	37.5568	42.9506	42.5198	41.6997	44.5996	45.2316	50.6613	48.0464	51.856	24.3956	24.5516	23.1067	25.0165	30.7377	27.6122	24.9408	25.0621	24.6803	23.1825	26.4907	26.0682	28.2806	23.9919	28.8441	32.3055	41.5273
AC01g012130.1	AC1.0ch01	3869203	3872361	+	1191	KAI5648448.1 hypothetical protein M9H77_34453 [Catharanthus roseus]	hippocampus abundant transcript-like protein 1 OS=Coffea arabica OX=13443 GN=LOC113725676 PE=3 SV=1	0	16.0953	17.2162	18.7388	17.995	17.2898	19.4142	17.7837	15.6585	8.55201	10.3001	11.2822	10.9979	10.7293	10.3112	9.09447	10.4252	17.5779	21.7745	46.1423	23.4399	23.3529	18.8039	23.0768	12.8544	42.2555	40.3985	54.0042	51.6023	51.0498	24.6897	31.9213	39.6817	6.78558	6.5266	9.77711	8.25492	8.02327	8.78912	7.87436	5.48729	19.6897
AC01g012150.1	AC1.0ch01	3873231	3873815	+	585	KAI5648449.1 hypothetical protein M9H77_34454 [Catharanthus roseus]	DH200=94 genomic scaffold, scaffold_1268 OS=Coffea canephora OX=49390 GN=GSCOC_T00002534001 PE=4 SV=1	Zinc finger A20 and AN1 domain-containing stress-associated protein 4 OS=Arabidopsis thaliana OX=3702 GN=SAP4 PE=1 SV=1	7.06721	5.22514	4.83388	2.19452	5.9974	3.67034	6.69213	5.99017	9.52383	11.3466	16.1711	10.9188	11.0173	7.58611	17.9724	12.9506	2.62476	3.72147	4.03871	3.28341	2.40511	1.72513	1.67434	1.75288	3.10607	3.94314	3.3642	4.24635	3.77481	3.62788	4.7991	3.27388	2.52207	2.19294	1.51942	2.17235	1.30876	2.37544	2.05418	1.77757	3.04295
AC01g012160.1	AC1.0ch01	3874259	3877146	+	1197	KAI5648450.1 hypothetical protein M9H77_34455 [Catharanthus roseus]	organelle RRM domain-containing protein 1, chloroplastic-like OS=Coffea arabica OX=13443 GN=LOC113730688 PE=4 SV=1	Organelle RRM domain-containing protein 1, chloroplastic OS=Arabidopsis thaliana OX=3702 GN=ORRM1 PE=1 SV=1	6.7404	9.91437	11.3387	8.77807	8.80699	7.29238	7.86944	6.98853	4.21122	5.72838	4.88895	3.244	6.48076	5.74482	3.89763	4.2737	16.6235	15.7569	12.9239	12.4952	12.4911	9.89073	10.1189	12.9275	3.9473	5.8775	6.99399	6.00027	6.4711	5.24027	5.08996	3.89479	6.12504	6.16111	6.67222	6.08258	7.16973	6.88877	7.61759	6.26015	20.0476
AC01g012160.2	AC1.0ch01	3874259	3877146	+	1158	KAI5648450.1 hypothetical protein M9H77_34455 [Catharanthus roseus]	organelle RRM domain-containing protein 1, chloroplastic-like OS=Coffea arabica OX=13443 GN=LOC113730688 PE=4 SV=1	Organelle RRM domain-containing protein 1, chloroplastic OS=Arabidopsis thaliana OX=3702 GN=ORRM1 PE=1 SV=1	5.35147	4.75622	6.74356	5.32954	7.51026	5.5538	7.2498	6.62071	3.82249	4.68185	3.11603	4.50995	4.68055	2.87241	3.96981	3.56142	10.5786	11.877	9.79387	8.20852	8.99978	9.3732	10.3373	10.079	2.45897	4.01753	4.95777	3.41554	4.13431	5.34104	3.1994	3.61256	5.28434	4.43809	4.95462	4.23608	5.17814	5.55852	5.90577	5.10086	12.8878
AC01g012160.3	AC1.0ch01	3874259	3877146	+	1176	KAI5648450.1 hypothetical protein M9H77_34455 [Catharanthus roseus]	organelle RRM domain-containing protein 1, chloroplastic-like OS=Coffea arabica OX=13443 GN=LOC113730688 PE=4 SV=1	Organelle RRM domain-containing protein 1, chloroplastic OS=Arabidopsis thaliana OX=3702 GN=ORRM1 PE=1 SV=1	5.18807	6.56492	7.40002	6.39545	6.64577	6.85774	5.45284	5.62235	6.21965	4.18612	5.10385	4.27258	6.69679	4.27179	3.89763	4.72697	11.4535	13.619	12.419	13.7721	11.8704	11.0983	11.4292	10.2982	4.46498	4.24073	6.02014	3.8771	3.77481	5.03872	4.14468	4.06413	6.54538	5.48235	7.46495	6.29981	6.08858	4.75088	7.10404	6.41472	19.3317
AC01g012160.4	AC1.0ch01	3874259	3877146	+	717	KAG8380625.1 hypothetical protein BUALT_Bualt06G0035100 [Buddleja alternifolia]	RNA recognition motif-containing protein OS=Solanum tuberosum OX=4113 GN=102599113 PE=4 SV=1	Organelle RRM domain-containing protein 1, chloroplastic OS=Arabidopsis thaliana OX=3702 GN=ORRM1 PE=1 SV=1	4.08509	2.94751	4.59517	4.63984	4.26842	3.91181	3.65588	3.52054	2.78588	2.69895	1.55802	2.13629	2.80833	2.06224	2.52624	3.36716	5.96536	5.93851	7.26968	6.65802	6.74983	6.44048	5.09583	4.38219	2.6531	1.85997	2.74448	2.40011	2.78617	1.71316	3.27212	2.65297	3.66301	2.92392	4.42612	2.71544	3.98318	3.04056	2.86729	2.62772	16.6467
AC01g012160.5	AC1.0ch01	3874259	3877146	+	696	KAG8380625.1 hypothetical protein BUALT_Bualt06G0035100 [Buddleja alternifolia]	RNA recognition motif-containing protein OS=Solanum tuberosum OX=4113 GN=102599113 PE=4 SV=1	Organelle RRM domain-containing protein 1, chloroplastic OS=Arabidopsis thaliana OX=3702 GN=ORRM1 PE=1 SV=1	2.90042	3.41644	2.32742	2.38262	3.3499	2.22152	2.54053	2.83745	1.55491	1.59734	1.55802	1.34507	1.58419	0.883819	1.29921	2.13685	4.61321	4.11737	3.53387	4.10426	6.74983	2.87521	4.95024	3.43272	1.87658	1.93437	1.4165	1.75393	2.33679	1.41084	1.81784	1.58049	0.90074	2.19294	2.18003	2.38958	2.50371	3.2781	2.39654	2.55043	7.87586
AC01g012170.1	AC1.0ch01	3877518	3878188	+	399	0	0	0	2.20595	2.47859	3.40162	2.13182	1.51286	1.83517	1.79696	1.89163	1.68449	0.605886	0.91332	0.949462	1.29615	0.736516	2.23753	0.64753	1.35215	1.42524	1.41355	0.182412	1.4741	1.3801	0.655178	0.949475	1.35891	0.967184	0.708252	1.5693	0.898764	0.403098	1.38156	0.564462	0.420346	0.36549	0.594554	0.977557	0.512123	0.665123	0.641932	0.695572	1.78997
AC01g012180.1	AC1.0ch01	3877763	3878699	-	843	XP_027115651.1 uncharacterized protein LOC113733481 [Coffea arabica]	uncharacterized protein LOC113733481 OS=Coffea arabica OX=13443 GN=LOC113733481 PE=4 SV=1	0	11.9693	10.5843	11.5774	11.6623	8.15862	6.42309	9.29462	8.19707	12.9576	4.62677	5.69482	7.43745	7.34487	6.40769	10.9711	3.56142	7.07889	3.95901	5.85613	4.28667	6.74983	7.47555	7.71655	2.77539	6.72982	7.14228	4.16098	8.585	6.92048	5.13949	4.36282	3.89479	3.54291	3.49826	2.77458	4.3447	3.52796	4.60835	3.50923	2.00943	5.7279
AC01g012200.1	AC1.0ch01	3879885	3881469	+	288	KAI5648454.1 hypothetical protein M9H77_34459 [Catharanthus roseus]	Copper transport protein like OS=Actinidia chinensis var. chinensis OX=1590841 GN=CEY00_Acc20836 PE=4 SV=1	Copper transport protein ATX1 OS=Arabidopsis thaliana OX=3702 GN=ATX1 PE=1 SV=2	83.9895	84.2051	83.5486	87.091	84.1797	87.3154	95.1769	88.171	372.272	291.431	336.156	346.237	322.598	352.865	383.556	265.552	549.449	450.218	576.425	598.583	598.253	547.671	678.983	431.938	251.851	185.03	150.681	319.676	225.949	174.037	196.763	124.407	119.738	83.5405	73.2622	89.718	74.4855	89.8866	90.2556	113.842	281.562
AC01g012210.1	AC1.0ch01	3881977	3886217	+	3060	KAI5648455.1 hypothetical protein M9H77_34460 [Catharanthus roseus]	pentatricopeptide repeat-containing protein At3g49170, chloroplastic-like OS=Coffea arabica OX=13443 GN=LOC113728500 PE=4 SV=1	Pentatricopeptide repeat-containing protein At3g57430, chloroplastic OS=Arabidopsis thaliana OX=3702 GN=PCMP-H81 PE=2 SV=2	6.33189	7.23481	8.41454	7.77486	7.45623	7.1475	6.44427	6.83089	2.20279	3.19467	2.79369	1.97805	3.96047	3.46162	1.80446	3.88518	2.62476	2.77131	2.22129	2.46256	2.32753	3.50776	3.63988	5.91596	4.5944	4.91032	4.16098	3.50785	3.77481	5.54259	4.36282	6.49131	5.04415	4.75137	4.88855	6.40843	6.20238	5.60603	6.46211	5.41001	2.50596
AC01g012220.1	AC1.0ch01	3884224	3886956	-	996	KAA8539159.1 hypothetical protein F0562_025851 [Nyssa sinensis]	IQ domain-containing protein IQM3-like OS=Nyssa sinensis OX=561372 GN=F0562_025851 PE=4 SV=1	IQ domain-containing protein IQM3 OS=Arabidopsis thaliana OX=3702 GN=IQM3 PE=2 SV=1	2.20595	2.07666	2.98388	2.57072	1.62092	2.70446	2.23071	3.10017	0.518304	0.440645	0.537247	0.553853	0.288034	0.294606	0.360892	0.129506	0.318153	0.475081	0.201935	0.0912058	0.853427	0.80506	0.727976	0.21911	0.776518	0.297595	0.708252	0.369247	0.449382	0.403098	0.0727137	0.508016	0.840691	1.46196	0.726677	0.868939	1.08115	1.18772	1.36945	0.772858	2.14796
AC01g012240.1	AC1.0ch01	3887659	3888979	-	1212	KAI5648457.1 hypothetical protein M9H77_34462 [Catharanthus roseus]	Protein kinase domain-containing protein OS=Coffea canephora OX=49390 GN=GSCOC_T00029593001 PE=4 SV=1	Serine/threonine-protein kinase D6PKL2 OS=Arabidopsis thaliana OX=3702 GN=D6PKL2 PE=1 SV=1	1.06212	1.40677	1.61129	1.31671	1.56689	1.01417	0.867498	4.30872	4.72952	3.24975	8.75713	7.51658	3.81645	1.10477	3.96981	3.94994	0.715843	0.633441	0.706774	0.456029	0.54309	0.80506	0.655178	0.730366	1.10007	1.56237	1.50504	2.12317	2.15703	1.61239	0.363568	1.18537	2.52207	3.70711	4.09582	2.60682	2.2761	1.75782	3.63761	5.71915	0.536991
AC01g012250.1	AC1.0ch01	3888701	3890727	+	498	0	0	0	1.75659	3.08149	1.19355	2.19452	2.21526	1.5937	2.16874	2.73236	2.78588	3.85564	4.19053	4.03521	3.09637	4.41909	3.89763	3.56142	4.69275	3.32557	3.93774	3.64823	2.79303	3.50776	4.44065	3.57879	1.03536	1.56237	1.77063	1.47699	0.539258	1.41084	1.45427	1.24182	3.36276	2.454	2.44428	1.52064	2.67442	2.66049	2.39654	2.164	3.57994
AC01g012260.1	AC1.0ch01	3890499	3894672	-	1896	KAI5648458.1 hypothetical protein M9H77_34463 [Catharanthus roseus]	Alkaline/neutral invertase OS=Coffea arabica OX=13443 GN=LOC113725687 PE=3 SV=1	Alkaline/neutral invertase E, chloroplastic OS=Arabidopsis thaliana OX=3702 GN=INVE PE=1 SV=1	46.039	55.8688	45.8324	53.2327	53.004	55.8278	50.2529	55.698	86.6215	100.412	115.132	114.015	106.213	95.0105	104.586	93.1796	84.3104	89.0777	99.3522	89.5641	89.4547	88.269	98.5679	95.7509	38.4376	43.0025	36.3865	36.8324	39.0063	41.116	40.9378	38.0447	50.8618	53.7792	55.7559	52.8967	56.675	61.8564	54.8637	57.1142	50.2981
AC01g012270.1	AC1.0ch01	3897772	3903904	+	4395	XP_027111355.1 pleiotropic drug resistance protein 2-like [Coffea arabica]_x0001_XP_027111356.1 pleiotropic drug resistance protein 2-like [Coffea arabica]_x0001_XP_027163523.1 pleiotropic drug resistance protein 2-like [Coffea eugenioides]	pleiotropic drug resistance protein 2-like OS=Coffea arabica OX=13443 GN=LOC113730694 PE=3 SV=1	Pleiotropic drug resistance protein 2 OS=Nicotiana plumbaginifolia OX=4092 GN=PDR2 PE=2 SV=1	115.077	104.101	92.0825	103.644	94.5536	98.4713	89.2283	104.618	207.386	225.004	312.194	301.217	277.449	190.095	261.213	234.6	75.3226	88.2067	88.6497	70.6845	84.179	110.351	85.4644	106.341	215.29	201.695	189.457	160.161	202.222	195.301	187.456	175.83	127.905	119.359	118.58	118.176	113.805	166.756	105.491	141.588	51.3721
AC01g012280.1	AC1.0ch01	3903421	3906909	-	1479	0	0	0	5.06552	5.4931	4.53549	4.76524	4.16036	4.20157	4.70927	5.5698	6.41401	7.05031	6.87676	8.07043	7.70491	7.1442	7.07348	6.28105	10.8172	10.2142	6.66387	9.85022	6.36191	9.02817	6.33339	8.54528	5.69446	8.33266	7.08252	9.13887	8.44838	6.44956	6.18066	5.75751	4.2635	3.34162	3.83157	2.93267	2.84513	3.18309	3.25245	3.86429	7.69687
AC01g012290.1	AC1.0ch01	3904683	3911081	+	3864	KAI5648461.1 hypothetical protein M9H77_34466 [Catharanthus roseus]	pleiotropic drug resistance protein 2-like isoform X2 OS=Coffea arabica OX=13443 GN=LOC113733474 PE=3 SV=1	Pleiotropic drug resistance protein 2 OS=Nicotiana plumbaginifolia OX=4092 GN=PDR2 PE=2 SV=1	25.1642	23.1112	26.0791	24.2024	21.2881	24.6782	21.0678	24.381	31.9405	35.3067	27.8831	28.563	28.0113	26.8092	31.975	29.1389	50.5067	48.775	37.661	50.3456	45.8523	41.2881	36.4716	34.3272	40.8966	41.8865	33.4649	29.6321	36.1303	34.7672	32.0667	33.8113	16.6937	15.8727	12.4196	14.9892	12.6324	12.0672	12.0255	10.9746	6.26489
AC01g012300.1	AC1.0ch01	3907918	3911873	-	375	0	0	0	2.0017	2.00967	1.90968	2.94692	3.45796	1.54541	2.4166	2.04927	2.39716	3.91072	3.33093	2.61102	3.16837	1.98859	1.51574	3.10815	5.09044	6.73031	3.83677	5.47235	3.56888	3.50776	4.29506	4.38219	3.3002	3.05035	4.95777	2.12317	2.69629	3.42633	2.69041	2.54008	2.10173	1.46196	1.91578	1.95511	2.2192	1.6153	1.58343	1.15929	0
AC01g012310.1	AC1.0ch01	3911908	3915772	+	1542	KAI5648463.1 hypothetical protein M9H77_34468 [Catharanthus roseus]	protein GLUTELIN PRECURSOR ACCUMULATION 3-like isoform X2 OS=Coffea arabica OX=13443 GN=LOC113730698 PE=4 SV=1	Protein GLUTELIN PRECURSOR ACCUMULATION 3 OS=Oryza sativa subsp. japonica OX=39947 GN=GPA3 PE=1 SV=1	21.1199	23.3122	24.5872	20.6912	23.1791	21.9254	27.574	19.8621	20.9913	20.7103	19.717	20.1761	21.5305	17.3081	20.1378	21.757	22.5888	21.6954	25.2419	27.2705	26.3011	25.9919	24.6056	27.8269	26.3369	26.7836	27.0021	30.6475	23.997	27.5114	28.3583	26.1346	23.059	24.3312	21.2058	17.1616	21.5661	21.2364	21.2265	21.8719	27.3865
AC01g012320.1	AC1.0ch01	3915947	3916982	-	534	KAI5648464.1 hypothetical protein M9H77_34469 [Catharanthus roseus]	RAB6-interacting golgin OS=Coffea arabica OX=13443 GN=LOC113730699 PE=3 SV=1	0	14.9106	14.0677	14.2629	15.0481	14.4802	13.6189	11.8351	15.7111	4.8591	1.92782	0.967045	1.34507	1.44017	2.5778	2.95931	2.2016	1.82938	1.26688	2.62516	2.09773	1.70685	3.68027	2.76631	0.949475	8.5417	5.20791	9.38434	6.27721	8.98764	10.1782	7.27137	10.4425	14.3518	13.4187	7.7292	11.9479	8.19398	10.6895	11.8115	10.3563	28.8185
AC01g012330.1	AC1.0ch01	3918658	3919560	+	903	THG15720.1 hypothetical protein TEA_019767 [Camellia sinensis var. sinensis]	ENT domain-containing protein OS=Camellia sinensis var. sinensis OX=542762 GN=TEA_019767 PE=4 SV=1	0	9.02806	13.3978	9.07099	8.71537	9.99567	10.8661	10.1621	9.72088	13.0872	12.0626	15.6876	13.9254	12.6735	14.3621	12.0538	11.9146	11.374	12.1146	11.5103	10.9447	7.83601	8.68314	6.91577	8.1801	12.489	14.8798	13.2797	9.41581	12.4928	8.96892	11.3433	11.6279	14.9523	15.1417	14.4014	18.7908	13.3152	13.5875	12.0683	14.2206	4.83292
AC01g012340.1	AC1.0ch01	3921115	3930805	-	5262	KAG5574888.1 hypothetical protein H5410_055022 [Solanum commersonii]	UDP-glycosyltransferases domain-containing protein OS=Solanum lycopersicum OX=4081 PE=3 SV=1	Beta-D-glucosyl crocetin beta-1,6-glucosyltransferase OS=Gardenia jasminoides OX=114476 GN=UGT94E5 PE=1 SV=1	79.6593	81.1236	68.8082	64.8323	69.2673	63.7963	66.0538	67.8886	51.4417	52.3816	42.2814	46.761	48.3177	49.0519	42.4409	52.3205	49.2341	41.728	34.329	43.2315	37.7836	34.33	29.483	48.3502	177.434	271.481	109.514	214.81	105.155	92.1078	138.738	195.304	205.789	195.38	173.412	202.68	178.276	194.406	208.713	321.818	24.7016
AC01g012370.1	AC1.0ch01	3924243	3926790	+	714	0	0	0	3.51318	4.35428	4.71453	5.07874	4.32245	5.02257	4.89517	3.78326	2.78588	1.9829	2.09526	1.97805	2.88034	3.16702	3.03149	1.55407	2.7043	2.69213	3.23097	3.1922	2.9482	2.01265	2.32952	1.38769	3.68846	4.01753	4.33805	4.33866	5.12295	4.7364	4.29011	6.20908	6.60543	5.95226	3.50126	7.60322	5.63336	6.31866	5.77738	4.25072	0.536991
AC01g012380.1	AC1.0ch01	3926803	3927165	+	363	0	0	0	3.39063	3.21547	1.55162	1.44211	1.83704	2.65617	2.29267	2.25945	0.97182	1.87274	0.644697	0.87034	0.720085	1.17842	0.505248	1.29506	0.397691	0.475081	0	0.547235	0.155169	0	0.29119	0.730366	3.10607	5.8775	0.619721	3.32323	0.449382	0.806195	1.38156	4.06413	11.1091	11.4346	6.60615	7.71184	7.51114	8.97915	10.6561	22.4902	0.357994
AC01g012390.1	AC1.0ch01	3927233	3927688	+	249	0	0	0	0.367658	0.736879	0.298388	0.627005	0.756429	0.386351	0.309821	0.420363	0.32394	0.330483	0.161174	0.316487	0.0720085	0.0736516	0.0721783	0.194259	0	0.237541	0	0.0912058	0.155169	0.172513	0	0.292146	0.194129	0.297595	0.354126	0.553871	0.179753	0.201549	0.218141	0.225785	2.04168	1.67081	1.91578	3.36714	1.36566	1.99537	3.20966	3.86429	0.536991
AC01g012400.1	AC1.0ch01	3927707	3930499	+	1260	0	0	0	1.34808	0.468923	0.775808	0.877807	0.648367	0.917585	0.991426	0.525453	0.64788	0.881289	0.698421	0.316487	0.288034	0.441909	1.22703	0.582777	0.477229	0.475081	0.201935	0.182412	0.620674	0.460034	0.582381	0.657329	0.452969	0.743988	0.796784	0.276936	0.808887	0.100774	0.508996	0.338677	2.28188	1.09647	1.91578	1.52064	0.682831	1.94786	1.883	1.54572	0.715987
AC01g012410.1	AC1.0ch01	3932293	3938003	+	2715	XP_027104801.1 uncharacterized protein LOC113725697 isoform X1 [Coffea arabica]_x0001_XP_027104802.1 uncharacterized protein LOC113725697 isoform X1 [Coffea arabica]	uncharacterized protein LOC113725697 isoform X1 OS=Coffea arabica OX=13443 GN=LOC113725697 PE=4 SV=1	0	22.2638	24.183	25.4226	23.7008	25.2863	24.9197	24.2899	25.6947	61.4838	76.0663	61.4074	60.6073	50.4059	65.3289	57.0209	37.492	45.4958	34.4434	39.8823	40.5866	36.9301	38.9304	32.5405	38.1251	51.7679	51.1864	44.2658	37.294	42.6913	36.7827	36.3568	36.3514	26.9622	27.7772	26.2925	32.368	25.6631	22.2341	24.0938	24.6542	12.7088
AC01g012440.1	AC1.0ch01	3938256	3939066	+	471	XP_019251313.1 PREDICTED: uncharacterized protein LOC109230248 [Nicotiana attenuata]	Uncharacterized protein OS=Davidia involucrata OX=16924 GN=Din_040693 PE=4 SV=1	0	0.204255	0.133978	0.179033	0.250802	0.108061	0.289764	0	0.157636	0.129576	0.275403	0.161174	0.316487	1.44017	0.515561	0.938318	0.64753	0.159076	0.633441	0.504839	0.547235	0.465506	0.862564	1.16476	0.438219	53.2562	36.753	44.6199	45.4174	39.276	20.0541	21.8141	11.2892	0.180148	0.208851	0.264246	0.108617	0.113805	0.142526	0.128386	0	0
AC01g012460.1	AC1.0ch01	3942725	3944305	+	585	URM60676.1 ARR-B family protein [Gymnema sylvestre]	ARR-B family protein OS=Gymnema sylvestre OX=4068 PE=2 SV=1	0	5.22892	5.15815	7.87744	7.90026	6.64577	8.16168	8.05534	6.83089	2.00843	2.14814	2.20271	2.69014	2.59231	3.38797	2.88713	1.74833	0.87492	0.316721	0.807742	0.729646	2.01719	2.18516	2.25673	1.75288	7.95931	8.85346	7.61371	8.95425	6.38122	6.65111	6.3988	4.45925	3.24267	3.08056	3.96369	3.47576	3.58486	5.46351	3.85159	4.17343	4.29592
AC01g012470.1	AC1.0ch01	3945235	3946773	-	1539	KAI5648466.1 hypothetical protein M9H77_34471 [Catharanthus roseus]	cytochrome P450 77A2-like OS=Coffea arabica OX=13443 GN=LOC113730704 PE=3 SV=1	Cytochrome P450 77A3 OS=Glycine max OX=3847 GN=CYP77A3 PE=2 SV=1	112.422	140.677	124.308	141.452	106.927	138.748	122.565	114.339	73.2752	39.3826	67.8006	51.5083	54.7985	41.8341	50.1639	46.8812	14.1578	16.6278	16.5587	13.5897	20.2495	16.6762	17.0346	14.023	1.68246	4.76152	2.30182	3.78479	1.70765	0.906969	2.61769	4.00768	57.6474	47.2526	46.2431	56.0466	46.6601	55.9653	38.1307	38.0246	63.1859
AC01g012480.1	AC1.0ch01	3945454	3947979	+	321	0	Uncharacterized protein OS=Salix viminalis OX=40686 GN=SVIM_LOCUS262886 PE=4 SV=1	0	6.04594	8.5076	6.26614	9.40507	6.53771	8.20997	6.69213	5.5698	4.53516	2.53371	3.54583	2.21541	2.59231	1.62033	2.6706	1.94259	0.159076	0.950162	0.201935	0.820852	0.853427	0.747555	0.655178	0.584293	0.12942	0	0	0	0	0	0	0.0564462	2.76227	2.29736	1.45335	1.30341	1.53637	2.51796	1.62623	2.85957	2.14796
AC01g012490.1	AC1.0ch01	3949380	3950844	-	1194	KAI5683105.1 hypothetical protein M9H77_04333 [Catharanthus roseus]	exopolygalacturonase-like OS=Punica granatum OX=22663 GN=LOC116194187 PE=3 SV=1	Exopolygalacturonase (Fragment) OS=Oenothera organensis OX=3945 PE=2 SV=1	15.4825	9.24448	3.75969	1.63021	11.7787	8.88608	14.4996	7.25125	13.7351	11.8974	24.7671	10.2858	24.4829	11.9316	24.9737	16.5768	0	0	0	0	0.155169	0	0	0	0	0	0	0	0	0.100774	0	0.112892	0	0	0	0	0	0	0	0	0
AC01g012500.1	AC1.0ch01	3952627	3954314	+	1581	KAI5679488.1 hypothetical protein M9H77_00715 [Catharanthus roseus]	FAD-binding PCMH-type domain-containing protein (Fragment) OS=Davidia involucrata OX=16924 GN=Din_021527 PE=3 SV=1	Berberine bridge enzyme-like 8 OS=Arabidopsis thaliana OX=3702 GN=At1g30700 PE=2 SV=1	2.1651	3.68439	2.56614	3.13502	3.67408	1.40052	2.04482	5.62235	23.2589	5.6733	19.6095	17.4859	24.2669	7.51246	12.6312	28.2971	0	0.15836	0.201935	0.182412	1.31893	1.20759	0.436786	0.438219	25.2368	12.499	23.7265	12.4621	19.0538	40.0074	35.7751	31.497	0.660543	0.835405	1.18911	0.43447	0.967344	2.75551	1.19827	0.772858	0.357994
AC01g012510.1	AC1.0ch01	3955806	3959535	+	3150	KAH1208944.1 Berberine bridge enzyme-like 8 [Glycine max]	FAD-binding PCMH-type domain-containing protein OS=Arachis hypogaea OX=3818 GN=Ahy_B04g069936 PE=3 SV=1	Berberine bridge enzyme-like 8 OS=Arabidopsis thaliana OX=3702 GN=At1g30700 PE=2 SV=1	10.9072	10.5843	5.8484	3.19773	9.94163	7.53385	13.5701	3.78326	1.16618	1.92782	1.45057	1.42419	1.80021	1.25208	2.23753	1.29506	15.4304	16.8654	24.5352	17.1467	20.9478	16.3887	15.5059	13.95	3.23549	2.52956	2.92154	2.67704	2.06716	3.22478	2.39955	3.16099	3.00247	3.81154	1.58548	4.3447	4.21079	1.56779	2.26816	2.164	14.4987
AC01g012520.1	AC1.0ch01	3959797	3961666	-	468	KAI5667588.1 hypothetical protein M9H77_17441 [Catharanthus roseus]	Glycine cleavage system H protein OS=Parasponia andersonii OX=3476 GN=PanWU01x14_281190 PE=3 SV=1	Glycine cleavage system H protein 2, mitochondrial OS=Arabidopsis thaliana OX=3702 GN=GDH2 PE=2 SV=1	25.1642	28.1354	22.6775	25.2056	23.5574	23.8089	23.2365	21.5961	18.1406	16.1386	15.1504	15.1123	16.1299	20.6961	18.8385	20.203	2.30661	4.98835	4.24064	4.10426	3.56888	4.37032	5.45982	6.06204	41.9967	42.5561	47.4529	48.0022	45.5673	53.1081	46.464	46.173	33.5676	33.8861	32.3702	34.3231	35.8486	36.0116	34.7071	32.3827	24.8806
AC01g012530.1	AC1.0ch01	3962204	3964456	-	1863	KAJ0240025.1 Pentatricopeptide repeat-containing protein [Hirschfeldia incana]	Pentatricopeptide repeat-containing protein OS=Noccaea caerulescens OX=107243 GN=LC_TR4390_c0_g1_i1_g.15892 PE=4 SV=1	Pentatricopeptide repeat-containing protein At2g35130 OS=Arabidopsis thaliana OX=3702 GN=At2g35130 PE=3 SV=1	11.4383	9.51243	10.0855	11.5369	8.91505	6.47139	12.4548	12.9787	8.35765	14.1557	13.2163	12.0265	11.8814	11.195	15.3018	11.2023	50.3476	75.0628	68.86	73.9679	72.6965	43.8183	83.5716	66.0251	0.905937	1.85997	1.77063	0.923119	0.898764	0.604646	0.945278	0.508016	18.7955	18.6922	17.5063	18.2477	19.29	15.3453	20.4562	18.3167	67.6608
AC01g012550.1	AC1.0ch01	3963369	3964178	+	531	0	0	0	0.490211	0.133978	0.358065	0.564304	0.378214	0.193176	0.557677	0.420363	0.388728	0.385564	0.644697	0.237366	0.864102	0.515561	0.216535	0.453271	2.22707	3.64229	2.52419	2.91858	2.17236	2.01265	2.9847	2.62932	0	0	0	0	0	0	0	0.112892	0.660543	1.2009	0.396369	0.217235	0.967344	0.332561	0.256773	0.463715	0.894984
AC01g012560.1	AC1.0ch01	3964863	3969238	+	3408	KAI5667593.1 hypothetical protein M9H77_17446 [Catharanthus roseus]	uncharacterized protein LOC113709648 OS=Coffea arabica OX=13443 GN=LOC113709648 PE=4 SV=1	0	56.0066	50.8446	58.2453	59.0639	62.6755	61.0435	60.9727	53.1233	68.4161	70.9989	82.7898	67.1745	79.1373	79.5437	71.8174	65.8538	64.3464	70.5495	75.8268	61.2903	87.8254	76.7107	79.859	47.839	78.8813	67.5541	73.9238	68.1262	79.5406	64.3948	77.9491	55.1479	66.5947	58.0607	79.472	73.534	77.729	70.9781	68.0875	59.4328	38.1263
AC01g012590.1	AC1.0ch01	3971693	3975173	+	1995	KAI5667606.1 hypothetical protein M9H77_17459 [Catharanthus roseus]	Alpha 1,4-glycosyltransferase domain-containing protein OS=Coffea canephora OX=49390 GN=GSCOC_T00033366001 PE=4 SV=1	Uncharacterized protein At4g19900 OS=Arabidopsis thaliana OX=3702 GN=At4g19900 PE=2 SV=1	32.6399	31.6858	31.5098	29.1557	29.8249	29.9905	30.2385	30.2661	30.5799	30.6799	32.0737	31.3323	28.8754	29.9762	37.8214	37.2978	53.5292	35.3935	65.5281	54.9971	59.9727	51.1213	54.8894	43.8219	31.9019	40.1753	35.9438	32.6784	37.7481	32.4494	32.2122	46.7375	53.0236	51.273	61.7675	54.6346	57.4716	48.3164	57.6455	47.9945	30.7875
AC01g012610.1	AC1.0ch01	3977208	3980457	+	1599	KAI5669145.1 hypothetical protein M9H77_18998 [Catharanthus roseus]	Ubiquitin carboxyl-terminal hydrolase OS=Coffea arabica OX=13443 GN=LOC113700990 PE=3 SV=1	Ubiquitin carboxyl-terminal hydrolase 27 OS=Arabidopsis thaliana OX=3702 GN=UBP27 PE=2 SV=1	14.4204	12.6609	12.5323	12.2266	13.3996	15.0677	14.5616	14.6601	15.2252	13.8252	20.7915	16.0617	16.778	19.3704	25.9842	18.7784	19.4868	18.5282	14.0345	16.417	15.5944	18.5739	15.0691	17.6018	12.8773	12.6478	12.3944	15.693	9.5269	12.6976	10.1799	10.1039	15.4927	16.2904	13.3444	14.772	14.9085	15.1078	13.0526	15.6117	16.2887
AC01g012620.1	AC1.0ch01	3980549	3981929	-	999	XP_009603195.1 protein EXORDIUM-like 7 [Nicotiana tomentosiformis]	protein EXORDIUM-like 7 OS=Nicotiana tabacum OX=4097 GN=LOC107781239 PE=3 SV=1	Protein EXORDIUM-like 7 OS=Arabidopsis thaliana OX=3702 GN=EXL7 PE=2 SV=2	13.6851	15.1395	16.1129	15.2362	14.2101	16.8063	16.6064	11.7176	6.21965	2.09306	8.59595	6.01326	8.497	7.58611	7.93962	4.33845	0.0795381	0.0791802	0.201935	0.182412	0.310337	0.230017	0.436786	0.146073	1.16478	3.42234	3.27567	0.553871	0.898764	1.91471	3.56297	2.70942	29.4242	25.4276	27.6137	21.1804	17.0708	11.022	13.6089	14.2206	3.22194
AC01g012640.1	AC1.0ch01	3983538	3985604	+	2067	KAI5667608.1 hypothetical protein M9H77_17461 [Catharanthus roseus]	pentatricopeptide repeat-containing protein At4g19890 OS=Coffea arabica OX=13443 GN=LOC113707850 PE=4 SV=1	Pentatricopeptide repeat-containing protein At4g19890 OS=Arabidopsis thaliana OX=3702 GN=At4g19890 PE=2 SV=1	10.7029	9.57942	11.6371	11.5369	9.99567	11.3491	11.5253	9.66834	7.64498	8.20701	9.563	9.09901	9.43311	6.84959	7.29001	8.87117	8.98781	9.42244	11.7123	10.4887	11.0946	12.3634	9.0997	12.5623	12.1654	8.33266	7.61371	7.10801	9.07751	8.16273	7.48951	7.56379	10.3285	9.08503	11.759	11.2962	8.6492	9.7868	10.6989	10.5109	5.7279
AC01g012670.1	AC1.0ch01	3985806	3987950	-	2145	KAI5667619.1 hypothetical protein M9H77_17472 [Catharanthus roseus]	pentatricopeptide repeat-containing protein At5g39680-like OS=Coffea arabica OX=13443 GN=LOC113703133 PE=3 SV=1	Pentatricopeptide repeat-containing protein At5g39680 OS=Arabidopsis thaliana OX=3702 GN=EMB2744 PE=1 SV=1	6.04594	6.43094	5.8484	6.08195	6.48367	7.92021	5.20499	5.99017	4.21122	6.27919	5.37247	4.98468	7.6329	6.33403	4.25852	6.02203	6.44259	6.09687	5.14935	6.11079	6.82742	8.79815	6.91577	6.86544	6.34156	7.29108	6.99399	6.83108	7.81924	6.44956	6.47152	7.67668	7.32602	7.04873	7.66314	11.079	9.10442	6.12863	7.01845	7.72858	4.65392
AC01g012690.1	AC1.0ch01	3987650	3992332	+	2094	KAI5667618.1 hypothetical protein M9H77_17471 [Catharanthus roseus]	uncharacterized protein LOC113709584 isoform X1 OS=Coffea arabica OX=13443 GN=LOC113709584 PE=4 SV=1	Glutathionyl-hydroquinone reductase YqjG OS=Escherichia coli (strain K12) OX=83333 GN=yqjG PE=1 SV=1	48.4901	50.5097	39.3275	40.2537	41.2794	40.422	36.7447	45.8195	77.4216	67.2534	70.2719	66.5415	68.192	59.2895	66.9093	75.1135	57.4265	47.9832	47.6568	45.6029	47.0161	53.479	43.7514	62.0081	95.2529	79.0115	101.9	101.912	96.4373	99.6659	78.1672	91.0477	94.0974	76.0741	82.5769	78.0959	77.5014	47.2237	58.8865	60.2056	48.8661
AC01g012700.1	AC1.0ch01	3990691	3992403	-	315	XP_027185523.1 uncharacterized protein LOC113783557 [Coffea eugenioides]	COX assembly mitochondrial protein OS=Handroanthus impetiginosus OX=429701 GN=CDL12_12753 PE=3 SV=1	0	1.51148	0.468923	0.895163	1.19131	1.02658	0.869291	0.681605	0.945816	1.94364	1.76258	0.859595	1.02858	0.288034	2.1359	1.15485	0.712284	1.74984	1.42524	0.403871	1.09447	2.79303	1.43761	1.01917	1.38769	1.74717	0.743988	0.354126	1.01543	1.07852	1.20929	0.727137	0.959585	1.44118	1.2009	0.594554	0.651704	1.25186	0.76014	0.898704	2.24129	0.536991
AC01g012720.1	AC1.0ch01	3995897	3998195	+	1830	KAI5667629.1 hypothetical protein M9H77_17482 [Catharanthus roseus]	Uncharacterized protein OS=Vitis vinifera OX=29760 GN=VIT_01s0011g01870 PE=4 SV=1	Protein NARROW LEAF 1 OS=Oryza sativa subsp. japonica OX=39947 GN=NAL1 PE=1 SV=1	39.6254	45.1506	48.2791	45.8968	43.6567	42.6435	43.0651	46.6077	40.6221	47.8099	47.815	44.7038	41.7649	54.0602	39.1207	51.6729	76.7543	62.7107	80.6732	69.6812	74.4809	65.7849	65.1538	85.818	43.5497	45.8297	40.9016	44.6789	39.8152	45.2477	42.0285	47.4148	67.7357	72.4192	67.3828	82.9837	78.0135	81.0974	89.0573	118.093	36.1574
AC01g012730.1	AC1.0ch01	3999031	4003909	-	1656	KAI5667636.1 hypothetical protein M9H77_17489 [Catharanthus roseus]	lecithin-cholesterol acyltransferase-like 4 OS=Coffea arabica OX=13443 GN=LOC113708553 PE=4 SV=1	Lecithin-cholesterol acyltransferase-like 4 OS=Arabidopsis thaliana OX=3702 GN=LCAT4 PE=1 SV=1	82.9682	77.3053	69.6437	71.0397	76.9936	70.7023	86.378	73.3533	92.7116	112.254	119.108	117.259	108.301	93.3165	131.581	96.0935	105.865	94.1452	88.1448	87.1927	83.8686	79.7009	77.9662	85.891	83.9286	89.6505	75.8715	73.5726	87.0902	68.9297	88.129	68.7515	87.1917	88.3441	77.9526	73.4254	78.5825	100.434	84.735	88.6468	80.9066
AC01g012740.1	AC1.0ch01	4004517	4007057	+	870	URM60719.1 SAP family protein [Gymnema sylvestre]	SAP family protein OS=Gymnema sylvestre OX=4068 PE=2 SV=1	Exosome complex exonuclease RRP42 OS=Mus musculus OX=10090 GN=Exosc7 PE=1 SV=2	24.3063	18.087	21.9017	20.0015	22.0985	22.6982	22.5549	20.335	15.9378	14.1006	17.5143	15.4288	15.6979	21.4326	18.0446	15.5407	28.4747	34.5226	34.6319	32.7429	40.0335	43.7607	42.5138	37.3947	12.1654	8.77906	10.2697	12.5544	10.0662	15.8216	10.1072	13.0955	13.9315	13.1054	15.4584	16.8357	17.4122	19.2886	16.1339	16.3846	66.2288
AC01g012750.1	AC1.0ch01	4007499	4009029	+	528	XP_027088150.1 cytochrome c6, chloroplastic-like [Coffea arabica]_x0001_XP_027088151.1 cytochrome c6, chloroplastic-like [Coffea arabica]_x0001_XP_027088152.1 cytochrome c6, chloroplastic-like [Coffea arabica]_x0001_XP_027088153.1 cytochrome c6, chloroplastic-like [Coffea arabica]	Cytochrome c-553 OS=Coffea arabica OX=13443 GN=LOC113709559 PE=3 SV=1	Cytochrome c6, chloroplastic OS=Arabidopsis thaliana OX=3702 GN=PETJ PE=1 SV=1	3.26807	4.35428	4.23711	4.89064	4.32245	4.24987	3.53195	6.04271	0.907032	1.15669	0.91332	1.18683	0.648076	0.662864	1.87664	2.46062	4.45414	7.12622	4.94742	7.02284	4.9654	1.49511	2.69351	4.09005	0.970647	0.967184	0.442658	0.923119	0.359505	0.403098	0.290855	0.508016	1.80148	3.18498	2.84065	2.4982	2.1054	1.33025	2.35375	2.55043	27.7445
AC01g012770.1	AC1.0ch01	4014232	4019725	-	1614	KAI5667436.1 hypothetical protein M9H77_17289 [Catharanthus roseus]	T-complex protein 1 subunit gamma OS=Sesamum indicum OX=4182 GN=LOC105164091 PE=3 SV=1	T-complex protein 1 subunit gamma OS=Arabidopsis thaliana OX=3702 GN=CCT3 PE=1 SV=1	91.5061	93.7176	92.0825	95.0539	97.039	95.9118	92.4505	106.93	81.3737	90.222	80.3722	76.9064	88.2824	99.5032	76.2925	100.82	97.5933	121.621	109.449	107.988	104.739	142.668	131.108	155.495	91.3056	93.9657	105.707	96.2813	94.1006	115.689	98.0908	111.933	110.851	109.02	112.833	121.108	117.618	111.17	123.593	121.03	106.503
AC01g012780.1	AC1.0ch01	4020113	4022017	+	864	XP_027087844.1 urease accessory protein D-like isoform X1 [Coffea arabica]	Putative urease accessory protein D (Fragment) OS=Davidia involucrata OX=16924 GN=Din_041327 PE=3 SV=1	Urease accessory protein D OS=Arabidopsis thaliana OX=3702 GN=URED PE=2 SV=1	5.63743	3.95235	6.20647	5.20414	3.8902	4.15328	5.7007	7.3038	6.93231	8.97813	7.41401	7.83306	5.61666	5.52387	6.56823	5.95728	13.3624	12.3521	11.5103	11.8567	14.0428	13.341	10.6284	8.61832	7.2475	9.37425	6.81693	8.49269	7.999	7.75963	7.19866	8.63627	6.60543	4.96022	6.93646	7.4946	3.86938	4.94091	6.20534	6.80115	10.2028
AC01g012790.1	AC1.0ch01	4022351	4029787	-	1296	KAI5667419.1 hypothetical protein M9H77_17272 [Catharanthus roseus]	UDP-N-acetylglucosamine diphosphorylase 1-like isoform X1 OS=Coffea arabica OX=13443 GN=LOC113710299 PE=4 SV=1	UDP-N-acetylglucosamine diphosphorylase 1 OS=Arabidopsis thaliana OX=3702 GN=GLCNAC1PUT1 PE=1 SV=1	21.5284	21.5704	23.0355	24.0143	21.9905	22.505	24.9096	20.7554	19.0477	16.1937	18.6962	18.831	20.6664	19.7386	18.3333	19.1021	10.2604	14.0149	14.3374	11.948	11.8704	13.571	19.3642	16.7254	36.9493	41.2913	34.8814	47.8175	42.152	45.2477	47.6275	50.4629	53.9243	51.5341	49.348	50.833	58.1545	68.4601	58.0734	56.5732	23.6276
AC01g012790.2	AC1.0ch01	4022351	4029787	-	1674	KAI5667419.1 hypothetical protein M9H77_17272 [Catharanthus roseus]	UDP-N-acetylglucosamine pyrophosphorylase OS=Handroanthus impetiginosus OX=429701 GN=CDL12_01591 PE=4 SV=1	UDP-N-acetylglucosamine diphosphorylase 2 OS=Arabidopsis thaliana OX=3702 GN=GLCNAC1PUT2 PE=1 SV=1	38.5224	37.1119	34.1952	48.0286	34.5796	36.4136	31.8496	36.4139	34.532	29.413	32.9333	31.2531	30.7476	34.9108	29.6653	31.6642	17.737	22.0913	19.7897	18.3324	16.603	21.7941	33.4869	34.6193	62.8332	64.8757	60.1129	70.434	67.6769	62.5809	80.3486	95.7328	76.4428	87.6653	87.4655	100.362	102.425	103.902	99.7562	86.8692	44.3912
AC01g012810.1	AC1.0ch01	4030892	4035477	-	3042	KAA8519304.1 hypothetical protein F0562_013560 [Nyssa sinensis]	FAD-binding PCMH-type domain-containing protein OS=Nyssa sinensis OX=561372 GN=F0562_013560 PE=3 SV=1	Tetrahydroberberine oxidase OS=Berberis wilsoniae OX=258211 PE=1 SV=1	14.2978	0.066989	0.0596776	2.13182	2.53944	0.289764	0.495713	114.917	121.737	60.3132	233.541	256.671	86.9143	11.7106	69.3634	65.0121	0.477229	0.791802	0.403871	0.63844	2.56028	0.40253	0.29119	0.365183	4.5944	3.49674	11.5976	6.92339	13.0321	11.4883	17.8149	4.68503	0.240197	0.261064	0.132123	0.217235	0.910442	0.332561	0.47075	0.92743	0.178997
AC01g012820.1	AC1.0ch01	4050283	4055327	-	3267	KAA8519304.1 hypothetical protein F0562_013560 [Nyssa sinensis]	FAD-binding PCMH-type domain-containing protein OS=Nyssa sinensis OX=561372 GN=F0562_013560 PE=3 SV=1	Tetrahydroberberine oxidase OS=Berberis wilsoniae OX=258211 PE=1 SV=1	6.61785	7.16782	4.47582	5.32954	2.91765	5.11916	3.65588	18.2858	19.3716	7.82144	23.0479	25.2399	13.3936	7.51246	12.4147	16.7063	27.5202	19.0824	38.4687	33.1989	39.1025	41.9781	37.3452	20.2311	40.7025	21.9476	34.8814	28.1551	34.153	21.9688	21.596	16.6516	9.54785	8.1452	6.07766	12.3824	7.96637	10.4044	10.5277	9.2743	14.1408
AC01g012830.1	AC1.0ch01	4056561	4059642	+	861	KAI5679480.1 hypothetical protein M9H77_00707 [Catharanthus roseus]	uncharacterized protein LOC113710686 OS=Coffea arabica OX=13443 GN=LOC113710686 PE=4 SV=1	Protein RGF1 INDUCIBLE TRANSCRIPTION FACTOR 1 OS=Arabidopsis thaliana OX=3702 GN=RITF1 PE=1 SV=1	10.948	8.30663	12.3533	12.6028	10.9682	9.27244	8.61301	9.09034	1.74928	1.76258	1.07449	1.97805	0.432051	1.25208	3.39238	1.48932	0	0	0	0	0	0	0	0	0.388259	1.11598	0.619721	1.38468	0.0898764	0.201549	0.508996	1.18537	0.660543	1.09647	0.264246	0	0.284513	3.75319	0.684727	0.154572	0.715987
AC01g012840.1	AC1.0ch01	4067080	4070953	-	1317	KAI5679479.1 hypothetical protein M9H77_00706 [Catharanthus roseus]	phenylalanine--tRNA ligase OS=Davidia involucrata OX=16924 GN=Din_017523 PE=3 SV=1	Phenylalanine--tRNA ligase, chloroplastic/mitochondrial OS=Arabidopsis thaliana OX=3702 GN=At3g58140 PE=1 SV=1	63.2372	65.1803	67.6744	68.3435	70.8341	73.4068	67.417	68.4666	46.5178	49.6276	48.1373	46.761	42.485	42.7179	49.0091	43.1903	158.042	144.9	173.463	164.809	197.452	136.688	154.768	124.746	44.9086	45.9784	53.0304	47.5406	48.8927	52.4027	44.7189	57.1236	49.3005	58.5306	56.5487	59.9568	55.7646	56.4879	59.614	56.3413	214.438
AC01g012850.1	AC1.0ch01	4071243	4073917	-	1134	XP_027087998.1 thioredoxin O2, mitochondrial-like [Coffea arabica]	thioredoxin O2, mitochondrial-like OS=Coffea arabica OX=13443 GN=LOC113709433 PE=4 SV=1	Thioredoxin O1, mitochondrial OS=Arabidopsis thaliana OX=3702 GN=At2g35010 PE=1 SV=1	16.5446	15.0725	15.1581	17.1799	14.4802	15.5024	16.2346	13.9245	18.5941	21.6467	20.4691	17.0112	16.706	21.0643	19.6325	16.8358	21.873	24.2291	22.011	28.9122	29.1717	29.3272	26.7167	22.8604	16.8893	19.6413	17.9719	18.5547	13.3916	21.7673	16.506	11.6279	17.2942	17.0214	16.2511	19.4425	19.3469	18.5759	20.4134	17.3893	23.9856
AC01g012860.1	AC1.0ch01	4075416	4077420	+	1350	KAI5679482.1 hypothetical protein M9H77_00709 [Catharanthus roseus]	Uncharacterized protein OS=Coffea canephora OX=49390 GN=GSCOC_T00036237001 PE=4 SV=1	0	19.3633	20.3646	14.0242	16.9291	18.6946	16.1302	20.9439	21.0181	32.7827	36.0778	39.1653	29.0377	36.5803	25.3361	41.7191	36.0027	11.8512	12.1146	14.0345	10.7623	13.1117	14.2611	17.253	14.2421	39.7318	49.9216	40.813	35.4478	41.433	27.6122	31.9213	31.3276	12.5503	8.71954	8.45588	10.5359	14.3395	16.8656	15.7915	19.8624	15.9307
AC01g012870.1	AC1.0ch01	4083792	4089871	+	3015	URM60725.1 Trihelix family protein [Gymnema sylvestre]	Trihelix family protein OS=Gymnema sylvestre OX=4068 PE=2 SV=1	Copper-transporting ATPase RAN1 OS=Arabidopsis thaliana OX=3702 GN=RAN1 PE=1 SV=1	64.7896	56.0028	60.8711	49.7215	65.6472	50.5638	64.6905	53.386	88.9539	70.2277	106.375	115.201	96.4194	69.2325	123.136	73.8185	131.397	85.1979	102.078	105.16	107.144	84.8763	82.8437	83.6269	193.224	176.102	152.805	164.038	161.238	122.139	148.554	132.366	53.6841	53.9359	52.1226	56.6983	53.6592	54.8726	56.4472	53.4818	17.5417
AC01g012880.1	AC1.0ch01	4089331	4089657	-	327	KAH0455665.1 hypothetical protein IEQ34_015697 [Dendrobium chrysotoxum]	0	0	1.06212	1.40677	0.954841	1.44211	1.67495	0.917585	1.36321	0.735634	1.81406	1.32193	2.57879	2.05717	2.01624	2.06224	2.74278	2.00734	3.89737	1.66278	2.42323	2.55376	1.31893	2.99022	3.1303	1.6068	5.88859	2.45516	4.33805	3.78479	3.4153	3.42633	3.49026	2.08851	1.26104	0.835405	0.528492	0.760322	1.13805	1.28274	1.8402	1.46843	1.78997
AC01g012890.1	AC1.0ch01	4090265	4090960	-	696	0	0	0	2.73701	1.13881	2.08871	1.88101	3.24184	1.73858	1.61107	2.52218	4.14643	3.35992	3.81446	3.63961	3.67243	4.27179	4.40288	2.71963	8.66966	7.91802	10.6016	9.75902	12.3359	8.62564	7.86214	13.1466	7.31221	6.3983	9.03022	11.3544	5.57233	5.64337	11.7069	7.90247	0.420346	0.678767	0.264246	0.977557	0.569026	0.522596	0.641932	1.082	3.57994
AC01g012920.1	AC1.0ch01	4100269	4103331	+	2148	KAI5667501.1 hypothetical protein M9H77_17354 [Catharanthus roseus]	S-acyltransferase OS=Coffea arabica OX=13443 GN=LOC113703106 PE=3 SV=1	Probable protein S-acyltransferase 19 OS=Arabidopsis thaliana OX=3702 GN=PAT19 PE=2 SV=1	44.936	49.1699	46.0711	53.2954	45.5478	51.9643	50.7486	46.345	35.439	40.1537	34.0077	41.1434	39.2446	37.6359	39.8424	40.4059	36.3489	45.0535	43.3152	45.3293	49.1109	40.4255	49.3568	52.7324	55.0033	62.0486	55.4207	58.2488	58.7791	52.6042	60.3524	67.3403	30.0247	31.5366	34.0217	34.1059	31.4671	36.6768	36.1621	38.6429	25.9545
AC01g012930.1	AC1.0ch01	4104607	4108423	+	1536	KAI5667495.1 hypothetical protein M9H77_17348 [Catharanthus roseus]	Gamma aimnobutyrate transaminase OS=Gentiana triflora OX=55190 GN=GtGABA-T PE=2 SV=1	Gamma aminobutyrate transaminase 1, mitochondrial OS=Solanum lycopersicum OX=4081 GN=GABA-TP1 PE=1 SV=1	76.3912	79.7839	76.6857	76.8081	85.5845	87.7018	86.0682	68.8869	86.3624	82.4556	93.481	101.592	96.1313	85.2885	102.854	73.948	87.492	72.529	84.1061	85.3686	95.8166	92.7544	96.0928	72.6714	71.6985	64.5037	65.7789	77.265	97.6956	66.0072	86.8201	62.7682	98.6611	82.0786	93.8734	94.2799	98.6691	109.128	94.4067	82.1548	65.1549
AC01g012940.1	AC1.0ch01	4117389	4121230	+	1536	KAI5667495.1 hypothetical protein M9H77_17348 [Catharanthus roseus]	gamma aminobutyrate transaminase 3, chloroplastic OS=Sesamum indicum OX=4182 GN=LOC105178585 PE=3 SV=1	Gamma aminobutyrate transaminase 1, mitochondrial OS=Solanum lycopersicum OX=4081 GN=GABA-TP1 PE=1 SV=1	98.5324	122.255	98.8857	107.03	95.7423	93.5937	94.3094	103.252	110.075	115.008	114.863	122.876	111.901	94.4213	115.63	106.13	112.467	109.585	103.391	102.88	106.058	107.13	100.897	98.3072	92.4056	91.2129	91.8072	103.297	104.436	77.5963	94.3824	98.9502	108.93	111.318	108.605	112.853	102.994	109.223	99.4138	117.088	71.5987
AC01g012970.1	AC1.0ch01	4125256	4135520	-	5988	KAI5667466.1 hypothetical protein M9H77_17319 [Catharanthus roseus]	Uncharacterized protein OS=Davidia involucrata OX=16924 GN=Din_035392 PE=3 SV=1	Protein CHROMATIN REMODELING 4 OS=Arabidopsis thaliana OX=3702 GN=CHR4 PE=2 SV=1	63.6049	57.0746	69.4647	68.8451	71.1583	61.3333	67.7887	65.8918	63.557	66.2619	67.4245	72.6339	73.9527	66.4337	72.7558	63.2637	109.524	106.656	88.6497	109.265	105.282	95.0546	84.9548	81.2167	87.0347	89.1297	78.1734	61.0181	86.5509	92.2086	85.2204	85.2902	80.3461	79.8334	87.994	75.815	85.0125	82.6177	78.7436	65.7702	26.6705
AC01g012980.1	AC1.0ch01	4135550	4141124	-	1560	KAI5667466.1 hypothetical protein M9H77_17319 [Catharanthus roseus]	Uncharacterized protein OS=Coffea canephora OX=49390 GN=GSCOC_T00033409001 PE=4 SV=1	Protein CHROMATIN REMODELING 4 OS=Arabidopsis thaliana OX=3702 GN=CHR4 PE=2 SV=1	8.70125	6.89986	8.59357	10.5337	8.69893	6.51968	7.18784	7.77671	7.19147	8.92305	7.89753	9.4155	8.497	8.32263	9.74407	8.61216	12.1693	11.6395	9.0871	11.1271	13.1893	13.111	11.5748	8.32617	13.3949	10.8622	11.9518	4.80022	13.6612	11.6898	12.7249	12.023	10.989	9.39831	11.6929	11.1876	11.4374	10.927	10.0141	4.55986	0.715987
AC01g012990.1	AC1.0ch01	4143579	4146138	+	1086	KAI5679704.1 hypothetical protein M9H77_00931 [Catharanthus roseus]	dihydroorotase OS=Coffea arabica OX=13443 GN=LOC113691637 PE=3 SV=1	Dihydroorotase, mitochondrial OS=Arabidopsis thaliana OX=3702 GN=PYR4 PE=1 SV=1	9.10976	10.7182	10.3839	10.2202	10.3739	12.6047	12.021	12.8736	14.4477	17.5707	17.2994	17.2486	15.6258	15.9087	19.5603	16.512	26.0885	24.9418	32.0068	30.8275	30.3355	31.1673	29.5558	30.5293	14.948	15.4005	11.9518	15.97	13.9308	18.3409	14.5427	18.2886	13.5111	15.8205	14.4014	15.2064	15.8189	14.2051	14.85	15.4572	16.8257
AC01g013000.1	AC1.0ch01	4146547	4148395	+	957	KAI5667447.1 hypothetical protein M9H77_17300 [Catharanthus roseus]	Polyadenylate-binding protein 1-B-binding protein OS=Coffea canephora OX=49390 GN=GSCOC_T00033403001 PE=4 SV=1	0	42.6484	36.375	36.1049	36.9306	41.0633	39.6976	41.2061	37.675	60.0585	58.6057	63.0728	62.0315	65.0957	63.414	64.9605	50.1189	39.8486	27.9506	45.2335	43.1403	40.7318	38.2403	34.9428	33.3777	48.8559	45.0857	49.9318	58.618	54.1056	55.4259	57.9528	47.3019	38.912	41.0393	41.9491	37.0385	44.9531	45.0383	39.757	35.3196	28.8185
AC01g013010.1	AC1.0ch01	4153279	4156504	+	2376	KAI5667452.1 hypothetical protein M9H77_17305 [Catharanthus roseus]	Potassium transporter OS=Nyssa sinensis OX=561372 GN=F0562_029693 PE=3 SV=1	Potassium transporter 11 OS=Arabidopsis thaliana OX=3702 GN=POT11 PE=2 SV=1	116.18	121.049	127.829	125.903	123.514	119.189	122.069	119.961	127.179	141.777	138.287	148.433	134.656	144.873	160.958	131.772	79.9358	67.1448	65.0232	83.0885	81.3859	64.2898	78.1118	63.0306	43.4203	55.9479	45.2396	40.6172	45.0281	54.0151	53.3718	63.3891	110.911	119.724	118.448	113.722	121.772	95.3976	134.763	149.471	75.3577
AC01g013020.1	AC1.0ch01	4155315	4163567	-	5148	KAI5667459.1 hypothetical protein M9H77_17312 [Catharanthus roseus]	uncharacterized protein LOC113710306 OS=Coffea arabica OX=13443 GN=LOC113710306 PE=4 SV=1	Probable serine/threonine-protein kinase SIS8 OS=Arabidopsis thaliana OX=3702 GN=SIS8 PE=1 SV=1	267.083	289.258	270.518	269.8	274.746	253.06	276.546	266.93	379.981	418.282	430.604	440.867	427.658	435.502	447.867	367.862	432.767	419.417	475.76	421.827	426.636	392.639	413.636	453.63	555.987	510.376	534.111	443.282	537.101	449.958	474.384	439.772	465.683	450.962	497.576	494.318	475.194	423.16	471.435	418.812	117.601
AC01g013050.1	AC1.0ch01	4167030	4167391	-	270	0	0	0	1.96084	1.87569	1.31291	1.81831	2.21526	1.64199	2.10678	1.47127	2.20279	2.36846	2.31016	1.8198	2.08825	2.72511	2.95931	2.65487	5.40859	6.41359	6.46193	7.11405	8.45669	7.64807	10.9196	10.5173	4.01201	4.24073	3.3642	3.69247	6.20147	2.62013	3.49026	4.06413	3.00247	4.17703	2.5764	3.25852	3.58486	5.416	4.87868	4.01886	1.43197
AC01g013060.1	AC1.0ch01	4167446	4170019	+	1125	XP_006362592.1 PREDICTED: phosphatase IMPL1, chloroplastic [Solanum tuberosum]_x0001_KAH0719230.1 hypothetical protein KY285_015261 [Solanum tuberosum]	Inositol-1-monophosphatase OS=Solanum lycopersicum OX=4081 PE=3 SV=1	Phosphatase IMPL1, chloroplastic OS=Arabidopsis thaliana OX=3702 GN=IMPL1 PE=1 SV=2	44.3641	40.8633	38.313	42.5736	43.1164	40.3254	48.5799	45.7144	45.7403	50.7843	45.5048	47.3149	48.3897	54.5758	49.7309	55.4934	154.94	249.259	269.887	247.441	236.865	219.321	600.362	563.623	42.8379	54.7575	48.6923	50.2177	53.0271	37.4881	50.0997	48.5437	66.4146	76.5962	76.169	66.0394	75.6805	94.2574	101.468	107.427	174.701
AC01g013070.1	AC1.0ch01	4170382	4171385	-	720	KAI5667657.1 hypothetical protein M9H77_17510 [Catharanthus roseus]	lectin-like OS=Coffea arabica OX=13443 GN=LOC113707882 PE=4 SV=1	Protein PHLOEM PROTEIN 2-LIKE A1 OS=Arabidopsis thaliana OX=3702 GN=PP2A1 PE=2 SV=1	19.9761	21.7714	21.3646	18.4966	23.5574	23.3743	22.369	25.9048	30.6447	29.5232	26.0028	25.1607	27.5793	33.4378	34.5012	32.506	33.4856	34.9976	41.5987	35.6615	47.3264	42.8982	48.3376	35.861	48.2088	36.381	51.8795	53.6332	45.2977	45.4492	55.117	49.842	60.7099	49.2367	56.5487	61.5861	53.773	52.9247	56.3188	63.6062	39.2003
AC01g013080.1	AC1.0ch01	4170855	4171654	+	432	0	0	0	2.0834	2.88053	3.10323	2.88422	2.86362	3.62205	3.22213	2.46963	4.66473	4.46153	3.65328	4.03521	3.31239	5.30291	2.81495	4.53271	5.96536	4.11737	6.05806	4.28667	5.27573	5.52041	8.00774	6.64633	3.62375	4.38953	6.10868	7.20033	5.03308	5.24027	5.3081	5.8704	6.12504	6.36997	6.0116	8.14631	4.89362	5.93859	6.46211	5.87372	4.83292
AC01g013090.1	AC1.0ch01	4172301	4181270	+	2073	XP_027089005.1 twinkle homolog protein, chloroplastic/mitochondrial-like [Coffea arabica]	twinkle homolog protein, chloroplastic/mitochondrial-like OS=Coffea arabica OX=13443 GN=LOC113710284 PE=4 SV=1	Twinkle homolog protein, chloroplastic/mitochondrial OS=Arabidopsis thaliana OX=3702 GN=At1g30680 PE=1 SV=1	43.6288	46.2224	43.2662	48.3421	46.5744	48.7769	44.3663	43.6652	34.3376	37.5099	33.2019	33.2312	30.0275	37.0467	36.0892	37.8805	75.7203	70.3912	70.0716	78.3458	86.7393	71.8803	95.4377	77.857	36.3022	33.4051	39.1309	30.3706	39.3658	40.1082	39.629	35.7304	42.8152	41.3526	40.0333	37.6902	46.4325	46.0835	48.316	43.3573	70.5248
AC01g013110.1	AC1.0ch01	4182001	4184622	-	2622	KAI5667859.1 hypothetical protein M9H77_17712 [Catharanthus roseus]	pentatricopeptide repeat-containing protein At4g21300-like OS=Coffea arabica OX=13443 GN=LOC113707955 PE=4 SV=1	Pentatricopeptide repeat-containing protein At4g21300 OS=Arabidopsis thaliana OX=3702 GN=PCMP-E36 PE=3 SV=1	3.14552	3.28246	2.68549	4.26363	1.9451	3.09081	1.98285	3.52054	2.46194	2.69895	2.57879	2.69014	2.23226	3.01971	1.15485	3.49666	2.86337	3.40475	2.92806	2.64497	2.9482	3.50776	4.73184	4.82041	2.13542	1.78557	2.30182	1.47699	2.15703	2.21704	1.45427	3.7819	3.24267	4.0726	3.89763	5.32225	3.58486	3.32561	4.36513	5.10086	2.50596
AC01g013130.1	AC1.0ch01	4185630	4186956	-	345	CDP21095.1 unnamed protein product [Coffea canephora]	DH200=94 genomic scaffold, scaffold_2476 OS=Coffea canephora OX=49390 GN=GSCOC_T00006575001 PE=3 SV=1	60S ribosomal protein L30 OS=Lupinus luteus OX=3873 GN=RPL30 PE=3 SV=1	33.5386	32.6906	36.1646	34.4853	33.607	32.5984	26.1489	36.7817	26.5631	30.0189	25.6267	25.2399	28.9474	33.8061	24.1797	32.506	32.5311	36.1062	31.9058	37.3032	31.2665	40.1955	36.0348	46.8895	34.9433	32.0659	32.9337	30.4629	31.7264	45.1469	34.3209	46.681	34.5884	38.3242	30.5865	33.9973	37.1574	39.8598	46.1763	41.7343	56.026
AC01g013140.1	AC1.0ch01	4187588	4191128	+	1752	KAI5667571.1 hypothetical protein M9H77_17424 [Catharanthus roseus]	chaperonin 60 subunit alpha 2, chloroplastic-like OS=Coffea arabica OX=13443 GN=LOC113709575 PE=3 SV=1	Chaperonin 60 subunit alpha 2, chloroplastic OS=Arabidopsis thaliana OX=3702 GN=CPN60A2 PE=2 SV=1	6.86296	9.51243	8.41454	8.84077	9.67148	8.88608	6.69213	13.7143	4.08164	7.82144	5.4262	7.99131	6.33675	8.83819	5.19684	10.0367	9.94227	17.8947	9.6929	15.049	16.06	22.6567	18.7818	22.4953	7.05337	7.51428	4.86923	4.70791	4.40394	10.1782	6.61695	8.69271	12.2501	12.009	10.9662	13.7944	15.6482	11.3546	15.6631	15.8436	6.98088
AC01g013160.1	AC1.0ch01	4191622	4192474	-	291	CDP11253.1 unnamed protein product [Coffea canephora]	sulfiredoxin (Fragment) OS=Davidia involucrata OX=16924 GN=Din_037420 PE=3 SV=1	Sulfiredoxin, chloroplastic/mitochondrial OS=Arabidopsis thaliana OX=3702 GN=SRX PE=1 SV=1	6.7404	6.22997	5.3113	6.95975	7.02398	8.45144	9.29462	6.46307	9.91256	9.80434	9.72417	9.33638	10.4412	12.6681	12.7756	9.45394	17.1007	13.4606	17.5684	16.9643	19.3185	18.2864	19.8009	14.1691	2.78252	2.08317	2.83301	4.52328	4.58369	4.83717	4.29011	2.25785	5.70469	5.32571	4.88855	5.21364	8.25088	6.03361	6.89007	7.65129	12.3508
AC01g013170.1	AC1.0ch01	4192724	4194624	+	570	KAI5667549.1 hypothetical protein M9H77_17402 [Catharanthus roseus]	HIT domain-containing protein OS=Coffea canephora OX=49390 GN=GSCOC_T00033377001 PE=4 SV=1	14 kDa zinc-binding protein OS=Zea mays OX=4577 GN=ZBP14 PE=1 SV=1	21.2016	26.5276	22.1404	24.1397	25.0702	23.9055	22.369	19.9147	19.0477	20.7654	14.4519	18.5145	18.6502	19.444	16.9619	17.5481	42.7915	45.1327	40.8919	41.1338	44.2231	40.138	41.6402	40.8274	15.3362	16.1445	13.3683	16.3392	17.6158	14.31	12.3613	16.0872	18.7955	21.2506	20.7433	19.5511	21.2247	20.0962	20.285	17.0802	109.367
AC01g013180.1	AC1.0ch01	4195536	4199060	+	2259	KAI5667819.1 hypothetical protein M9H77_17672 [Catharanthus roseus]	exocyst complex component EXO84C-like isoform X2 OS=Coffea arabica OX=13443 GN=LOC113710245 PE=3 SV=1	Exocyst complex component EXO84C OS=Arabidopsis thaliana OX=3702 GN=EXO84C PE=2 SV=1	47.3871	53.5242	49.9501	49.2199	49.9243	53.3165	47.8983	52.0724	26.8222	25.4472	22.9405	26.8223	25.419	28.1349	25.8398	26.225	24.2591	23.6749	25.4439	26.4497	25.3701	26.912	28.2455	31.99	26.5957	28.4203	30.986	24.6473	25.9743	35.0695	25.9588	38.2705	34.8286	32.6852	34.352	36.7127	34.5399	36.5342	38.7727	36.4016	24.8806
AC01g013190.1	AC1.0ch01	4199958	4203178	+	1335	KAI5667537.1 hypothetical protein M9H77_17390 [Catharanthus roseus]	probable arabinosyltransferase ARAD1 OS=Coffea arabica OX=13443 GN=LOC113710330 PE=3 SV=1	Probable arabinosyltransferase ARAD1 OS=Arabidopsis thaliana OX=3702 GN=ARAD1 PE=1 SV=1	21.651	21.2355	25.0646	21.9452	23.5033	20.6698	22.1832	23.8556	20.7969	24.8413	19.6632	24.686	21.8906	21.6536	21.437	19.4907	19.6459	19.8742	20.5974	19.7917	20.4823	18.6314	17.6898	17.3827	22.7779	22.2452	22.3985	21.6933	20.3121	23.9843	26.1042	27.2071	23.9597	24.6445	24.7731	29.1095	27.9392	30.0255	26.8327	29.214	21.6586
AC01g013200.1	AC1.0ch01	4204285	4206151	+	981	CAA3023347.1 chitinase 1 [Olea europaea subsp. europaea]	Chitinase 1 OS=Olea europaea subsp. europaea OX=158383 GN=OLEA9_A017959 PE=4 SV=1	Chitinase-like protein 1 OS=Arabidopsis thaliana OX=3702 GN=CTL1 PE=1 SV=1	298.457	354.439	313.844	337.015	293.386	300.099	318.867	333.19	163.59	115.063	108.255	110.771	111.397	115.707	95.8528	136.564	147.782	193.754	158.721	110.541	145.781	131.225	181.776	166.742	274.564	337.77	324.557	308.229	282.032	273.703	313.032	550.802	858.346	857.648	711.813	791.386	662.119	870.075	734.284	910.581	559.544
AC01g013210.1	AC1.0ch01	4206660	4208426	-	1653	KAI5654858.1 hypothetical protein M9H77_32045 [Catharanthus roseus]	Glycosyltransferase OS=Carpinus fangiana OX=176857 GN=FH972_013651 PE=3 SV=1	7-deoxyloganetin glucosyltransferase OS=Gardenia jasminoides OX=114476 GN=UGT85A24 PE=1 SV=1	5.26977	6.43094	4.59517	4.07553	4.26842	3.04252	5.20499	4.99181	2.65631	3.415	3.00858	3.40224	1.6562	1.69399	1.80446	3.75568	1.11353	0.950162	0.403871	0.912058	0.310337	1.03508	1.45595	1.67984	0.776518	1.19038	1.4165	0.738495	0.898764	0.806195	1.01799	0.677354	1.02084	0.887618	0.792738	0.977557	0.625929	0.617614	0.727522	1.082	0.715987
AC01g013250.1	AC1.0ch01	4209174	4209618	+	363	0	0	0	3.02297	2.21064	1.96936	1.81831	2.32332	2.4147	2.04482	3.25781	2.20279	1.59734	1.77292	1.97805	2.01624	2.94606	1.80446	1.94259	2.94291	1.66278	2.8271	2.82738	3.02579	2.7027	2.03833	1.53377	3.88259	3.57114	3.18714	4.61559	3.59505	4.3333	2.90855	1.80628	1.74143	2.14073	1.58548	1.95511	2.2192	1.99537	2.52493	2.24129	3.04295
AC01g013270.1	AC1.0ch01	4210249	4212583	+	675	CDP18920.1 unnamed protein product [Coffea canephora]	peptidylprolyl isomerase OS=Coffea canephora OX=49390 GN=GSCOC_T00011292001 PE=4 SV=1	Peptidyl-prolyl cis-trans isomerase FKBP17-1, chloroplastic OS=Arabidopsis thaliana OX=3702 GN=FKBP17-1 PE=2 SV=1	1.42978	0.803868	1.31291	1.75561	1.4048	1.30394	1.05339	1.94418	1.03661	0.605886	1.50429	0.949462	0.504059	0.95747	0.577427	1.29506	10.4195	11.1644	9.39	13.9545	10.3187	5.69292	9.31809	9.7869	2.13542	1.93437	1.94769	1.93855	1.07852	1.61239	1.74513	0.677354	1.38114	1.04426	0.8588	1.52064	0.853539	1.04519	1.32666	1.46843	8.05486
AC01g013280.1	AC1.0ch01	4213724	4217305	+	687	XP_027088969.1 vesicle-associated membrane protein 722-like [Coffea arabica]_x0001_XP_027184584.1 vesicle-associated membrane protein 722-like [Coffea eugenioides]_x0001_CDP18918.1 unnamed protein product [Coffea canephora]	Longin domain-containing protein OS=Coffea canephora OX=49390 GN=GSCOC_T00011289001 PE=3 SV=1	Putative vesicle-associated membrane protein 726 OS=Arabidopsis thaliana OX=3702 GN=VAMP726 PE=2 SV=2	74.9615	72.2141	61.2292	71.1024	72.5091	72.1511	68.5943	71.7244	107.224	96.9418	104.709	105.628	97.5715	97.0727	91.9552	93.3739	89.0827	87.3357	104.098	89.2904	88.834	97.5847	86.1924	83.1887	111.236	113.235	107.212	126.56	117.289	104.906	111.252	94.999	96.1991	87.7176	95.0626	103.947	100.49	99.9584	93.722	103.408	133.532
AC01g013290.1	AC1.0ch01	4218197	4225144	+	2076	CDP18921.1 unnamed protein product [Coffea canephora]	Zinc finger ZPR1-type domain-containing protein OS=Coffea canephora OX=49390 GN=GSCOC_T00011293001 PE=3 SV=1	Zinc finger protein ZPR1 homolog OS=Dictyostelium discoideum OX=44689 GN=zpr1 PE=3 SV=1	13.7668	11.5891	14.9194	12.2893	14.2641	15.6955	13.5701	14.3974	14.1238	12.6685	13.6998	12.5804	13.9696	13.0363	11.0433	14.6989	12.8056	12.9064	10.8035	14.9577	12.3359	13.7435	12.1572	12.5623	11.5183	14.8054	13.6339	10.8928	12.1333	13.8061	12.0705	13.8858	16.0332	18.64	17.0439	16.6185	21.2247	19.1935	20.4134	18.2394	11.9928
AC01g013300.1	AC1.0ch01	4228080	4229192	+	942	KAI5667770.1 hypothetical protein M9H77_17623 [Catharanthus roseus]	probable BOI-related E3 ubiquitin-protein ligase 2 OS=Coffea arabica OX=13443 GN=LOC113710554 PE=4 SV=1	Probable BOI-related E3 ubiquitin-protein ligase 3 OS=Arabidopsis thaliana OX=3702 GN=BRG3 PE=1 SV=1	34.0288	36.308	29.3017	31.5383	38.5238	30.5218	30.1765	39.0412	116.165	110.822	133.613	119.87	114.277	101.345	113.825	83.9199	46.5298	46.5579	45.5364	39.8569	46.3178	49.5112	50.0119	41.1926	48.7265	53.1207	55.4207	58.9873	53.7461	49.2787	61.5158	42.4475	39.8728	29.1348	28.4725	34.9748	35.6779	38.1495	30.7699	30.2187	55.489
AC01g013310.1	AC1.0ch01	4234300	4236894	-	1566	KAI5668995.1 hypothetical protein M9H77_18848 [Catharanthus roseus]	ATP-dependent RNA helicase DEAH12, chloroplastic-like OS=Coffea arabica OX=13443 GN=LOC113710339 PE=3 SV=1	E3 ubiquitin-protein ligase RSL1 OS=Arabidopsis thaliana OX=3702 GN=RSL1 PE=1 SV=1	43.016	44.2797	37.9549	39.8775	37.7134	34.5302	39.9669	46.1348	105.345	104.268	113.144	104.52	91.0187	90.3705	100.761	90.978	30.2245	27.0004	31.0981	31.5572	34.9905	26.0494	28.0999	29.1416	40.8319	36.753	46.4791	49.6638	43.1407	46.9609	41.8831	39.0608	46.178	35.7658	32.238	32.2594	29.0772	34.8714	29.2721	33.3102	38.6633
AC01g013320.1	AC1.0ch01	4237603	4238741	-	852	KAI5663845.1 hypothetical protein M9H77_23168 [Catharanthus roseus]	uncharacterized protein LOC113695351 OS=Coffea arabica OX=13443 GN=LOC113695351 PE=3 SV=1	3-oxoacyl-[acyl-carrier-protein] reductase FabG OS=Thermotoga maritima (strain ATCC 43589 / DSM 3109 / JCM 10099 / NBRC 100826 / MSB8) OX=243274 GN=fabG PE=3 SV=1	99.3903	113.144	77.9389	84.4576	68.3487	34.6268	75.1625	76.8738	65.8894	100.247	53.4561	40.3521	31.9718	25.8517	29.8096	25.7717	63.2328	62.0773	31.8048	32.1956	19.8616	15.8712	34.2149	67.851	0.388259	0.148798	0	0.184624	0	0.201549	0	0.169339	6.60543	14.4107	1.05698	1.52064	4.95053	6.84126	2.56773	5.10086	176.491
AC01g013330.1	AC1.0ch01	4238091	4239097	+	348	0	0	0	1.02127	1.8087	1.43226	0.940507	1.72898	0.193176	1.11535	0.735634	1.6197	1.4321	0.805871	1.02858	0.792093	0.441909	0.505248	0.064753	1.90892	0.554261	0.201935	0.273617	0.155169	0.690051	0.509583	1.6068	0	0	0	0	0	0	0	0	0	0.835405	0.0660615	0	0.170708	0.190035	0.0427954	0.0772858	2.50596
AC01g013340.1	AC1.0ch01	4240563	4242678	-	1734	ARL62106.1 sterol delta24 reductase [Calotropis procera]	Sterol delta24 reductase OS=Calotropis procera OX=141467 GN=DWF1 PE=2 SV=1	Delta(24)-sterol reductase OS=Pisum sativum OX=3888 GN=DIM PE=1 SV=1	299.682	277.669	338.312	349.304	344.932	339.361	304.554	298.09	74.1822	62.7368	67.4782	57.4425	76.8331	69.8217	58.3923	81.9126	41.1212	50.4378	41.2958	27.7266	39.0249	42.7832	67.3378	61.6429	182.741	191.726	213.007	205.486	199.346	159.022	166.878	252.089	162.674	175.54	169.184	159.776	176.967	223.149	162.623	179.689	299.641
AC01g013350.1	AC1.0ch01	4244966	4247829	+	2307	KAI5664139.1 hypothetical protein M9H77_23462 [Catharanthus roseus]	protein CHUP1, chloroplastic-like OS=Coffea arabica OX=13443 GN=LOC113708777 PE=4 SV=1	Protein CHUP1, chloroplastic OS=Arabidopsis thaliana OX=3702 GN=CHUP1 PE=1 SV=1	19.7719	20.2977	33.3001	24.3278	25.9347	23.2294	15.8628	22.4369	0.907032	0.165242	0.161174	0	0.720085	0.147303	0.721783	0.388518	0	0.15836	0	0	0	0.115009	0.145595	0.146073	2.13542	1.41358	4.86923	4.06172	3.68493	3.12401	4.50825	6.09619	3.96326	4.85579	4.75643	4.88778	5.46265	6.08112	3.16686	1.77757	13.4248
AC01g013360.1	AC1.0ch01	4248342	4252054	+	2181	KAI5664160.1 hypothetical protein M9H77_23483 [Catharanthus roseus]	PPR_long domain-containing protein OS=Solanum lycopersicum OX=4081 GN=101268344 PE=4 SV=1	Pentatricopeptide repeat-containing protein At1g30610, chloroplastic OS=Arabidopsis thaliana OX=3702 GN=EMB2279 PE=3 SV=1	12.4595	13.1968	14.9194	14.1076	15.7229	13.474	13.88	15.1331	5.24783	5.89362	4.29798	7.99131	6.19273	7.80706	6.64041	7.4466	18.2142	12.6688	14.2364	20.8861	17.922	14.6061	14.6323	12.4162	7.11808	7.29108	8.94169	6.55414	8.98764	9.67434	10.0345	8.24115	5.40444	8.19741	6.80434	7.4946	7.85256	8.64659	8.94425	6.64658	17.5417
AC01g013370.1	AC1.0ch01	4254266	4258286	+	1254	KAI5664168.1 hypothetical protein M9H77_23491 [Catharanthus roseus]	UDP-glucose 4-epimerase/UDP-sulfoquinovose synthase OS=Handroanthus impetiginosus OX=429701 GN=CDL12_09588 PE=4 SV=1	UDP-arabinose 4-epimerase 1 OS=Arabidopsis thaliana OX=3702 GN=MUR4 PE=1 SV=1	69.9368	65.0463	62.0647	72.2937	80.1274	73.1653	85.0767	72.3549	127.956	123.876	126.629	122.164	122.63	121.451	110.938	108.72	86.2989	91.1364	103.492	106.346	102.799	97.2972	130.744	122.336	152.392	142.92	132.886	155.915	107.402	117.503	140.265	138.067	94.8179	98.5778	108.539	110.355	118.699	118.439	123.636	114.769	66.5868
AC01g013380.1	AC1.0ch01	4259059	4262175	-	882	KAI5664171.1 hypothetical protein M9H77_23494 [Catharanthus roseus]	Coatomer subunit epsilon OS=Coffea arabica OX=13443 GN=LOC113710317 PE=3 SV=1	Coatomer subunit epsilon-1 OS=Arabidopsis thaliana OX=3702 GN=At1g30630 PE=2 SV=1	75.9419	75.1616	75.7308	80.1939	78.8307	86.9774	73.5514	85.4912	62.8443	61.3598	61.4074	57.3633	65.6717	70.0426	54.0616	64.0408	56.8698	50.3586	55.3303	45.9677	58.3434	69.4077	58.6749	61.7889	64.8392	54.9063	64.7166	68.4954	64.8009	70.3405	58.6072	67.3968	101.123	100.614	105.566	107.205	108.513	100.053	98.5151	101.94	99.8802
AC01g013400.1	AC1.0ch01	4265616	4267922	+	1125	XP_027088785.1 uncharacterized protein LOC113710150 isoform X1 [Coffea arabica]	trihelix transcription factor ASR3-like isoform X2 OS=Coffea arabica OX=13443 GN=LOC113708513 PE=4 SV=1	0	12.9497	12.4599	12.7113	14.7973	11.7787	10.2383	9.35658	15.0805	2.138	2.14814	2.31016	1.42419	1.51218	1.84129	2.16535	1.74833	3.65875	3.00885	2.22129	3.64823	3.02579	3.16273	2.54792	2.84843	1.10007	1.93437	2.65595	1.20005	0.179753	0.503872	0.58171	0.338677	0.780642	1.04426	1.05698	0.977557	0.341416	3.37312	0.256773	1.00472	1.25298
AC01g013410.1	AC1.0ch01	4268948	4270842	+	540	KAI5656262.1 hypothetical protein M9H77_25055 [Catharanthus roseus]	Mediator of RNA polymerase II transcription subunit 10 OS=Sesamum indicum OX=4182 GN=LOC105156050 PE=3 SV=1	Mediator of RNA polymerase II transcription subunit 10b OS=Arabidopsis thaliana OX=3702 GN=MED10B PE=1 SV=1	10.4578	11.3881	9.48873	11.6623	13.3456	10.7213	10.8437	9.93107	8.42244	8.09685	7.14539	9.09901	8.497	7.88072	9.38318	7.96462	6.52213	5.54261	6.05806	6.56682	4.57747	9.66072	6.33339	8.32617	10.8712	8.40706	10.7123	11.7236	13.4815	14.1084	13.452	10.6683	5.46449	7.25758	6.60615	7.27737	7.11283	6.69873	7.95995	8.11501	5.19091
AC01g013420.1	AC1.0ch01	4270735	4273898	-	1080	KAI5669016.1 hypothetical protein M9H77_18869 [Catharanthus roseus]	TLC domain-containing protein OS=Malus baccata OX=106549 GN=C1H46_002357 PE=4 SV=1	0	21.8961	23.2452	23.692	20.1269	23.2332	23.664	22.0592	20.3876	9.58862	5.45298	7.84381	7.75394	7.20085	7.58611	8.15615	8.67691	5.80628	8.55146	10.2987	7.66128	8.84461	6.7855	10.774	7.74188	8.60641	9.15105	10.7123	11.1697	7.90912	8.86815	11.0525	10.2168	13.0307	17.6479	15.1942	15.2064	17.4122	18.8135	17.0754	19.3214	16.2887
AC01g013430.1	AC1.0ch01	4275124	4279647	+	3036	KAI5669000.1 hypothetical protein M9H77_18853 [Catharanthus roseus]	E3 ubiquitin-protein ligase LIN OS=Nyssa sinensis OX=561372 GN=F0562_029646 PE=4 SV=1	Putative E3 ubiquitin-protein ligase LIN-1 OS=Lotus japonicus OX=34305 GN=CERBERUS PE=2 SV=2	26.8799	25.7908	25.3033	24.0143	27.4476	24.8231	28.0078	18.2332	7.25625	6.38935	13.2163	11.5518	17.138	11.6369	13.5695	7.96462	28.236	35.9478	51.2916	51.6225	78.5929	44.5658	50.4487	21.911	8.15344	13.6894	12.66	9.41581	24.5362	13.8061	19.1964	14.8454	7.68632	8.71954	8.98437	10.8617	8.13707	13.2549	11.5976	8.96515	27.5655
AC01g013440.1	AC1.0ch01	4280616	4288921	+	2919	KAI5671970.1 hypothetical protein M9H77_12334 [Catharanthus roseus]	CNH domain-containing protein OS=Coffea canephora OX=49390 GN=GSCOC_T00005105001 PE=4 SV=1	Vacuolar sorting protein 3 OS=Arabidopsis thaliana OX=3702 GN=VPS3 PE=1 SV=2	32.7624	36.1071	33.0614	32.5416	31.8781	33.0813	34.0183	29.4779	28.7011	27.32	28.6353	31.4905	30.7476	26.8828	28.2217	27.5848	19.9641	17.9739	21.1023	18.9708	18.3099	20.9316	19.073	21.3267	33.8432	29.7595	32.2255	28.2474	33.5239	26.4029	30.467	29.2391	32.7269	32.2153	32.7005	29.2181	27.8823	28.2677	30.2136	25.7362	7.51787
AC01g013450.1	AC1.0ch01	4289999	4290813	+	711	KAI5671974.1 hypothetical protein M9H77_12338 [Catharanthus roseus]	Photosystem I reaction center subunit III OS=Coffea arabica OX=13443 GN=LOC113709767 PE=3 SV=1	Photosystem I reaction center subunit III, chloroplastic OS=Arabidopsis thaliana OX=3702 GN=PSAF PE=1 SV=1	114.914	143.222	173.602	127.533	151.61	155.41	150.325	133.465	58.2444	77.4984	71.0241	62.1107	69.4162	73.9462	59.908	67.2784	1448.63	1650.11	1534.41	1333.34	1642.3	1151.81	1369.91	955.391	1.42362	3.05035	2.74448	1.93855	1.61777	3.22478	2.54498	1.80628	230.65	356.092	302.033	187.8	225.107	269.09	270.253	247.315	3052.25
AC01g013460.1	AC1.0ch01	4291500	4296192	-	3747	XP_027183823.1 probable phospholipid-transporting ATPase 4 [Coffea eugenioides]	Phospholipid-transporting ATPase OS=Coffea arabica OX=13443 GN=LOC113709826 PE=3 SV=1	Probable phospholipid-transporting ATPase 5 OS=Arabidopsis thaliana OX=3702 GN=ALA5 PE=3 SV=1	23.2442	28.0014	26.7952	26.0834	23.8815	21.9737	24.0421	21.6487	20.0195	16.5793	17.8903	15.8244	18.0741	20.2542	15.6627	16.253	6.44259	5.62179	8.68322	9.12058	11.6376	10.7533	10.1189	8.47224	73.7692	43.9697	55.7749	91.1118	76.0354	49.2787	45.8096	33.7548	9.96819	8.71954	9.51286	9.23248	9.90105	8.93165	8.13113	6.87844	13.0668
AC01g013480.1	AC1.0ch01	4297185	4303321	-	1491	XP_027089649.1 CBBY-like protein [Coffea arabica]	CBBY-like protein OS=Coffea arabica OX=13443 GN=LOC113710733 PE=4 SV=1	0	28.9225	34.5663	25.4226	25.7072	28.4741	31.4394	31.2299	27.7965	28.3771	29.5783	25.4118	27.0597	29.6675	22.1691	31.0367	29.9807	29.5086	26.4462	27.5642	28.821	26.6114	28.6371	28.9006	34.3272	13.9126	13.1686	12.4829	17.2623	11.9536	14.1084	14.47	16.9903	18.7955	25.3232	22.7912	23.3527	19.5176	20.1912	21.6545	25.968	40.4533
AC01g013490.1	AC1.0ch01	4303888	4307005	-	2154	KAI5664118.1 hypothetical protein M9H77_23441 [Catharanthus roseus]	PHD finger protein At1g33420-like OS=Coffea arabica OX=13443 GN=LOC113710441 PE=4 SV=1	PHD finger protein At1g33420 OS=Arabidopsis thaliana OX=3702 GN=At1g33420 PE=1 SV=1	35.2135	27.3985	31.6291	32.2281	26.7992	32.3569	32.779	32.6832	25.5265	23.8499	23.8001	22.8662	24.6269	18.0446	20.7152	24.4767	26.6453	25.8919	22.011	22.9839	23.0425	20.3565	23.2952	22.8604	51.4443	56.0967	48.5153	53.5409	43.5002	42.8291	48.9363	42.6733	28.8237	28.5604	26.4246	24.1131	32.6621	29.1229	31.0267	35.6288	22.3746
AC01g013500.1	AC1.0ch01	4309142	4312234	+	642	CAE6413174.1 unnamed protein product, partial [Rhizoctonia solani]	60S ribosomal protein L44 OS=Oryza barthii OX=65489 PE=3 SV=1	60S ribosomal protein L44 OS=Gossypium hirsutum OX=3635 GN=RPL44 PE=3 SV=3	103.761	101.354	103.123	106.591	109.736	103.929	99.2046	108.454	108.844	114.733	109.76	100.168	114.422	129.406	102.06	125.168	140.544	171.9	171.14	154.685	152.376	210.178	183.086	201.946	166.434	169.183	157.321	174.469	155.396	184.82	152.335	159.348	140.275	136.954	130.868	157.061	136.396	134.402	147.858	147.307	455.368
AC01g013520.1	AC1.0ch01	4313061	4315785	-	1296	KAI5664049.1 hypothetical protein M9H77_23372 [Catharanthus roseus]	AP2-like ethylene-responsive transcription factor At2g41710 OS=Coffea arabica OX=13443 GN=LOC113710455 PE=4 SV=1	AP2-like ethylene-responsive transcription factor At2g41710 OS=Arabidopsis thaliana OX=3702 GN=At2g41710 PE=1 SV=2	19.2408	16.5463	18.3807	17.3053	19.0728	17.9171	18.5892	20.2299	17.1688	16.6343	16.2786	16.4573	16.2019	19.1494	16.2401	13.3391	16.6235	20.2701	16.9626	17.5115	19.2409	19.6665	15.1419	14.3152	21.1601	22.5428	20.8934	19.2009	21.9298	18.9456	19.1964	15.8049	22.0982	25.0099	27.4155	25.0906	25.4924	25.9398	27.5603	20.7899	19.6897
AC01g013530.1	AC1.0ch01	4316331	4318869	-	720	KAI5664174.1 hypothetical protein M9H77_23497 [Catharanthus roseus]	DNA-directed RNA polymerase subunit beta OS=Coffea arabica OX=13443 GN=LOC113739764 PE=3 SV=1	DNA-directed RNA polymerase III subunit 2 OS=Arabidopsis thaliana OX=3702 GN=NRPC2 PE=2 SV=1	26.7165	25.0539	23.3936	25.4564	23.6114	23.0362	24.9715	24.5387	24.1659	23.7397	27.8294	26.1102	26.0671	25.999	25.7677	25.1242	35.7126	39.5901	41.6997	43.0491	35.9215	35.7677	37.1996	28.7034	28.4076	26.114	27.7104	33.7861	29.2997	32.3486	27.7039	25.7959	21.0773	23.7046	23.4518	23.7872	22.8748	24.0869	24.3506	27.2046	34.0094
AC01g013550.1	AC1.0ch01	4319868	4337698	-	2349	KAI5664174.1 hypothetical protein M9H77_23497 [Catharanthus roseus]	DNA-directed RNA polymerase subunit beta OS=Coffea arabica OX=13443 GN=LOC113739764 PE=3 SV=1	DNA-directed RNA polymerase III subunit 2 OS=Arabidopsis thaliana OX=3702 GN=NRPC2 PE=2 SV=1	99.2269	101.086	101.87	102.139	100.227	102.19	98.399	90.1678	105.41	107.903	106.697	104.599	113.125	101.124	112.598	101.662	154.145	156.46	165.89	174.477	179.297	150.431	141.737	126.207	130.131	123.204	123.944	98.5891	139.758	129.193	120.414	121.924	92.7162	89.2317	104.84	94.7144	102.482	94.4949	97.2312	75.1991	22.7326
AC01g013570.1	AC1.0ch01	4338541	4340001	-	708	KAI5648673.1 hypothetical protein M9H77_34678 [Catharanthus roseus]	uncharacterized protein LOC113725818 OS=Coffea arabica OX=13443 GN=LOC113730803 PE=4 SV=1	0	13.3991	13.4648	13.7855	15.3616	18.2624	17.579	16.1107	14.1347	10.7548	10.3551	11.9806	10.1276	14.9778	15.6878	12.7756	14.6342	17.4984	17.6572	17.4674	19.4268	22.577	37.1478	25.1152	24.4673	16.8893	17.2605	18.149	19.4778	19.593	28.3176	21.3051	16.2565	16.2133	15.455	21.9985	18.5736	29.5325	21.1889	28.9297	15.3799	22.9116
AC01g013580.1	AC1.0ch01	4341257	4342045	+	789	XP_027102628.1 uncharacterized protein LOC113723861 [Coffea arabica]_x0001_XP_027111535.1 uncharacterized protein LOC113730804 [Coffea arabica]	uncharacterized protein LOC113723861 OS=Coffea arabica OX=13443 GN=LOC113723861 PE=4 SV=1	0	0.85787	1.47376	0.596776	1.06591	1.13464	1.25564	0.371785	0.998361	0.453516	0.660967	0.590972	0.632975	0.144017	0.147303	0.360892	0.388518	1.034	0.633441	0.807742	0.364823	0.155169	1.26509	0.873571	1.53377	5.88859	6.47269	13.8995	12.0929	7.27999	6.04646	7.4168	6.82999	1.26104	1.30532	1.32123	1.62926	1.82088	2.51796	1.32666	2.62772	0.715987
AC01g013590.1	AC1.0ch01	4344363	4346898	+	1161	XP_009800489.1 PREDICTED: transcription factor GTE6-like [Nicotiana sylvestris]	transcription factor GTE6-like OS=Nicotiana sylvestris OX=4096 GN=LOC104246382 PE=4 SV=1	Transcription factor GTE1 OS=Arabidopsis thaliana OX=3702 GN=GTE1 PE=1 SV=1	23.6527	22.6423	23.3339	19.1864	20.0454	22.7464	21.1298	23.5928	24.6194	23.244	25.0894	25.1607	23.2587	23.7158	25.6955	23.5701	19.1687	19.0824	20.9003	19.4268	22.7322	18.7464	17.8354	20.012	12.6184	14.5822	15.5816	15.693	13.841	10.8836	14.9063	14.7889	21.7979	18.8488	17.5063	19.2253	19.0624	19.4786	17.3322	18.4713	24.8806
AC01g013600.1	AC1.0ch01	4347785	4353741	+	1329	XP_019259920.1 PREDICTED: alpha-taxilin isoform X1 [Nicotiana attenuata]_x0001_OIT39524.1 hypothetical protein A4A49_30231 [Nicotiana attenuata]	Beta-taxilin OS=Nicotiana attenuata OX=49451 GN=A4A49_30231 PE=3 SV=1	Alpha-taxilin OS=Homo sapiens OX=9606 GN=TXLNA PE=1 SV=3	70.8764	57.2086	53.1727	62.6378	52.7339	59.4498	52.6075	61.1628	79.1709	76.562	68.3916	69.7855	67.0399	69.3798	78.3857	67.7964	65.9371	75.9338	66.5377	69.3164	67.4208	64.9798	64.9355	68.6544	78.8813	73.4316	67.6381	75.9727	90.7751	66.6119	69.8779	73.4365	59.6891	56.4421	58.7948	70.4927	58.3252	56.5829	57.7738	70.6392	70.1668
AC01g013610.1	AC1.0ch01	4353811	4354054	+	237	0	0	0	5.35147	7.23481	5.19195	5.95655	5.67322	5.16745	5.94856	6.30544	5.76613	7.21556	6.60814	6.80448	6.84081	5.30291	6.56823	7.25234	7.55612	6.96786	4.94742	6.65802	6.20674	6.15296	5.60542	6.35418	6.72982	5.57991	6.19721	9.04656	7.45974	7.96118	8.43479	6.26553	5.76474	7.15316	5.48311	5.86534	5.00743	6.69873	4.57911	6.10558	11.4558
AC01g013620.1	AC1.0ch01	4357854	4361290	+	1359	KAI5648678.1 hypothetical protein M9H77_34683 [Catharanthus roseus]	Transcription initiation factor IIF subunit beta OS=Coffea canephora OX=49390 GN=GSCOC_T00029412001 PE=3 SV=1	0	26.7165	12.9959	17.4855	23.5754	11.9948	18.9312	21.9973	26.2727	0.907032	0.165242	0.214899	0.395609	0.576068	0.441909	1.29921	1.1008	0.159076	0.15836	0	0.456029	0.310337	0.517538	0.509583	0.146073	0.323549	0.0743988	0.885315	0.461559	0.0898764	0.403098	0.290855	0.846693	0.720592	0.626554	0.8588	0.760322	1.25186	1.6153	0.684727	1.15929	1.43197
AC01g013630.1	AC1.0ch01	4362732	4364163	+	1053	KAI5648679.1 hypothetical protein M9H77_34684 [Catharanthus roseus]	Uncharacterized protein OS=Coffea canephora OX=49390 GN=GSCOC_T00029411001 PE=4 SV=1	0	45.6713	52.8543	48.5775	49.4707	50.0864	48.6803	51.9879	51.7571	93.3595	99.5857	99.5519	88.3	109.237	94.7896	91.7387	81.5888	51.9384	46.0829	49.6761	52.6257	62.3002	68.8901	56.8549	64.0531	429.479	366.712	406.714	409.218	329.756	412.369	334.483	237.751	57.8275	57.643	63.8154	66.148	66.8606	57.9607	53.7083	56.9596	65.8708
AC01g013640.1	AC1.0ch01	4364866	4370012	+	1089	KAI5648680.1 hypothetical protein M9H77_34685 [Catharanthus roseus]	Rna uridine synthase 5 OS=Nicotiana attenuata OX=49451 GN=A4A49_28521 PE=4 SV=1	RNA pseudouridine synthase 5 OS=Arabidopsis thaliana OX=3702 GN=At3g52260 PE=2 SV=2	14.257	14.8716	10.6823	13.9195	14.102	13.8121	13.0744	12.8736	11.5323	8.86797	9.7779	11.9474	10.8013	11.195	11.7651	11.9793	12.0103	12.4313	12.7219	9.66781	11.948	10.0632	14.6323	14.3882	10.8065	12.0526	9.47287	12.2775	10.6054	9.57357	12.7976	10.8941	11.9498	11.1213	9.77711	13.2513	12.0065	12.4948	13.9513	12.5203	8.23386
AC01g013650.1	AC1.0ch01	4371840	4380417	-	5727	URM60708.1 MYB family protein [Gymnema sylvestre]	MYB family protein OS=Gymnema sylvestre OX=4068 PE=2 SV=1	0	162.791	164.592	181.539	177.442	173.276	167.725	174.305	160.526	180.499	193.718	198.835	199.545	187.15	201.584	209.75	173.538	218.094	186.232	188.103	212.692	203.659	183.036	156.442	147.899	217.36	230.859	211.856	155.176	225.23	200.843	231.884	184.636	148.562	159.928	161.653	149.458	165.643	164.333	155.733	124.276	47.9712
AC01g013660.1	AC1.0ch01	4384555	4390832	+	2259	KAJ6983328.1 hypothetical protein NC653_026210 [Populus alba x Populus x berolinensis]	Carboxypeptidase OS=Salix dunnii OX=1413687 GN=SADUNF_Sadunf10G0170500 PE=3 SV=1	Serine carboxypeptidase-like 27 OS=Arabidopsis thaliana OX=3702 GN=SCPL27 PE=2 SV=1	95.7546	108.589	89.6357	102.139	93.7431	89.3921	91.9548	98.0496	186.201	236.957	217.478	209.04	217.034	257.854	165.216	163.89	90.9121	101.271	84.51	74.8799	86.6617	82.3461	117.568	73.6939	193.871	160.478	167.679	259.766	199.436	250.223	265.841	146.704	40.4733	41.7703	37.0605	36.1696	33.8002	33.0661	33.5944	33.7739	84.1285
AC01g013680.1	AC1.0ch01	4393361	4394598	+	837	KAI5648688.1 hypothetical protein M9H77_34693 [Catharanthus roseus]	Uncharacterized protein OS=Carya illinoinensis OX=32201 GN=I3842_01G276200 PE=4 SV=1	Tetraspanin-6 OS=Arabidopsis thaliana OX=3702 GN=TET6 PE=2 SV=1	11.234	13.2638	9.36938	9.09157	14.048	12.0252	16.0487	16.3941	34.0785	29.6334	47.6001	37.9785	42.269	44.6328	47.1324	34.3191	12.0103	10.7685	17.5684	20.7949	19.2409	20.9316	23.9504	16.5063	21.6778	21.2037	20.8049	23.1703	22.0197	24.2866	35.7751	22.6914	21.3175	15.7683	19.0257	17.8133	23.7284	17.0556	19.4291	16.1527	15.0357
AC01g013690.1	AC1.0ch01	4397925	4400783	+	1251	KAI5648690.1 hypothetical protein M9H77_34695 [Catharanthus roseus]	MLO-like protein OS=Coffea canephora OX=49390 GN=MLO PE=3 SV=1	MLO-like protein 6 OS=Arabidopsis thaliana OX=3702 GN=MLO6 PE=2 SV=2	2.12425	2.88053	0.954841	2.38262	0.972551	1.25564	1.17732	1.26109	5.31261	3.24975	5.69482	5.69677	5.18461	2.4305	3.53674	3.56142	17.1007	10.4518	14.7413	18.8796	17.1461	14.6636	11.5748	14.3152	1.61775	1.33918	0.796784	1.84624	1.34815	4.43407	5.8171	3.10454	0.600494	0.0522128	0	0.217235	0	0.665123	0	0.463715	3.04295
AC01g013700.1	AC1.0ch01	4401387	4402515	-	453	KAE8717267.1 RING/U-box domain-containing protein [Hibiscus syriacus]	RING-type E3 ubiquitin transferase OS=Hibiscus syriacus OX=106335 GN=F3Y22_tig00110054pilonHSYRG00025 PE=4 SV=1	Probable E3 ubiquitin-protein ligase RHG1A OS=Arabidopsis thaliana OX=3702 GN=RHG1A PE=2 SV=1	18.5872	25.1209	18.5597	17.4934	16.5334	21.3459	20.1383	19.0214	16.1322	17.6809	15.3115	15.1914	13.8976	14.0674	18.9107	12.6916	9.86273	13.8565	11.6113	12.4952	14.6634	15.2386	15.0691	12.1971	13.7185	14.5822	13.0141	16.2469	15.8182	12.496	14.2519	13.2649	15.3126	15.455	14.3354	15.6409	16.4449	15.5354	13.6517	15.689	22.5536
AC01g013710.1	AC1.0ch01	4404872	4405353	-	309	RWR88541.1 putative gamma-aminobutyrate transaminase 3, mitochondrial [Cinnamomum micranthum f. kanehirae]	Putative gamma-aminobutyrate transaminase 3, mitochondrial OS=Cinnamomum micranthum f. kanehirae OX=337451 GN=CKAN_01756200 PE=3 SV=1	Gamma aminobutyrate transaminase 3, chloroplastic OS=Solanum lycopersicum OX=4081 GN=GABA-TP3 PE=1 SV=1	8.86465	7.56975	6.9226	8.52727	8.75296	8.49973	9.29462	9.61579	7.64498	7.6562	6.39324	5.61765	6.04871	7.95437	5.3412	6.73432	4.93136	5.06753	5.75516	4.7427	6.59467	6.09545	8.08053	5.91596	5.2415	6.62149	6.63987	6.73877	7.19011	5.94569	5.96252	5.92685	6.72553	6.94431	5.87948	5.64811	5.46265	6.98379	6.07695	3.70972	4.47492
AC01g013720.1	AC1.0ch01	4405364	4407434	-	729	KAI5667495.1 hypothetical protein M9H77_17348 [Catharanthus roseus]	gamma aminobutyrate transaminase 3, chloroplastic-like OS=Nicotiana tabacum OX=4097 GN=LOC107759965 PE=3 SV=1	Gamma aminobutyrate transaminase 3, chloroplastic OS=Solanum lycopersicum OX=4081 GN=GABA-TP3 PE=1 SV=1	12.5821	20.9006	17.2468	14.1076	15.831	16.3234	16.4205	14.7652	13.152	14.2108	12.8402	10.5232	12.1694	11.1214	11.6207	12.3031	10.8967	10.531	11.6113	9.85022	11.8704	9.02817	11.2108	10.9555	12.6831	12.0526	10.7123	9.13887	10.7852	12.496	9.59821	8.80561	12.19	11.6435	11.4286	8.90663	10.7546	13.6825	10.9556	11.5156	6.80188
AC01g013730.1	AC1.0ch01	4408158	4411351	-	1242	KAI5648694.1 hypothetical protein M9H77_34699 [Catharanthus roseus]	rhomboid-like protein 19 isoform X1 OS=Coffea arabica OX=13443 GN=LOC113708561 PE=4 SV=1	Rhomboid-like protein 19 OS=Arabidopsis thaliana OX=3702 GN=RBL19 PE=2 SV=1	18.8323	17.4171	19.5146	16.741	18.9107	20.0903	18.5273	21.2283	10.1717	9.47386	10.154	9.57374	10.0092	12.0789	12.559	10.8138	10.4195	10.6893	12.419	8.84696	9.93079	13.8585	12.594	11.3207	12.6831	12.0526	12.5715	12.8313	10.3358	11.5891	12.2886	15.0147	23.119	23.548	23.5179	26.7199	23.8422	25.4172	24.1794	26.1999	19.1527
AC01g013740.1	AC1.0ch01	4412333	4419879	-	2361	KAI5648695.1 hypothetical protein M9H77_34700 [Catharanthus roseus]	uncharacterized protein LOC113708609 OS=Coffea arabica OX=13443 GN=LOC113710250 PE=4 SV=1	Uncharacterized protein sll0005 OS=Synechocystis sp. (strain PCC 6803 / Kazusa) OX=1111708 GN=sll0005 PE=3 SV=1	83.2133	102.158	89.9938	87.0283	88.9884	88.9091	88.2989	86.4371	71.5907	98.4841	89.4517	86.9549	84.1059	94.4949	95.7806	81.4593	294.132	291.066	265.04	317.305	309.484	232.145	239.067	228.604	40.5731	35.637	39.3965	41.1711	35.9505	38.9997	36.7204	36.6336	77.3436	90.6415	87.3994	77.227	81.3707	90.4567	84.9061	67.7024	143.555
AC01g013760.1	AC1.0ch01	4422140	4423272	+	732	KAA8539331.1 hypothetical protein F0562_026023 [Nyssa sinensis]	Chlorophyll a-b binding protein, chloroplastic OS=Nyssa sinensis OX=561372 GN=F0562_026023 PE=3 SV=1	Chlorophyll a-b binding protein 6A, chloroplastic OS=Solanum lycopersicum OX=4081 GN=CAB6A PE=2 SV=1	201.354	229.906	271.294	206.724	249.784	257.214	247.299	241.13	68.2865	99.5857	85.9058	80.7043	89.9386	75.7874	70.6626	81.2651	3347.76	3550.12	3471.98	2924.06	3479.66	2423.11	3176.45	2390.19	1.10007	1.78557	1.15091	1.75393	3.32543	0.403098	1.16342	1.69339	293.822	397.183	309.3	240.696	247.185	351.755	375.102	358.065	8057.9
AC01g013780.1	AC1.0ch01	4441988	4450019	+	2721	KAI5648706.1 hypothetical protein M9H77_34711 [Catharanthus roseus]	aminodeoxychorismate synthase OS=Coffea canephora OX=49390 GN=GSCOC_T00017732001 PE=3 SV=1	Aminodeoxychorismate synthase, chloroplastic OS=Solanum lycopersicum OX=4081 GN=ADCS PE=1 SV=1	35.4995	37.5808	32.0468	32.4162	36.2545	32.9365	35.4435	37.5174	38.0953	45.0559	39.4339	41.6972	34.132	35.3527	31.8306	35.8732	77.4701	87.5733	56.8448	79.349	62.9985	41.9206	39.6019	41.2657	26.5957	28.3459	24.9659	20.7702	18.7842	35.3718	22.0322	26.191	42.575	38.1676	35.2108	34.9748	31.2395	35.8216	32.011	32.7692	31.1455
AC01g013800.1	AC1.0ch01	4451061	4456170	+	1311	KAI5648707.1 hypothetical protein M9H77_34712 [Catharanthus roseus]	Chorismate synthase OS=Coffea arabica OX=13443 GN=LOC113708568 PE=3 SV=1	Chorismate synthase 1, chloroplastic OS=Solanum lycopersicum OX=4081 GN=CS1 PE=2 SV=1	102.291	99.2107	102.407	116.435	118.381	117.596	118.723	108.191	194.429	211.124	229.028	208.328	243.893	253.656	212.854	188.885	154.224	129.38	148.725	143.193	148.186	217.769	151.273	165.72	237.097	182.575	198.93	217.394	213.996	314.718	218.795	175.943	122.801	113.041	130.009	117.415	137.192	118.629	124.15	109.282	76.2527
AC01g013810.1	AC1.0ch01	4459940	4460768	-	246	0	0	0	1.55234	1.60774	2.02904	2.50802	1.99913	2.12493	1.67303	1.78654	6.09007	6.16903	9.83162	8.07043	8.92905	8.10167	8.44486	4.59747	6.91982	6.25523	4.34161	4.28667	5.04298	4.14031	5.31422	3.35968	6.27685	6.91909	8.05637	9.69275	10.0662	4.13175	7.56222	8.63627	2.58212	2.66285	2.84065	2.06373	3.47106	7.45887	5.90577	6.10558	13.9618
AC01g013830.1	AC1.0ch01	4461816	4465371	-	1425	KAI5648710.1 hypothetical protein M9H77_34715 [Catharanthus roseus]	Patatin OS=Coffea arabica OX=13443 GN=LOC113708089 PE=3 SV=1	Patatin-like protein 6 OS=Arabidopsis thaliana OX=3702 GN=PLP6 PE=1 SV=1	9.68167	7.16782	9.36938	9.71858	11.8327	11.9769	14.1898	10.7718	31.0334	38.7216	50.9848	50.8754	53.2143	52.1453	61.8568	30.6929	30.5426	36.9771	25.9487	24.7168	29.4045	23.2892	22.4217	16.4332	38.5671	37.6458	39.308	41.725	43.1407	32.6509	39.629	47.697	20.7771	20.6241	17.9027	23.1355	26.0045	45.1333	34.8783	41.0388	25.5966
AC01g013850.1	AC1.0ch01	4464886	4465521	+	462	0	0	0	0.653615	0.468923	0.358065	0.627005	0.972551	0.820997	0.433749	1.05091	1.6197	2.14814	3.00858	2.69014	2.73632	3.16702	3.24802	1.48932	1.82938	2.13786	1.51452	1.45929	1.55169	1.3801	1.31036	0.949475	1.94129	1.33918	2.12476	3.32323	1.79753	2.92246	2.03598	2.65297	1.38114	1.30532	0.528492	1.19479	1.42257	2.66049	1.45504	0.92743	0.536991
AC01g013860.1	AC1.0ch01	4468303	4470124	+	1158	XP_027185619.1 uncharacterized protein LOC113783625 isoform X1 [Coffea eugenioides]	Tryptophan/tyrosine permease (Fragment) OS=Davidia involucrata OX=16924 GN=Din_029991 PE=4 SV=1	0	2.81871	2.00967	2.14839	2.63342	1.72898	3.04252	2.60249	2.67981	0.453516	1.04653	1.66547	1.66156	0.648076	1.62033	0.86614	2.39586	2.14753	4.27573	3.33193	6.84043	5.35332	3.56526	9.39089	5.40471	0	0.148798	0	0	0.539258	0.201549	0.290855	0.395123	0.720592	0.783193	0.330308	0.217235	0.512123	0.617614	0.513545	0.772858	5.9069
AC01g013860.2	AC1.0ch01	4468303	4470860	+	1488	XP_027185619.1 uncharacterized protein LOC113783625 isoform X1 [Coffea eugenioides]	uncharacterized protein LOC113708807 OS=Coffea arabica OX=13443 GN=LOC113708807 PE=4 SV=1	0	3.55403	3.21547	4.23711	5.20414	4.5926	2.99422	4.52338	5.30708	1.03661	1.7075	2.14899	1.89892	2.16025	1.32573	1.73228	2.84913	2.46568	6.96786	7.67355	9.75902	8.22394	5.80793	12.6668	8.39921	0.388259	0.371994	0.0885315	0.0923119	0.269629	0.302323	0	0.45157	1.14094	0.678767	0.132123	0.760322	0.739734	0.807649	1.15548	0.92743	11.6348
AC01g013860.3	AC1.0ch01	4468303	4470860	+	1491	XP_027185619.1 uncharacterized protein LOC113783625 isoform X1 [Coffea eugenioides]	uncharacterized protein LOC113708807 OS=Coffea arabica OX=13443 GN=LOC113708807 PE=4 SV=1	0	3.79914	3.88536	4.41614	5.39224	3.56602	4.73281	4.21356	5.25453	1.55491	2.69895	1.71919	3.00663	2.08825	1.84129	1.6601	4.46796	3.89737	6.41359	7.57258	9.94143	7.60326	5.29039	14.2683	9.34868	0.582388	0.0743988	0.265595	0.369247	0.0898764	0.503872	0.945278	0.112892	1.44118	1.04426	0.594554	1.19479	0.398318	1.04519	1.49784	1.082	13.9618
[truncated: 20,627 more rows]
[truncated: 7 more columns]
