# Supplementary material for: Genome and Tissue‐Specific Transcriptome of the Tropical Milkweed ( Asclepias curassavica )
Source: Plant Direct. 2025 Mar 18;9(3):e70031. doi: 10.1002/pld3.70031 (PMC11914377; doi:10.1002/pld3.70031)
Supplement: Supplementary file 7 — Dataset S2 Gene expression data for six Asclepias curassavica tissues, with methyl jasmonate treatment [file PLD3-9-e70031-s007.xlsx]

## Sheet: Sheet1
Supplemental Dataset S2. Gene expression data for six Asclepias curassavica tissues, with methyl jasmonate treatment
These data were used for the gene expression comparisons in Figures 6, 7, 8, 9C, and S4.
Chromosomes and gene positions are based on Asclepias curassavica genome v1.0 at https://milkweedbase.org
NR_DESC = annotation based on comparison to the NCBI non-redundant database
TR_DESC =
SPROT_DESC = annotation based on comparison to the SwissProt database
Gene expression data are counts per million (CPM).
Only genes with expression > 2 CPM and with expression detected in at least 8 samples are included in this table.
Abbreviations: Ct = control, JA = methyl jasmonate-treated, Bud = flower bud, Flw = flower, Lif = leaf, Rot = root, Ylf = young leaf
Replicate gene expression samples = P1 - P8
Gene_ID	CHROMOSOME	BP_START	BP_END	STRAND	PROTEIN_LENGTH	NR_DESC	TR_DESC	SPROT_DESC	JA_Bud_P1	JA_Bud_P2	JA_Bud_P3	JA_Bud_P4	JA_Bud_P5	JA_Bud_P6	JA_Bud_P7	JA_Bud_P8	JA_Flw_P1	JA_Flw_P2	JA_Flw_P3	JA_Flw_P4	JA_Flw_P5	JA_Flw_P6	JA_Flw_P7	JA_Flw_P8	JA_Lif_P1	JA_Lif_P2	JA_Lif_P3	JA_Lif_P4	JA_Lif_P5	JA_Lif_P6	JA_Lif_P7	JA_Lif_P8	JA_Rot_P1	JA_Rot_P2	JA_Rot_P3	JA_Rot_P4	JA_Rot_P5	JA_Rot_P6	JA_Rot_P7	JA_Rot_P8	JA_Stm_P1	JA_Stm_P2	JA_Stm_P3	JA_Stm_P4	JA_Stm_P5	JA_Stm_P6	JA_Stm_P7	JA_Stm_P8	JA_Ylf_P1
AC01g005100.1	AC1.0ch01	243737	244926	+	693	KAI5655638.1 hypothetical protein M9H77_32825 [Catharanthus roseus]	Amine oxidase OS=Lactuca sativa OX=4236 GN=LSAT_6X89561 PE=3 SV=1	Amine oxidase [copper-containing] gamma 1 OS=Arabidopsis thaliana OX=3702 GN=CuAOgamma1 PE=1 SV=1	0.896144	0.985043	0.452973	0.523613	0.732484	0.392234	0.736181	0.786188	0.228644	0.302829	0.548793	0.970557	0.349414	0.473632	0.224984	0.658831	5.63524	4.88541	4.22026	4.34633	3.2312	4.86836	3.10675	4.22902	0.330555	0.221541	0.204864	0	0	0.220966	0	0	0.778714	0.196882	0.261546	0	0.431449	0.177637	0.221937	0.39987	3.14747
AC01g005110.1	AC1.0ch01	244980	245519	+	540	KAI5655638.1 hypothetical protein M9H77_32825 [Catharanthus roseus]	Amine oxidase OS=Manihot esculenta OX=3983 GN=MANES_02G034000 PE=3 SV=1	Amine oxidase [copper-containing] gamma 1 OS=Arabidopsis thaliana OX=3702 GN=CuAOgamma1 PE=1 SV=1	1.28021	1.33684	1.8766	1.98973	1.09873	1.11133	1.20466	1.64385	0.320102	1.15075	1.02899	1.41851	0.786181	0.710448	0.749945	0.658831	7.04405	6.93413	10.2974	7.54216	6.14716	5.74466	6.89547	6.73511	0.247916	0	0.409729	0.42166	0	0	0.18848	0	0.713821	0.262509	1.4385	0.755705	0.0616356	1.33228	0.610326	1.27958	3.84691
AC01g005180.1	AC1.0ch01	377660	389381	+	1953	PSS04084.1 Primary amine oxidase [Actinidia chinensis var. chinensis]	Amine oxidase OS=Actinidia chinensis var. chinensis OX=1590841 GN=CEY00_Acc19924 PE=3 SV=1	Amine oxidase [copper-containing] gamma 1 OS=Arabidopsis thaliana OX=3702 GN=CuAOgamma1 PE=1 SV=1	33.7974	41.02	46.5268	40.8941	44.1322	37.8506	45.3086	53.1034	11.7066	16.8978	26.2735	40.0915	15.0248	25.8919	15.5239	15.812	253.485	312.587	324.876	303.604	227.602	269.415	231.339	211.608	13.5527	9.19395	13.6235	7.90613	5.03704	7.07091	9.2355	6.66153	23.1018	14.5693	31.7124	27.9611	16.3334	21.6717	23.4698	28.3108	160.404
AC01g005260.1	AC1.0ch01	544168	544950	+	783	KAI5659762.1 hypothetical protein M9H77_28555 [Catharanthus roseus]	Uncharacterized protein OS=Capsicum annuum OX=4072 GN=T459_05383 PE=4 SV=1	0	0.512082	0.422161	0.388263	0.733058	1.03769	0.522979	0.334628	1.07207	5.67037	6.11714	6.10532	10.3028	6.98827	9.7884	5.02463	6.91773	2.4151	2.75789	1.6037	3.32367	1.57619	1.84998	2.57633	4.38565	3.55346	3.32312	4.91674	5.587	2.57709	3.24083	6.40831	3.78793	5.32121	6.4971	9.54642	8.43871	8.38244	11.9017	8.98844	9.59688	2.56461
AC01g005270.1	AC1.0ch01	556705	561510	+	1128	KAI5659760.1 hypothetical protein M9H77_28553 [Catharanthus roseus]	Cellulose synthase OS=Coffea arabica OX=13443 GN=LOC113723958 PE=3 SV=1	WD repeat-containing protein 53 homolog OS=Dictyostelium discoideum OX=44689 GN=wdr53 PE=3 SV=1	22.1476	26.0333	26.7254	21.0492	23.7447	21.769	26.101	24.1574	20.4865	17.8063	18.9334	20.4564	20.6154	19.34	16.7988	19.1061	15.6982	19.6992	20.1728	18.0245	22.9336	19.4734	19.0194	15.0365	14.2139	14.7325	16.1843	8.96028	11.0112	12.816	13.2878	17.6335	16.5477	17.4569	19.2236	18.2629	18.2441	19.9842	21.8053	21.0332	15.5042
AC01g005290.1	AC1.0ch01	563129	568403	+	2940	KAI5659758.1 hypothetical protein M9H77_28551 [Catharanthus roseus]	Cellulose synthase OS=Paulownia fortunei OX=586722 GN=Ces8 PE=2 SV=1	Cellulose synthase A catalytic subunit 8 [UDP-forming] OS=Arabidopsis thaliana OX=3702 GN=CESA8 PE=1 SV=1	92.4308	80.1403	81.147	70.3735	67.0833	79.1006	61.103	43.4548	17.2855	13.0822	12.828	14.3344	15.7236	13.7353	15.2239	13.7531	12.8805	11.0316	12.914	10.4823	14.1069	12.0735	10.1538	14.7233	89.415	107.447	38.9242	97.9306	100.858	102.16	43.8215	123.173	233.225	338.309	166.801	359.968	170.361	241.054	197.69	245.84	22.7317
AC01g005300.1	AC1.0ch01	569342	573010	-	3669	KAI5648471.1 hypothetical protein M9H77_34476 [Catharanthus roseus]	receptor-like protein kinase FERONIA isoform X1 OS=Coffea arabica OX=13443 GN=LOC113725708 PE=4 SV=1	Receptor-like protein kinase FERONIA OS=Arabidopsis thaliana OX=3702 GN=FER PE=1 SV=1	7.04113	7.73962	9.70657	10.2104	6.34819	9.479	9.03495	7.79041	7.91108	7.44958	9.60388	7.61514	7.42504	6.78873	8.2494	9.55306	7.24531	7.48571	9.62219	12.3998	4.80739	11.0025	14.0183	15.0365	74.2922	65.1331	63.9177	53.2346	63.4901	65.9951	64.0831	66.8765	2.66061	4.3314	4.57705	4.40828	3.14342	2.75338	4.27228	2.95904	5.94522
AC01g005310.1	AC1.0ch01	573561	576381	-	1170	CDP04911.1 unnamed protein product [Coffea canephora]	GLTSCR protein conserved domain-containing protein OS=Coffea canephora OX=49390 GN=GSCOC_T00019779001 PE=4 SV=1	0	34.8856	36.728	37.338	39.0091	36.1969	37.5238	42.8993	37.88	34.0222	36.2183	30.9382	30.1619	33.0196	28.8916	31.0477	34.1769	26.7674	32.3855	33.5933	29.0182	28.6079	28.1391	32.8861	32.5791	32.6423	33.4527	25.608	29.8325	25.0681	27.8417	35.3399	41.1447	24.9188	27.0384	25.4353	25.568	25.5788	28.7772	28.4079	21.7529	32.1741
AC01g005320.1	AC1.0ch01	577629	592082	+	2889	KAI5659715.1 hypothetical protein M9H77_28508 [Catharanthus roseus]	Protein kinase domain-containing protein OS=Coffea canephora OX=49390 GN=GSCOC_T00019777001 PE=4 SV=1	Dual specificity protein kinase YAK1 homolog OS=Arabidopsis thaliana OX=3702 GN=YAK1 PE=1 SV=1	24.644	25.8926	24.8488	23.6149	23.9278	22.2266	27.0379	26.516	33.1534	31.9181	32.9962	39.7928	35.1161	36.3907	34.3475	35.4122	28.4781	29.9428	30.9767	25.4388	25.5343	27.2628	25.7633	24.9042	30.8242	36.3327	39.9486	32.257	27.6452	34.1024	37.0362	30.8259	24.2699	23.2321	23.3429	21.2857	27.1813	25.4909	24.7459	27.751	17.3694
AC01g005320.2	AC1.0ch01	577629	592082	+	2880	KAI5659715.1 hypothetical protein M9H77_28508 [Catharanthus roseus]	Protein kinase domain-containing protein OS=Coffea canephora OX=49390 GN=GSCOC_T00019777001 PE=4 SV=1	Dual specificity protein kinase YAK1 homolog OS=Arabidopsis thaliana OX=3702 GN=YAK1 PE=1 SV=1	25.9242	24.8371	21.4839	26.4948	29.6046	23.0765	25.6325	26.6589	35.3941	39.1255	39.1701	37.5531	37.3873	36.7854	33.5225	38.3769	27.2705	26.1606	32.1584	24.2883	23.9582	25.2181	27.5819	26.9404	37.27	35.4466	38.6169	31.7299	34.4393	34.0287	34.963	35.92	22.9072	27.1697	27.1354	25.5051	23.6681	22.8264	22.8595	24.3921	21.6826
AC01g005320.3	AC1.0ch01	577629	592082	+	2883	KAI5659715.1 hypothetical protein M9H77_28508 [Catharanthus roseus]	Protein kinase domain-containing protein OS=Coffea canephora OX=49390 GN=GSCOC_T00019777001 PE=4 SV=1	Dual specificity protein kinase YAK1 homolog OS=Arabidopsis thaliana OX=3702 GN=YAK1 PE=1 SV=1	23.8118	25.4	24.7194	24.0338	28.0785	23.4687	25.6994	20.6553	33.7021	35.7943	36.6319	35.4627	33.9805	36.5486	32.2476	35.4945	24.5535	26.791	29.2886	23.777	24.1946	24.147	25.4602	24.4343	34.543	38.1051	35.1342	29.7271	29.6365	31.4508	33.8321	30.8259	25.6976	21.132	25.5007	22.0414	22.8668	22.9152	19.5304	25.9116	21.9157
AC01g005320.4	AC1.0ch01	577629	592082	+	2880	KAI5659715.1 hypothetical protein M9H77_28508 [Catharanthus roseus]	Protein kinase domain-containing protein OS=Coffea canephora OX=49390 GN=GSCOC_T00019777001 PE=4 SV=1	Dual specificity protein kinase YAK1 homolog OS=Arabidopsis thaliana OX=3702 GN=YAK1 PE=1 SV=1	26.0522	25.8926	25.2371	24.6622	25.3928	25.9528	28.3764	23.8715	34.5252	39.6706	41.5711	38.1504	34.7667	40.1798	34.2725	34.671	26.7674	29.7064	31.1455	27.8677	24.1946	22.3944	23.8689	20.9885	40.0798	38.9912	37.4902	27.7242	37.485	39.7739	36.942	33.3076	25.1135	24.2165	29.0316	24.2455	27.6744	25.3133	24.9679	24.8719	21.0997
AC01g005320.5	AC1.0ch01	577629	592082	+	2880	KAI5659715.1 hypothetical protein M9H77_28508 [Catharanthus roseus]	Protein kinase domain-containing protein OS=Coffea canephora OX=49390 GN=GSCOC_T00019777001 PE=4 SV=1	Dual specificity protein kinase YAK1 homolog OS=Arabidopsis thaliana OX=3702 GN=YAK1 PE=1 SV=1	22.9797	24.9779	24.3311	23.5102	26.9798	29.1561	27.1718	26.7304	32.2388	36.6423	36.9749	42.2566	42.1917	34.8909	34.3475	37.6357	29.8869	30.9672	31.9896	24.0327	26.2436	24.7312	28.1123	24.2777	34.8735	36.1112	39.334	29.3054	38.0707	37.1223	34.2091	28.8666	28.1635	23.6258	27.5931	22.7971	23.7913	25.2245	26.5214	25.8316	22.382
AC01g005320.6	AC1.0ch01	577629	592082	+	2883	KAI5659715.1 hypothetical protein M9H77_28508 [Catharanthus roseus]	Protein kinase domain-containing protein OS=Coffea canephora OX=49390 GN=GSCOC_T00019777001 PE=4 SV=1	Dual specificity protein kinase YAK1 homolog OS=Arabidopsis thaliana OX=3702 GN=YAK1 PE=1 SV=1	25.6681	24.9779	21.8721	24.5574	27.4071	27.2603	23.7586	23.3712	32.879	36.5817	41.0909	35.6866	32.3208	33.0753	33.0726	34.7534	27.1699	30.258	29.795	22.6265	24.3522	22.7839	26.5968	21.1451	35.452	37.3297	40.051	30.0433	35.7278	34.397	36.7535	31.8708	24.3997	22.707	24.5853	25.5051	22.3121	21.6717	25.1343	20.9532	23.4312
AC01g005320.7	AC1.0ch01	582717	592082	+	1842	KAI5659715.1 hypothetical protein M9H77_28508 [Catharanthus roseus]	Protein kinase domain-containing protein OS=Coffea canephora OX=49390 GN=GSCOC_T00019777001 PE=4 SV=1	Dual specificity protein kinase YAK1 homolog OS=Arabidopsis thaliana OX=3702 GN=YAK1 PE=1 SV=1	13.5062	15.2682	17.4071	14.8182	15.2601	16.0162	17.4006	16.0811	19.6177	23.6812	22.5691	24.1893	21.6637	22.6554	19.8735	18.9414	13.585	19.6992	20.1728	13.9338	14.3434	16.3577	13.7909	12.5304	24.461	22.3756	18.5402	16.3393	18.5082	21.2127	22.3348	21.8132	16.6126	16.6693	18.3082	13.4767	15.4089	13.5892	15.5356	12.7159	15.1545
AC01g005340.1	AC1.0ch01	593218	596547	+	1515	KAA8540155.1 hypothetical protein F0562_026847 [Nyssa sinensis]	RNA polymerase sigma-70 domain-containing protein OS=Nyssa sinensis OX=561372 GN=F0562_026847 PE=3 SV=1	RNA polymerase sigma factor sigA OS=Arabidopsis thaliana OX=3702 GN=SIGA PE=1 SV=1	57.6733	56.4992	57.5276	60.1107	48.8323	55.7627	62.9769	66.0398	49.3414	52.6316	44.8638	71.0746	57.5659	56.1254	48.5964	50.8124	222.491	255.775	283.77	283.023	286.473	284.507	292.641	275.983	4.13193	2.65849	2.15108	1.89747	2.10853	3.24083	1.8848	2.48175	81.5703	62.4115	71.6635	77.019	67.6142	78.2492	64.4171	71.2568	273.597
AC01g005390.1	AC1.0ch01	609622	625511	+	1257	KAI5659721.1 hypothetical protein M9H77_28514 [Catharanthus roseus]	GPCR-type G protein COLD1 isoform X1 OS=Coffea arabica OX=13443 GN=LOC113729783 PE=4 SV=1	GPCR-type G protein COLD1 OS=Oryza sativa subsp. indica OX=39946 GN=COLD1 PE=3 SV=1	19.4591	22.5856	21.8721	21.8346	22.4018	26.6719	20.68	19.3688	21.4468	16.9584	20.0309	17.1714	18.5189	17.6033	19.1986	19.5179	19.4215	17.8081	25.9124	19.8142	19.7812	15.9682	18.792	16.7594	24.5437	29.6865	25.3007	27.935	24.5995	30.2723	24.7851	25.2093	25.1784	26.9728	24.3891	24.0566	25.7637	22.4711	23.8582	25.3518	20.1671
AC01g005420.1	AC1.0ch01	626865	635693	+	4770	KAI5659722.1 hypothetical protein M9H77_28515 [Catharanthus roseus]	uncharacterized protein LOC113729784 isoform X3 OS=Coffea arabica OX=13443 GN=LOC113729784 PE=4 SV=1	0	102.416	97.3081	95.0597	103.466	100.228	93.8094	103.266	89.3396	188.037	173.824	179.524	190.976	173.833	178.875	173.162	179.614	139.17	142.15	150.748	124.254	126.962	118.983	144.729	125.148	125.859	112.654	133.469	94.0303	133.54	109.452	121.664	100.315	140.169	126.136	136.592	108.129	120.559	122.126	123.508	128.358	96.0562
AC01g005430.1	AC1.0ch01	636551	638453	+	522	KAI5659723.1 hypothetical protein M9H77_28516 [Catharanthus roseus]	uncharacterized protein LOC113729788 OS=Coffea arabica OX=13443 GN=LOC113729788 PE=4 SV=1	0	72.7157	65.7868	70.6639	58.3305	65.3742	73.2825	71.4095	66.3972	61.4595	64.018	55.2223	64.3554	67.1748	61.8879	61.1955	64.8125	116.73	115.044	123.4	102.011	138.232	129.304	124.194	127.967	69.9123	62.9177	62.2788	66.8332	60.3273	60.7656	67.8527	59.5619	69.7598	67.5961	79.1176	68.3913	74.9489	71.943	72.5733	69.8973	112.493
AC01g005440.1	AC1.0ch01	639576	640196	+	366	XP_027091095.1 uncharacterized protein LOC113712013 [Coffea arabica]	uncharacterized protein LOC113712013 OS=Coffea arabica OX=13443 GN=LOC113712013 PE=4 SV=1	0	13.6342	14.0017	16.76	13.8234	16.603	13.0745	13.3182	18.4397	12.0267	10.6596	7.7517	12.9159	13.8018	11.525	10.2742	11.4472	35.3209	29.5489	34.0153	32.8532	45.3156	35.1495	29.552	41.1938	4.87568	4.54159	4.40458	3.79494	5.62274	6.03973	2.82719	4.44102	11.5509	14.1755	16.2158	17.5072	13.9913	13.5004	14.7588	11.4363	43.5983
AC01g005450.1	AC1.0ch01	641526	642107	-	582	KAI5671209.1 hypothetical protein M9H77_11573 [Catharanthus roseus]	Gamma-glutamylcyclotransferase family protein OS=Coffea arabica OX=13443 GN=LOC113729787 PE=3 SV=1	Putative gamma-glutamylcyclotransferase At3g02910 OS=Arabidopsis thaliana OX=3702 GN=At3g02910 PE=2 SV=2	19.8432	19.4898	20.5132	18.2217	23.7447	19.2849	22.7547	18.2253	42.4821	41.1241	37.9353	33.7455	36.9505	31.1808	34.5725	42.1652	10.7673	8.82526	14.3489	12.3998	10.7181	11.1972	9.24447	7.51826	12.4784	13.7355	10.0384	9.8036	11.5969	11.4902	12.8166	17.3722	14.9254	13.1911	14.5158	17.1293	19.4768	12.7011	13.5381	15.1951	5.82865
AC01g005460.1	AC1.0ch01	644200	645497	+	675	XP_002520074.1 protein RGF1 INDUCIBLE TRANSCRIPTION FACTOR 1 isoform X1 [Ricinus communis]_x0001_EEF42398.1 protein with unknown function [Ricinus communis]	PLATZ transcription factor family protein OS=Ricinus communis OX=3988 GN=RCOM_1327780 PE=4 SV=1	Protein RGF1 INDUCIBLE TRANSCRIPTION FACTOR 1 OS=Arabidopsis thaliana OX=3702 GN=RITF1 PE=1 SV=1	13.5062	13.4388	14.1716	12.9332	18.4342	11.4402	12.582	19.2973	64.5691	71.1042	65.8551	103.626	75.124	77.3599	72.8947	77.5774	20.3271	17.2565	14.5177	17.641	15.9984	12.7551	18.0343	14.8799	8.67706	7.42163	7.78485	6.00866	10.1912	6.2607	4.99471	6.13906	15.2498	16.4068	24.7814	13.3508	18.6756	19.2736	15.3691	18.9538	9.09269
AC01g005470.1	AC1.0ch01	646712	649366	-	1038	KAI5659733.1 hypothetical protein M9H77_28526 [Catharanthus roseus]	Carbohydrate kinase PfkB domain-containing protein OS=Coffea canephora OX=49390 GN=GSCOC_T00019790001 PE=3 SV=1	0	6.52905	4.92521	5.11213	5.49793	7.44692	6.01426	6.8264	6.21803	6.58495	6.11714	6.24252	9.48159	7.16298	7.42024	7.57445	6.67067	14.2894	15.4442	16.9654	14.573	12.9248	15.4814	17.8828	17.0727	3.71874	3.32312	2.45837	5.79783	3.27993	4.49297	2.63871	3.78793	4.34782	3.01885	5.16553	4.78613	3.94468	2.57574	4.38325	5.5182	10.7247
AC01g005470.2	AC1.0ch01	646712	649366	-	1437	KAI5659733.1 hypothetical protein M9H77_28526 [Catharanthus roseus]	uncharacterized protein LOC113724756 OS=Coffea arabica OX=13443 GN=LOC113724756 PE=3 SV=1	Uncharacterized sugar kinase slr0537 OS=Synechocystis sp. (strain PCC 6803 / Kazusa) OX=1111708 GN=slr0537 PE=3 SV=1	13.1861	12.7352	13.7186	13.4568	12.5133	12.813	12.3812	15.2235	16.691	16.1105	12.828	14.2597	15.4616	16.6561	17.0238	13.4237	34.6165	30.4944	29.2886	29.6573	25.7708	27.847	37.5841	27.8802	7.60276	4.8739	6.96539	7.27364	6.09131	6.03973	5.18319	4.57164	9.34457	8.6628	8.56562	10.6428	9.98497	12.3458	10.0426	8.87711	25.6461
AC01g005480.1	AC1.0ch01	649679	651866	+	438	KAI5659734.1 hypothetical protein M9H77_28527 [Catharanthus roseus]	Uncharacterized protein OS=Camellia sinensis var. sinensis OX=542762 GN=TEA_023623 PE=4 SV=1	0	2.36838	2.74405	2.58842	3.66529	3.29618	3.26862	2.81087	3.14475	4.29851	4.17904	4.32174	3.58359	4.10561	3.78906	2.6998	4.94124	3.62265	2.6791	4.38907	3.068	4.80739	3.01838	3.5614	5.1688	3.88402	3.10158	3.68756	5.69241	5.03704	4.34566	3.20415	4.70226	5.64568	6.82524	8.10791	4.84911	6.04029	6.30612	6.82456	6.79779	3.73034
AC01g005490.1	AC1.0ch01	653432	656799	+	2544	KAI5659735.1 hypothetical protein M9H77_28528 [Catharanthus roseus]	WEB family At3g02930, chloroplastic-like OS=Olea europaea subsp. europaea OX=158383 GN=OLEA9_A101868 PE=3 SV=1	WEB family protein At5g16730, chloroplastic OS=Arabidopsis thaliana OX=3702 GN=At5g16730 PE=1 SV=1	183.838	177.237	180.025	196.459	159.315	196.183	173.404	157.666	84.3239	80.2496	72.1663	60.5478	84.9075	71.2816	65.5452	74.6127	89.6607	92.6652	98.5853	85.6483	92.9167	102.82	95.8546	84.1105	130.9	149.762	111.754	131.347	147.363	161.821	125.622	153.607	240.688	243.477	203.221	275.643	241.92	222.313	216.832	237.923	140.82
AC01g005510.1	AC1.0ch01	656920	657904	+	222	0	0	0	4.28869	4.01053	4.59445	3.66529	3.4793	4.37995	2.94472	4.43124	1.50905	0.969052	0.960388	1.34385	1.3103	0.947264	1.79987	1.40002	1.61007	1.89113	1.85691	2.42883	2.36429	1.55787	0.833518	1.09641	2.06597	2.88003	2.5608	2.21372	2.92851	1.84138	2.16752	3.13484	4.21803	4.00326	3.46548	5.03803	4.25286	4.52975	5.21551	4.47854	2.79775
AC01g005520.1	AC1.0ch01	658094	663244	+	1122	CDP04923.1 unnamed protein product [Coffea canephora]	NERD domain-containing protein OS=Coffea canephora OX=49390 GN=GSCOC_T00019792001 PE=4 SV=1	0	29.8928	25.0482	30.4139	33.4588	35.4034	29.6137	31.5889	31.4475	40.8358	40.8819	36.9749	43.8244	39.8332	41.9164	42.5219	38.7887	57.0568	61.3828	58.9148	62.7661	57.2159	61.6334	61.3015	60.6159	40.245	38.3266	34.6221	41.9552	36.5478	35.4282	39.4865	38.1405	41.791	38.7201	35.8971	34.5735	34.5159	37.9255	33.9563	37.5878	45.2303
AC01g005530.1	AC1.0ch01	663321	665546	-	1047	KAI5659737.1 hypothetical protein M9H77_28530 [Catharanthus roseus]	Putative tetraketide alpha-pyrone reductase 1-like OS=Davidia involucrata OX=16924 GN=Din_026736 PE=4 SV=1	Cinnamoyl-CoA reductase-like SNL6 OS=Oryza sativa subsp. japonica OX=39947 GN=SNL6 PE=3 SV=1	9.66555	12.1723	12.4891	10.1057	9.09501	9.479	12.6489	9.0769	15.4563	15.202	16.1208	14.1104	17.1213	12.7881	19.3486	18.612	2.61636	2.6791	2.78537	2.17317	3.62525	3.40785	2.27323	2.81935	4.54513	6.20315	4.19972	6.11407	3.86564	5.96608	3.67535	6.13906	3.69889	2.8876	4.77321	3.52662	3.26669	2.3981	3.55099	3.35891	11.7739
AC01g005530.2	AC1.0ch01	663321	665546	-	1050	KAI5659737.1 hypothetical protein M9H77_28530 [Catharanthus roseus]	Putative cinnamoyl-CoA reductase 1-like OS=Davidia involucrata OX=16924 GN=Din_026735 PE=4 SV=1	Cinnamoyl-CoA reductase-like SNL6 OS=Oryza sativa subsp. japonica OX=39947 GN=SNL6 PE=3 SV=1	9.85758	9.92079	9.2536	8.58725	6.83652	10.4596	10.5073	8.43365	13.8101	14.7175	12.0048	12.7666	13.3651	11.1304	16.7238	14.3296	2.71699	1.73353	3.54502	1.66183	3.07358	2.53154	1.51549	2.34946	2.89235	5.09544	3.58513	4.74368	4.21706	4.86125	3.20415	7.70648	2.92018	3.80638	3.20393	3.40067	2.34215	2.48692	2.99615	1.67945	8.50983
AC01g005550.1	AC1.0ch01	666742	674532	-	2652	KAI5659738.1 hypothetical protein M9H77_28531 [Catharanthus roseus]	transducin beta-like protein 3 isoform X1 OS=Coffea arabica OX=13443 GN=LOC113705647 PE=4 SV=1	Protein TORMOZ EMBRYO DEFECTIVE OS=Arabidopsis thaliana OX=3702 GN=TOZ PE=1 SV=1	30.917	28.4959	27.8902	28.118	26.5525	26.6719	26.5694	25.5154	29.0378	24.5897	18.659	21.1283	23.8475	20.8398	26.848	20.3414	21.6353	25.3726	24.3087	27.8677	28.6079	30.1838	31.9768	37.5913	29.8326	26.2526	33.3929	29.3054	37.1335	34.0287	35.9054	32.7852	42.5697	48.1048	43.2204	43.0122	45.7336	49.1167	42.8338	48.3043	21.4494
AC01g005560.1	AC1.0ch01	675036	676049	+	1014	KAI5659739.1 hypothetical protein M9H77_28532 [Catharanthus roseus]	Inositol-tetrakisphosphate 1-kinase OS=Nelumbo nucifera OX=4432 GN=LOC104609603 PE=3 SV=1	Inositol-tetrakisphosphate 1-kinase 5 OS=Oryza sativa subsp. indica OX=39946 GN=ITPK5 PE=3 SV=1	8.44936	4.50305	7.63584	5.1314	5.61571	5.62203	4.21631	6.00362	8.00254	5.69318	4.52754	6.12197	5.24121	5.84146	6.59952	9.63541	3.72328	2.5215	3.2074	2.81233	3.54644	2.14208	3.10675	2.66272	3.80138	4.09851	3.78999	3.4787	5.03704	4.34566	2.54447	4.96349	7.2031	8.33466	8.1733	8.31276	6.4101	8.97067	7.15746	8.87711	3.96348
AC01g005580.1	AC1.0ch01	698048	700496	+	588	KAI5659740.1 hypothetical protein M9H77_28533 [Catharanthus roseus]	Bet v I/Major latex protein domain-containing protein OS=Capsicum annuum OX=4072 GN=T459_32584 PE=4 SV=1	0	80.909	71.5563	71.4404	79.9033	75.1406	74.7207	75.8936	69.4704	95.9847	83.5201	48.4996	117.064	82.7237	68.203	91.7933	88.5305	84.1261	72.2568	73.7702	75.933	85.9814	73.1227	77.6687	78.7851	34.543	30.1296	33.188	20.0289	42.2877	28.8729	30.251	43.6265	43.9324	52.0424	44.2666	51.0101	49.8016	51.87	37.008	43.8257	79.3862
AC01g005590.1	AC1.0ch01	699023	700039	-	1017	KAI5659742.1 hypothetical protein M9H77_28535 [Catharanthus roseus]	Phosphate-induced protein 1 OS=Quercus lobata OX=97700 PE=3 SV=1	Protein EXORDIUM-like 6 OS=Arabidopsis thaliana OX=3702 GN=EXL6 PE=3 SV=1	27.1404	26.2444	28.0196	27.5944	33.4501	21.3114	26.5694	23.8715	31.4614	45.0609	30.3208	45.3922	32.5828	33.7068	46.5716	35.4945	7.74845	4.57022	6.07718	8.437	5.04382	4.77099	9.54757	8.30141	4.54513	2.9908	4.30215	4.32202	6.55987	4.49297	4.14655	2.61236	4.21803	4.79079	7.12712	6.48647	5.85538	5.50675	5.32648	3.35891	11.8904
AC01g005600.1	AC1.0ch01	701237	702118	-	585	XP_027109836.1 histone acetyltransferase MCC1-like [Coffea arabica]_x0001_XP_027109837.1 histone acetyltransferase MCC1-like [Coffea arabica]_x0001_XP_027109838.1 histone acetyltransferase MCC1-like [Coffea arabica]	histone acetyltransferase OS=Coffea arabica OX=13443 GN=LOC113729794 PE=4 SV=1	Histone acetyltransferase MCC1 OS=Arabidopsis thaliana OX=3702 GN=MCC1 PE=2 SV=1	9.9856	8.44322	7.70055	6.96405	5.98195	7.51783	7.83029	8.29071	13.5815	13.6273	15.3662	15.9769	14.4133	17.2876	15.8238	14.4943	10.0629	10.4012	9.95982	7.15866	8.51145	12.1709	11.0631	8.45804	6.44582	7.64317	6.86296	7.58989	8.78554	7.07091	6.97375	6.79215	7.33289	8.00653	7.84637	6.6754	8.87552	8.97067	9.54328	8.95709	10.4916
AC01g005610.1	AC1.0ch01	709981	714825	-	1995	KAI8565262.1 hypothetical protein RHMOL_Rhmol03G0245300 [Rhododendron molle]	Protein kinase domain-containing protein OS=Rhododendron simsii OX=118357 GN=RHSIM_Rhsim03G0222700 PE=4 SV=1	0	15.2985	17.2382	16.3718	17.1221	19.4108	18.5658	14.8575	18.7256	14.6789	12.7794	14.3372	14.4837	18.1695	18.7874	12.7491	17.459	33.5096	34.5919	36.9695	45.3808	43.1877	37.6811	39.3269	39.9407	12.2305	8.19702	10.1408	9.0657	9.37124	8.3967	9.89518	7.05338	14.6009	12.6004	13.8619	15.0511	16.7649	16.4314	15.3136	15.0351	45.6966
AC01g005620.1	AC1.0ch01	715874	717945	+	1578	KAI5659744.1 hypothetical protein M9H77_28537 [Catharanthus roseus]	Putative Heat shock factor protein HSF8 (Fragment) OS=Davidia involucrata OX=16924 GN=Din_012706 PE=3 SV=1	Heat stress transcription factor A-1 OS=Oryza sativa subsp. japonica OX=39947 GN=HSFA1 PE=2 SV=1	16.8987	22.0227	19.9308	27.4897	18.9225	22.1612	20.9477	19.1544	14.8619	15.3231	18.5218	20.6057	16.1604	20.603	17.3237	19.3532	13.0818	13.0015	10.8039	22.6265	17.4958	15.384	17.3523	16.2896	39.7492	29.465	31.8564	34.0491	35.6107	43.8986	39.298	40.6223	21.3497	21.3289	21.7737	20.53	20.9561	21.6717	22.4156	19.7536	15.6208
AC01g005630.1	AC1.0ch01	719010	721857	-	1005	KAI5659745.1 hypothetical protein M9H77_28538 [Catharanthus roseus]	Syntaxin-22 like OS=Actinidia chinensis var. chinensis OX=1590841 GN=CEY00_Acc28175 PE=3 SV=1	Syntaxin-22 OS=Arabidopsis thaliana OX=3702 GN=SYP22 PE=1 SV=1	23.3638	22.5856	24.7194	27.0184	24.4772	22.9457	21.8177	27.3022	35.8514	33.0083	34.2996	43.9737	40.0952	38.1274	44.4717	39.2005	21.2328	18.7537	20.0884	21.8595	17.3381	22.1997	22.3534	24.9042	38.0138	40.7636	36.8756	45.4339	41.5849	43.3093	38.6383	41.7978	16.0934	13.7161	13.1427	20.53	14.4844	15.0103	14.7588	17.3544	19.4677
AC01g005640.1	AC1.0ch01	723291	725553	+	822	XP_019231866.1 PREDICTED: binding partner of ACD11 1-like [Nicotiana attenuata]_x0001_OIT28428.1 binding partner of acd11 1 [Nicotiana attenuata]	Binding partner of acd11 1 OS=Nicotiana attenuata OX=49451 GN=BPA1_3 PE=4 SV=1	Binding partner of ACD11 1 OS=Arabidopsis thaliana OX=3702 GN=BPA1 PE=1 SV=1	23.0437	22.2338	27.7608	24.8716	28.3227	24.7761	23.2232	27.8025	67.0384	62.6855	73.744	76.3754	66.0392	69.6239	79.4942	77.0009	40.1511	50.824	36.4631	47.0426	45.3944	42.16	45.692	41.0372	43.3853	30.4619	28.4761	64.9357	29.168	35.7228	44.9524	36.8343	25.8273	28.9416	22.9506	30.0393	28.1058	27.1785	29.3511	29.9902	36.7205
AC01g005650.1	AC1.0ch01	725687	729698	-	2862	XP_027087959.1 probable LRR receptor-like serine/threonine-protein kinase At3g47570 [Coffea arabica]	probable LRR receptor-like serine/threonine-protein kinase At3g47570 OS=Coffea arabica OX=13443 GN=LOC113709404 PE=3 SV=1	LRR receptor-like serine/threonine-protein kinase RGI1 OS=Arabidopsis thaliana OX=3702 GN=RGI1 PE=1 SV=1	1.47224	2.81441	2.39429	1.36139	1.89225	2.41878	1.67314	2.85887	5.53318	5.63261	6.99711	5.97266	4.80444	5.68358	6.37453	5.60007	3.01888	2.36391	3.03859	5.62466	2.60072	2.72628	3.18252	2.19282	4.79304	2.76926	3.89242	6.53574	2.57709	3.4618	5.56015	3.91855	1.10318	2.03445	1.56927	2.07819	1.78743	1.68755	2.71873	1.75943	1.98174
AC01g005670.1	AC1.0ch01	743080	765905	-	8937	0	0	0	5.82494	5.34737	6.47105	5.70738	4.51698	6.07963	5.35404	4.43124	2.33217	4.48186	3.01836	2.53838	3.40678	2.60498	2.02485	1.40002	28.2768	21.6692	19.4976	29.5295	17.4169	28.0417	39.1754	57.64	0.495832	0.443082	0.92189	0.737906	0	1.03117	1.03664	0	0.129786	0	0.588478	0.188926	0.308178	0.62173	0.443874	0.239922	10.4916
AC01g005680.1	AC1.0ch01	828454	830150	-	717	0	0	LRR receptor-like serine/threonine-protein kinase FLS2 OS=Arabidopsis thaliana OX=3702 GN=FLS2 PE=1 SV=1	6.27301	5.34737	5.62981	8.69197	5.67675	7.64857	8.96802	6.43245	5.0759	8.8426	9.94687	9.33228	7.86181	10.4199	10.9492	5.92948	26.3649	24.2695	30.8079	27.3563	21.2786	24.7312	42.5094	61.5557	5.70207	3.10158	5.42891	2.31913	4.21706	4.64028	5.65439	5.48597	1.23296	1.05004	2.94239	1.76331	1.9107	1.86519	2.05292	1.99935	15.1545
AC01g005690.1	AC1.0ch01	853545	882724	-	9978	0	0	0	30.1488	33.3507	31.8376	37.9096	26.3084	37.4584	36.0729	20.7982	8.96284	8.53977	10.9759	13.1398	9.95829	11.8408	8.47438	9.14129	11.1699	11.4256	11.7323	14.4452	11.3486	12.1709	10.8357	15.1931	15.4534	16.5048	13.4186	5.90324	13.2369	10.3854	12.1569	14.8905	9.21478	9.58158	8.76178	7.4311	9.1837	10.5694	7.15746	7.75748	6.87781
AC01g005700.1	AC1.0ch01	969081	973489	+	1215	URM60581.1 protein brassinosteroid insensitive 2 BIN2 [Gymnema sylvestre]	Protein brassinosteroid insensitive 2 BIN2 OS=Gymnema sylvestre OX=4068 PE=2 SV=1	Shaggy-related protein kinase zeta OS=Arabidopsis thaliana OX=3702 GN=ASK6 PE=1 SV=2	171.996	153.526	172.712	151.586	163.832	176.113	161.759	136.868	122.873	117.74	106.946	102.73	116.442	109.646	109.267	111.26	125.585	119.85	141.294	101.755	124.046	118.398	111.919	111.991	132.718	140.346	120.051	119.857	141.154	128.455	111.014	137.41	191.499	187.366	200.082	195.602	192.919	183.322	171.613	179.222	137.556
AC01g005710.1	AC1.0ch01	974576	978806	+	1386	KAI5659751.1 hypothetical protein M9H77_28544 [Catharanthus roseus]	probable LRR receptor-like serine/threonine-protein kinase At5g45780 isoform X1 OS=Coffea arabica OX=13443 GN=LOC113726185 PE=3 SV=1	Probable LRR receptor-like serine/threonine-protein kinase At5g45780 OS=Arabidopsis thaliana OX=3702 GN=At5g45780 PE=1 SV=1	10.8177	13.1574	9.2536	13.3521	7.99628	10.4596	11.9127	8.14777	1.78342	1.63527	2.12657	1.26919	2.09648	2.28922	1.79987	1.97649	2.61636	2.75789	3.12299	2.81233	3.2312	4.38152	3.71294	4.69891	1.32222	1.32925	1.74135	2.00289	2.81137	2.94621	2.07328	2.35113	3.04996	1.83756	2.22314	3.0858	2.46542	1.68755	3.10711	3.03901	6.41152
AC01g005730.1	AC1.0ch01	979467	982776	+	708	KAI5650476.1 hypothetical protein M9H77_36481 [Catharanthus roseus]	Uncharacterized protein OS=Coffea canephora OX=49390 GN=GSCOC_T00013987001 PE=4 SV=1	0	2.24036	2.18117	3.17081	3.2464	1.70913	2.94176	2.81087	2.35856	0.823118	0.42396	1.57778	0.149316	1.74707	0.710448	1.27491	1.31766	0.100629	0.157594	0.16881	1.27833	0.630478	0.292101	0.454646	1.40967	1.57013	0.664623	0.717025	0.843321	0.819983	0.883863	0.848158	0.653091	0.973392	1.4438	1.37311	1.82629	1.97234	0.977004	2.05292	1.27958	0.582865
AC01g005740.1	AC1.0ch01	985262	986263	+	636	XP_027105569.1 uncharacterized protein LOC113726189 [Coffea arabica]_x0001_CDO96838.1 unnamed protein product [Coffea canephora]	RING-CH-type domain-containing protein OS=Coffea canephora OX=49390 GN=GSCOC_T00013988001 PE=4 SV=1	0	8.96144	9.99115	8.73592	8.90142	7.44692	9.80586	6.15715	6.86128	18.7488	19.1388	25.1759	17.8433	17.8201	20.8398	22.5733	19.1885	9.35852	11.268	12.5764	15.7235	11.9791	13.4367	17.8828	17.386	14.5444	14.6217	16.594	13.1769	14.2911	17.0144	18.1883	9.27389	10.5775	9.97535	8.30407	10.0761	8.19753	8.88186	9.4878	7.83745	10.4916
AC01g005750.1	AC1.0ch01	986390	987550	-	777	CDO96839.1 unnamed protein product [Coffea canephora]	Rho termination factor N-terminal domain-containing protein OS=Coffea canephora OX=49390 GN=GSCOC_T00013989001 PE=4 SV=1	0	5.76093	5.8399	3.23552	4.08418	3.84554	4.5107	4.55094	5.43185	3.84122	4.72413	4.52754	5.0021	4.01826	3.4733	4.42468	6.17654	17.0063	14.6562	17.8095	13.6782	17.811	14.5077	13.7152	13.1569	1.73541	4.20928	2.04864	2.1083	2.10853	2.28331	2.07328	1.95927	2.40103	2.49384	2.55007	1.82629	1.97234	1.59873	2.33034	1.27958	21.3329
AC01g005760.1	AC1.0ch01	987947	990517	+	2571	KAI5659756.1 hypothetical protein M9H77_28549 [Catharanthus roseus]	DYW domain-containing protein OS=Coffea canephora OX=49390 GN=GSCOC_T00013990001 PE=3 SV=1	Pentatricopeptide repeat-containing protein DOT4, chloroplastic OS=Arabidopsis thaliana OX=3702 GN=DOT4 PE=2 SV=1	15.8745	17.8011	17.0189	18.0123	15.199	16.67	15.6606	17.582	16.3252	15.7471	21.6773	19.1872	18.781	16.2614	16.4238	19.7649	27.1699	22.0631	25.9968	32.8532	23.9582	24.2444	31.5979	25.0609	15.3708	14.1786	13.2138	12.3336	15.6968	13.4789	15.1726	11.1025	12.719	12.2723	9.41564	10.3909	11.4026	10.303	9.87619	13.5156	22.382
AC01g005770.1	AC1.0ch01	991437	993118	-	1422	XP_027105574.1 receptor-like protein 51 isoform X2 [Coffea arabica]	receptor-like protein 51 isoform X2 OS=Coffea arabica OX=13443 GN=LOC113726193 PE=4 SV=1	Receptor-like protein 51 OS=Arabidopsis thaliana OX=3702 GN=RLP51 PE=1 SV=1	13.7622	15.831	12.4891	12.5667	12.5743	14.1858	14.5898	10.6493	4.61861	4.36073	3.91015	2.46372	3.14472	2.4471	2.6998	3.12945	0.603776	1.02436	0.928457	0.767	0.630478	1.65524	1.43971	1.5663	3.30555	4.43082	1.53648	2.21372	1.87425	2.28331	1.69632	3.91855	5.3861	3.93764	4.64244	4.15638	5.79375	3.99684	4.49422	3.27893	3.96348
AC01g005780.1	AC1.0ch01	994026	998140	+	810	KAI5659824.1 hypothetical protein M9H77_28617 [Catharanthus roseus]	L-ectoine synthase OS=Actinidia chinensis var. chinensis OX=1590841 GN=CEY00_Acc02888 PE=4 SV=1	0	7.80925	8.23214	8.28294	8.74433	8.42356	9.60974	10.1058	10.8637	6.0362	5.57205	7.13431	4.77813	5.41591	4.02587	6.74951	6.01184	8.35223	7.01293	7.09004	7.54216	11.2698	10.613	9.01715	10.6509	4.29721	4.20928	3.68756	6.21949	4.80276	4.9349	3.67535	5.48597	5.06164	5.51269	7.65021	4.78613	7.51954	5.32911	6.10326	6.63784	8.50983
AC01g005790.1	AC1.0ch01	1002517	1003530	+	942	XP_002278642.1 PREDICTED: dof zinc finger protein DOF3.6 isoform X1 [Vitis vinifera]	Dof-type domain-containing protein OS=Coffea canephora OX=49390 GN=GSCOC_T00029870001 PE=4 SV=1	Dof zinc finger protein DOF3.6 OS=Arabidopsis thaliana OX=3702 GN=DOF3.6 PE=1 SV=2	10.4977	11.6094	10.2243	9.21558	9.33917	10.8518	11.8458	10.7207	4.11559	3.51281	3.22416	3.80757	4.28032	4.34163	3.67473	3.54122	3.01888	3.23067	3.88264	4.47416	2.4431	3.50522	2.9552	2.66272	10.5777	13.7355	8.39944	9.8036	10.8941	12.2268	7.53918	13.0618	25.0486	30.5167	22.2314	24.6234	33.2216	27.8002	24.8569	26.4714	5.71208
AC01g005810.1	AC1.0ch01	1009359	1010131	+	510	KAI3470717.1 hypothetical protein Pfo_027380 [Paulownia fortunei]	CASP-like protein OS=Olea europaea subsp. europaea OX=158383 GN=OLEA9_A117743 PE=3 SV=1	CASP-like protein PIMP1 OS=Capsicum annuum OX=4072 GN=PIMP1 PE=2 SV=1	0.832134	0.985043	1.10008	0.471251	1.77017	0.719097	1.07081	1.28649	1.05176	1.69584	1.71498	1.64248	2.00913	1.34196	1.87486	2.38826	0.603776	0.472782	0.253216	0.511333	0.394049	0.194734	0.909293	0.469891	1.4875	0.664623	0.92189	1.05415	1.52283	1.3258	1.4136	0.391855	0.713821	0.393764	0.850023	0.377853	0.862898	0.799367	0.943231	0.239922	0.699438
AC01g005830.1	AC1.0ch01	1022185	1022496	+	312	KAI5659821.1 hypothetical protein M9H77_28614 [Catharanthus roseus]	Glutaredoxin domain-containing protein OS=Coffea canephora OX=49390 GN=GSCOC_T00014084001 PE=3 SV=1	Monothiol glutaredoxin-S2 OS=Arabidopsis thaliana OX=3702 GN=GRXS2 PE=3 SV=1	3.96864	3.51801	3.36495	3.5082	5.67675	5.22979	4.28323	4.64566	1.73769	2.24093	0.617392	1.19453	1.65972	2.05241	0.524962	2.1412	3.32077	3.46707	6.16158	6.39166	2.83715	5.74466	2.72788	3.75913	1.81805	0.332312	0.512161	0.105415	0.585702	0.515587	0.753918	1.82866	3.43932	3.08448	2.48468	2.77092	2.71197	3.01983	2.05292	1.75943	2.79775
AC01g005840.1	AC1.0ch01	1022221	1022846	-	399	0	0	0	1.66427	1.759	2.26487	1.88501	3.1741	2.81101	2.6101	1.71532	1.37186	1.02962	1.23478	0.895899	1.04824	1.89453	0.449967	1.31766	1.50944	1.33955	1.85691	1.02267	1.02453	1.07104	1.59126	2.19282	3.47082	2.43695	3.07297	2.95162	3.27993	3.83008	2.26176	2.35113	2.01168	1.50943	2.55007	1.95224	2.15725	1.33228	1.77549	1.59948	1.04916
AC01g005850.1	AC1.0ch01	1022847	1023617	-	561	KAI5659820.1 hypothetical protein M9H77_28613 [Catharanthus roseus]	Cyclic phosphodiesterase OS=Phtheirospermum japonicum OX=374723 GN=PHJA_002462600 PE=4 SV=1	Cyclic phosphodiesterase OS=Arabidopsis thaliana OX=3702 GN=At4g18930 PE=1 SV=1	6.59306	8.72466	8.47708	7.54002	11.9639	8.17155	7.96414	7.36158	9.00857	6.60166	6.79131	5.52471	6.81357	6.55191	6.52452	7.24715	2.71699	3.38827	3.96705	5.24116	5.75311	3.99205	3.63717	3.6025	19.7506	24.0372	17.0037	22.5588	22.1396	20.4762	19.5076	20.2458	8.30628	10.8285	10.2003	8.18681	8.07426	6.30612	7.82327	9.59688	4.89607
AC01g005860.1	AC1.0ch01	1024186	1025243	-	810	XP_009600901.1 oil body-associated protein 2C [Nicotiana tomentosiformis]	uncharacterized protein LOC104211374 OS=Nicotiana sylvestris OX=4096 GN=LOC104211374 PE=3 SV=1	Oil body-associated protein 2A OS=Arabidopsis thaliana OX=3702 GN=OBAP2A PE=2 SV=1	3.39254	2.88477	2.84726	4.66015	4.7001	3.39937	4.35016	3.85947	4.29851	3.51281	4.04735	3.2103	3.84355	3.71012	4.57467	5.60007	0.402517	0.945563	0.928457	0.639166	1.18215	0.389468	1.13662	1.25304	2.97499	0.553853	0.512161	3.68953	1.05426	1.91504	1.50784	0.783709	4.41271	4.06889	3.00777	5.54184	3.51323	3.46392	4.43874	4.15865	3.49719
AC01g005880.1	AC1.0ch01	1027504	1029727	-	1716	KAI5659818.1 hypothetical protein M9H77_28611 [Catharanthus roseus]	protein NRT1/ PTR FAMILY 4.5-like OS=Coffea arabica OX=13443 GN=LOC113723974 PE=3 SV=1	Protein NRT1/ PTR FAMILY 4.5 OS=Arabidopsis thaliana OX=3702 GN=NPF4.5 PE=2 SV=1	1.15219	1.33684	1.2295	1.09959	1.22081	1.04596	1.80699	1.57238	0.914576	1.87754	1.16618	0.746582	0.524121	1.4209	1.3499	1.72943	1.10692	0.787969	0.928457	2.04533	1.41857	0.778937	0.606195	2.34946	0.826387	0.553853	0.717025	1.05415	0.351421	0	1.03664	0.653091	0.324464	0.393764	0.261546	0.188926	0.184907	0.355274	0.776779	0.159948	0.699438
AC01g005890.1	AC1.0ch01	1030763	1033984	-	1722	KAI5659817.1 hypothetical protein M9H77_28610 [Catharanthus roseus]	MACPF domain-containing protein OS=Coffea canephora OX=49390 GN=GSCOC_T00005523001 PE=4 SV=1	MACPF domain-containing protein CAD1 OS=Arabidopsis thaliana OX=3702 GN=CAD1 PE=2 SV=1	17.9869	18.7158	19.219	21.1016	19.1667	21.769	18.2707	16.7244	36.3544	34.0985	45.1382	46.736	42.5411	43.1005	43.6468	36.9769	18.5158	19.3053	17.9783	25.1832	16.3136	19.3761	16.2915	18.639	128.834	137.466	142.995	141.678	113.041	116.67	122.323	100.576	14.9902	15.0943	14.9735	17.2553	16.5183	9.68122	17.0336	15.0351	14.4551
AC01g005900.1	AC1.0ch01	1035129	1040783	+	1113	KAI5659816.1 hypothetical protein M9H77_28609 [Catharanthus roseus]	V-type proton ATPase subunit C OS=Coffea arabica OX=13443 GN=LOC113688312 PE=3 SV=1	V-type proton ATPase subunit C OS=Arabidopsis thaliana OX=3702 GN=VHA-C PE=1 SV=1	65.7386	55.3735	56.8158	55.9742	56.7675	54.1284	53.6743	48.2434	64.4319	62.2616	70.5199	55.919	65.0783	59.9145	61.1205	66.8714	66.2141	73.1236	81.451	64.5558	76.0514	84.4173	60.7711	65.9414	60.5741	81.9702	69.7563	77.7963	64.193	72.3295	66.6275	55.3821	71.1225	76.1933	68.0019	79.475	72.2985	54.5346	66.3591	72.1365	67.0295
AC01g005910.1	AC1.0ch01	1041169	1052234	-	2994	KAI5673761.1 hypothetical protein M9H77_14125 [Catharanthus roseus]	Alanine--tRNA ligase OS=Nyssa sinensis OX=561372 GN=F0562_032106 PE=3 SV=1	Alanine--tRNA ligase OS=Arabidopsis thaliana OX=3702 GN=ALATS PE=1 SV=3	129.429	119.12	121.785	120.693	117.075	116.363	109.892	106.135	197.32	192.902	184.669	185.302	199.078	195.61	181.637	185.873	170.365	168.153	170.499	160.559	150.211	144.98	186.708	175.269	167.013	167.485	175.978	145.262	164.465	160.569	159.36	153.085	182.544	190.516	176.086	162.162	167.649	161.206	154.579	168.425	107.947
AC01g005920.1	AC1.0ch01	1059133	1063918	-	1617	XP_027111417.1 probable U3 small nucleolar RNA-associated protein 7 [Coffea arabica]_x0001_XP_027162658.1 probable U3 small nucleolar RNA-associated protein 7 [Coffea eugenioides]	probable U3 small nucleolar RNA-associated protein 7 OS=Coffea arabica OX=13443 GN=LOC113730738 PE=4 SV=1	Probable U3 small nucleolar RNA-associated protein 7 OS=Schizosaccharomyces pombe (strain 972 / ATCC 24843) OX=284812 GN=utp7 PE=3 SV=1	20.1632	24.9779	22.0016	24.9763	23.3784	22.1612	25.164	23.5142	25.1966	21.8037	22.5005	18.3659	23.3234	17.8401	18.0737	19.9296	36.0253	31.5976	29.8794	31.5748	31.9179	36.61	36.599	40.4106	28.2624	21.4895	23.5594	29.4108	26.1223	29.5358	31.5703	23.5113	35.8208	32.0917	28.3123	31.6766	31.6807	38.6361	34.1228	30.87	30.6587
AC01g005940.1	AC1.0ch01	1068617	1069886	-	567	0	0	0	0.896144	1.33684	1.2295	0.471251	1.40393	0.719097	1.07081	1.92973	0.77739	0.363394	0.548793	0.597266	1.74707	0.473632	0.224984	1.15295	1.00629	2.04872	1.94132	3.19583	2.91596	2.62891	2.19746	3.28924	0.330555	1.10771	0.512161	0.737906	1.05426	0.662898	0.471199	0.391855	0.713821	1.37817	1.50389	0.818681	1.29435	1.59873	0.943231	1.59948	2.91433
AC01g005950.1	AC1.0ch01	1068663	1069409	+	603	KAI5648470.1 hypothetical protein M9H77_34475 [Catharanthus roseus]	basic-leucine zipper transcription factor A-like OS=Coffea arabica OX=13443 GN=LOC113723831 PE=4 SV=1	0	2.24036	2.53297	2.20016	1.46612	2.62473	2.87639	1.47236	3.788	1.69197	1.15075	0.891788	1.34385	1.48501	1.57877	1.72487	1.31766	5.63524	4.96421	6.83682	5.62466	7.95978	8.17884	7.04702	7.36163	1.4875	0.553853	1.22919	0.948736	0.702843	1.69407	1.4136	1.17556	1.817	2.1657	1.50389	2.14116	2.40379	0.710548	2.21937	1.91938	6.41152
AC01g005960.1	AC1.0ch01	1069920	1074024	-	1053	KAI5648472.1 hypothetical protein M9H77_34477 [Catharanthus roseus]	RRM domain-containing protein OS=Coffea canephora OX=49390 GN=GSCOC_T00029549001 PE=4 SV=1	MKI67 FHA domain-interacting nucleolar phosphoprotein OS=Danio rerio OX=7955 GN=nifk PE=2 SV=2	50.9522	47.5635	50.4742	45.5543	43.3997	50.2714	45.1078	53.8896	48.6554	38.3987	39.8561	35.612	41.2308	40.1008	38.0222	40.6828	83.4217	94.8715	91.8329	77.3391	102.374	97.075	73.6527	84.5804	50.9054	49.0713	47.4261	60.0866	52.4789	56.6409	52.1146	44.4102	86.8266	83.0185	80.2945	70.9103	79.6948	79.9367	80.3966	82.4532	96.8722
AC01g005970.1	AC1.0ch01	1074383	1075771	-	1389	KAI5648473.1 hypothetical protein M9H77_34478 [Catharanthus roseus]	Methyltransferase-like protein 13 OS=Coffea canephora OX=49390 GN=GSCOC_T00029552001 PE=4 SV=1	eEF1A lysine and N-terminal methyltransferase OS=Xenopus laevis OX=8355 GN=mettl13 PE=2 SV=1	9.40951	13.3684	9.38302	9.11086	9.52229	9.93661	10.0388	9.36279	5.85329	6.11714	10.2213	7.6898	7.86181	9.23583	9.5243	9.55306	6.23902	8.19488	6.16158	3.4515	10.2453	8.66567	9.09293	12.0605	4.7104	4.32005	2.76567	2.31913	6.55987	4.49297	3.01567	4.3104	6.42439	6.16896	4.96937	8.06086	8.07426	7.10548	7.04649	7.43758	11.5407
AC01g005980.1	AC1.0ch01	1079033	1080782	+	987	KAI5648480.1 hypothetical protein M9H77_34485 [Catharanthus roseus]	Ubiquitin thioesterase OTU OS=Coffea canephora OX=49390 GN=GSCOC_T00029547001 PE=4 SV=1	OVARIAN TUMOR DOMAIN-containing deubiquitinating enzyme 4 OS=Arabidopsis thaliana OX=3702 GN=OTU4 PE=1 SV=1	22.7237	18.1529	20.3191	20.1067	17.3355	17.1929	15.7275	16.9388	76.3671	107.565	135.14	139.462	117.054	129.459	144.439	104.507	94.2896	122.293	90.2292	65.5785	90.8676	96.7829	114.722	97.5807	26.8576	30.6834	35.0318	46.0664	26.0052	33.4395	30.251	21.2908	13.0435	13.5848	13.6658	13.9805	14.6693	12.7899	13.0388	13.7555	69.0112
AC01g005990.1	AC1.0ch01	1081761	1083990	-	1725	KAI5648481.1 hypothetical protein M9H77_34486 [Catharanthus roseus]	Uncharacterized protein OS=Nyssa sinensis OX=561372 GN=F0562_025894 PE=4 SV=1	Glucomannan 4-beta-mannosyltransferase 9 OS=Arabidopsis thaliana OX=3702 GN=CSLA9 PE=1 SV=1	11.0738	6.26206	8.73592	8.06364	7.20276	9.67512	8.43262	7.36158	1.09749	0.666223	1.23478	0.597266	1.74707	0.710448	1.19991	0.741185	0.100629	0.551579	0.422026	0.255667	1.655	0.486836	0.303098	0.313261	7.85067	5.42776	4.19972	4.11119	4.56848	5.00856	4.05231	4.57164	4.41271	3.74075	2.68084	4.53423	2.89687	2.04283	2.77421	3.43888	10.8413
AC01g006000.1	AC1.0ch01	1085840	1089624	+	1365	KAI5648485.1 hypothetical protein M9H77_34490 [Catharanthus roseus]	uncharacterized protein LOC113725718 isoform X1 OS=Coffea arabica OX=13443 GN=LOC113725718 PE=4 SV=1	0	16.2586	16.1125	15.6599	13.6139	17.0913	12.3554	15.1252	16.6529	29.1292	27.7391	30.1836	23.2934	26.4681	25.9708	25.2732	29.7298	27.7737	31.3612	24.4775	25.6945	28.2927	26.8733	27.3546	26.9404	21.0729	18.9418	16.7989	26.7754	20.2653	21.581	19.8846	20.7683	21.0902	22.7727	23.1468	17.6331	19.785	22.2935	20.7511	19.1138	21.7992
AC01g006010.1	AC1.0ch01	1092465	1094935	+	1878	KAI5648486.1 hypothetical protein M9H77_34491 [Catharanthus roseus]	uncharacterized protein LOC113734295 OS=Coffea arabica OX=13443 GN=LOC113734295 PE=4 SV=1	0	45.1272	46.0156	46.9798	49.3243	40.1645	44.9108	43.1	44.8127	73.8063	71.3464	75.7334	80.4816	72.9401	77.5178	70.7948	70.5773	70.5411	70.6021	65.7517	83.2195	58.7132	66.4044	65.7722	58.5798	348.818	304.73	336.592	295.162	314.756	340.214	334.834	279.131	52.044	52.4362	49.5629	56.1111	57.9375	59.0643	55.7061	53.6625	63.2991
AC01g006020.1	AC1.0ch01	1095221	1095664	-	366	0	0	0	8.57738	7.03602	6.27692	6.7546	6.6534	8.62916	6.5587	9.64867	9.42013	10.1145	9.80967	10.9001	10.3077	10.0252	9.82428	9.88247	8.15097	9.29804	8.94695	13.9338	8.27502	10.3209	8.41096	8.30141	51.7318	48.296	46.6066	51.8642	46.8562	45.519	50.8895	44.2796	5.71057	7.28463	5.10014	7.87193	6.65664	6.57257	7.93424	7.11768	9.09269
AC01g006030.1	AC1.0ch01	1096221	1107806	+	2502	XP_027111395.1 phosphatidylinositol-3-phosphatase myotubularin-1-like isoform X1 [Coffea arabica]	phosphatidylinositol-3,5-bisphosphate 3-phosphatase OS=Coffea arabica OX=13443 GN=LOC113730721 PE=3 SV=1	Phosphatidylinositol-3-phosphatase myotubularin-1 OS=Arabidopsis thaliana OX=3702 GN=MTM1 PE=1 SV=1	51.9123	47.7746	50.0859	57.2832	48.2219	42.6228	59.0953	51.8884	56.9781	52.6922	49.5972	53.6046	55.7315	57.941	51.4462	58.7183	44.1763	47.7509	42.2026	42.0572	40.6658	41.4784	39.7816	37.7479	62.9707	64.0254	55.8255	51.8642	51.8932	57.0092	57.1093	55.1209	51.9792	45.3485	48.4513	48.4911	46.9047	50.0937	43.2777	49.5039	40.8006
AC01g006050.1	AC1.0ch01	1108882	1109491	-	324	0	0	0	6.40103	6.5435	6.98873	5.75974	7.44692	8.04081	6.49178	7.14716	5.16735	5.51148	4.39034	5.07676	4.80444	4.8942	5.69958	5.51771	8.45286	8.74646	7.00563	9.45966	9.14193	9.34724	10.3811	9.24119	5.37151	3.43389	3.1754	4.95451	4.45134	4.27201	5.74863	5.48597	6.55418	6.10334	5.55784	6.04564	6.77991	5.15148	5.99229	4.39857	6.76123
AC01g006060.1	AC1.0ch01	1109673	1110808	-	561	0	0	0	22.9157	21.1784	19.6073	19.9496	23.1343	23.9263	19.9438	25.3724	20.2579	18.3514	15.4348	17.9926	16.9466	18.1559	18.8236	16.2237	27.9749	30.1792	28.1913	25.6945	31.1298	36.3179	34.0985	32.4225	21.6513	15.1756	18.7451	17.8151	19.5625	15.2466	20.3558	16.9804	22.6476	20.0163	18.9621	19.8373	20.0316	24.6027	19.142	18.8739	26.4621
AC01g006070.1	AC1.0ch01	1111275	1117987	+	1134	KAI5648498.1 hypothetical protein M9H77_34503 [Catharanthus roseus]	mRNA (guanine-N(7))-methyltransferase OS=Coffea arabica OX=13443 GN=LOC113730725 PE=3 SV=1	mRNA cap guanine-N7 methyltransferase 2 OS=Arabidopsis thaliana OX=3702 GN=At3g52210 PE=2 SV=1	30.917	29.4106	27.1784	27.7515	32.0462	30.9865	29.3134	29.7322	36.4001	31.6759	34.0252	27.8475	30.6611	32.5227	34.8725	27.3415	28.9812	31.834	31.4831	26.7172	32.0756	32.0338	34.0985	31.796	32.8902	24.148	27.8616	26.7754	25.6538	27.6944	28.3662	34.222	34.6528	36.4231	34.0663	31.0469	31.8656	36.9485	36.2312	34.6287	27.5112
AC01g006080.1	AC1.0ch01	1118544	1124770	-	1563	KAI5648499.1 hypothetical protein M9H77_34504 [Catharanthus roseus]	Pyruvate kinase OS=Coffea arabica OX=13443 GN=LOC113730724 PE=3 SV=1	Pyruvate kinase 1, cytosolic OS=Oryza sativa subsp. indica OX=39946 GN=OsI_35105 PE=3 SV=1	67.9149	61.7059	65.5517	61.2627	60.4299	63.8688	69.8033	60.8938	73.1661	61.777	68.1189	53.4553	67.2621	60.0723	57.5958	64.4008	54.7423	46.569	54.357	62.5105	53.433	52.773	55.9973	44.6397	325.348	360.78	298.487	327.841	303.98	303.239	263.306	282.527	90.85	97.9159	93.5026	97.36	94.1792	97.434	95.8767	95.9688	46.0463
AC01g006090.1	AC1.0ch01	1125255	1128124	+	651	KAI5648504.1 hypothetical protein M9H77_34509 [Catharanthus roseus]	Uncharacterized protein (Fragment) OS=Davidia involucrata OX=16924 GN=Din_041218 PE=4 SV=1	0	2.30437	2.67369	4.07676	2.40862	3.54034	2.22266	3.48013	2.78739	0.914576	1.39301	1.37198	1.04522	2.35854	1.57877	2.02485	1.40002	2.11321	3.15188	1.43489	2.6845	2.20667	1.65524	2.27323	3.44587	5.70207	6.97854	5.12161	6.3249	5.85702	6.55532	3.10991	3.39607	2.27125	1.96882	3.79241	1.44843	1.84907	2.04283	2.4413	2.31925	2.91433
AC01g006090.2	AC1.0ch01	1125255	1128124	+	747	KAI5648504.1 hypothetical protein M9H77_34509 [Catharanthus roseus]	Uncharacterized protein OS=Daucus carota subsp. sativus OX=79200 GN=DCAR_019046 PE=4 SV=1	Uncharacterized protein HI_0077 OS=Haemophilus influenzae (strain ATCC 51907 / DSM 11121 / KW20 / Rd) OX=71421 GN=HI_0077 PE=4 SV=1	3.1365	4.22161	3.1061	3.77001	2.44161	3.72623	4.01553	4.07388	1.60051	1.45358	1.09759	2.16509	2.88266	1.89453	1.04992	2.96474	2.01259	2.36391	2.44775	2.94017	2.83715	3.21311	3.94027	3.28924	6.61109	5.76007	5.53134	7.48447	5.5056	5.74511	4.52351	5.7472	2.33614	2.8876	1.63466	2.39307	2.09561	2.3981	2.16388	2.71912	2.56461
AC01g006090.3	AC1.0ch01	1125255	1128124	+	960	KAI5648504.1 hypothetical protein M9H77_34509 [Catharanthus roseus]	Uncharacterized protein (Fragment) OS=Davidia involucrata OX=16924 GN=Din_041218 PE=4 SV=1	Uncharacterized protein HI_0077 OS=Haemophilus influenzae (strain ATCC 51907 / DSM 11121 / KW20 / Rd) OX=71421 GN=HI_0077 PE=4 SV=1	4.73676	5.76954	5.30626	4.50307	5.31051	5.03368	6.89333	5.2889	3.70403	3.02829	3.97875	2.98633	2.18384	1.89453	2.09985	3.12945	4.1258	4.72782	4.22026	4.9855	2.99477	3.60258	4.47069	5.95195	8.84234	9.08318	12.2919	8.43321	11.1283	9.64884	8.10462	9.01266	3.37443	4.39703	5.23091	4.47126	4.19122	6.03966	3.55099	3.51886	5.5955
AC01g006090.4	AC1.0ch01	1125255	1128124	+	747	KAI5648504.1 hypothetical protein M9H77_34509 [Catharanthus roseus]	Uncharacterized protein OS=Daucus carota subsp. sativus OX=79200 GN=DCAR_019046 PE=4 SV=1	Uncharacterized protein HI_0077 OS=Haemophilus influenzae (strain ATCC 51907 / DSM 11121 / KW20 / Rd) OX=71421 GN=HI_0077 PE=4 SV=1	3.77661	4.08089	4.07676	2.61806	2.44161	3.98772	1.87392	3.57358	2.33217	2.18037	2.40097	1.49316	1.57236	1.18408	2.24984	2.55297	2.71699	4.01864	3.2918	1.78967	3.15239	1.26577	3.2583	3.28924	5.78471	5.87084	4.71188	6.64115	7.49699	5.45049	5.56015	6.53091	2.07657	1.96882	3.33471	1.63736	2.52706	3.46392	3.38454	2.47919	3.14747
AC01g006100.1	AC1.0ch01	1129145	1136310	-	1854	KAI5648508.1 hypothetical protein M9H77_34513 [Catharanthus roseus]	Dihydrolipoamide acetyltransferase component of pyruvate dehydrogenase complex OS=Coffea arabica OX=13443 GN=LOC113730727 PE=3 SV=1	Dihydrolipoyllysine-residue acetyltransferase component 1 of pyruvate dehydrogenase complex, mitochondrial OS=Arabidopsis thaliana OX=3702 GN=LTA3 PE=1 SV=2	47.4316	46.7895	46.3327	40.1611	47.0621	45.9568	48.0525	35.307	74.9495	68.9844	78.889	64.1314	61.7589	72.9393	69.6699	68.0243	56.8555	56.5762	51.0652	43.5911	50.9111	58.615	62.2108	66.098	92.0595	94.598	97.0033	87.7053	93.8295	88.0181	98.7633	91.5634	57.6248	61.099	57.54	49.2468	60.1563	50.4489	54.5964	55.422	38.8188
AC01g006110.1	AC1.0ch01	1137355	1138833	-	1041	KAI5648510.1 hypothetical protein M9H77_34515 [Catharanthus roseus]	bark storage protein A-like OS=Coffea arabica OX=13443 GN=LOC113730731 PE=4 SV=1	Bark storage protein A OS=Populus deltoides OX=3696 GN=BSPA PE=2 SV=1	8.76941	9.99115	8.47708	10.1057	9.70541	13.0745	11.8458	19.3688	2.33217	1.69584	2.19517	1.11987	2.09648	1.57877	2.54981	1.56472	40.453	38.5317	58.5772	36.4325	61.9444	59.8808	50.4657	72.5199	3.38819	6.64623	1.43405	8.74945	4.45134	7.14456	1.22512	7.184	7.91693	9.25345	4.70782	7.36813	7.14973	5.77321	11.1523	7.35761	51.6418
AC01g006120.1	AC1.0ch01	1147979	1152406	-	1572	KAI5648512.1 hypothetical protein M9H77_34517 [Catharanthus roseus]	non-specific serine/threonine protein kinase OS=Davidia involucrata OX=16924 GN=Din_008931 PE=3 SV=1	3-phosphoinositide-dependent protein kinase 2 OS=Arabidopsis thaliana OX=3702 GN=PDPK2 PE=1 SV=1	41.9907	47.4228	45.2326	46.0256	47.2452	45.6953	44.6393	43.5977	40.5614	43.9707	44.3836	43.2271	39.1343	34.3383	40.872	39.3652	27.1699	31.7552	35.8722	30.9357	30.8934	35.1495	27.1272	20.5186	38.3443	41.3174	35.1342	39.4252	40.882	39.1846	41.0886	40.8835	33.6145	33.9949	33.6086	35.5811	32.4203	32.2411	32.6802	32.4694	33.6896
AC01g006130.1	AC1.0ch01	1155720	1160076	-	2160	KAI5648515.1 hypothetical protein M9H77_34520 [Catharanthus roseus]	Glycosyl transferase 64 domain-containing protein OS=Coffea canephora OX=49390 GN=GSCOC_T00029531001 PE=3 SV=1	Glucosamine inositolphosphorylceramide transferase 1 OS=Arabidopsis thaliana OX=3702 GN=GINT1 PE=1 SV=1	15.2344	15.1978	15.9188	16.9651	16.664	10.9172	17.2668	17.9394	20.4865	16.4133	8.0261	18.9632	15.1121	12.3144	16.7238	9.14129	0	0	0	0.639166	0.157619	0.584203	0.151549	0	6.28054	11.5201	7.78485	6.43032	9.2541	6.18704	7.72766	5.48597	2.14146	1.77194	3.26932	4.53423	3.75977	3.64156	2.33034	4.95839	1.63202
AC01g006140.1	AC1.0ch01	1178094	1179904	-	957	KAI5648518.1 hypothetical protein M9H77_34523 [Catharanthus roseus]	probable phytol kinase 1, chloroplastic OS=Coffea arabica OX=13443 GN=LOC113730740 PE=3 SV=1	Probable phytol kinase 1, chloroplastic OS=Glycine max OX=3847 PE=2 SV=1	5.12082	5.62882	5.04742	5.91682	6.59235	5.22979	6.42485	5.57479	4.57288	3.39168	4.87054	4.62881	3.9309	4.4995	4.94964	4.03534	5.8365	5.67338	5.31753	4.602	4.8862	7.20517	5.6073	6.89174	4.79304	3.7662	5.01918	5.48158	4.21706	4.49297	4.71199	5.09411	4.80207	4.00326	4.3155	2.33009	4.19122	4.52975	4.27228	3.11899	4.19663
AC01g006150.1	AC1.0ch01	1181322	1186283	-	1512	XP_027111417.1 probable U3 small nucleolar RNA-associated protein 7 [Coffea arabica]_x0001_XP_027162658.1 probable U3 small nucleolar RNA-associated protein 7 [Coffea eugenioides]	probable U3 small nucleolar RNA-associated protein 7 OS=Coffea arabica OX=13443 GN=LOC113730738 PE=4 SV=1	Probable U3 small nucleolar RNA-associated protein 7 OS=Schizosaccharomyces pombe (strain 972 / ATCC 24843) OX=284812 GN=utp7 PE=3 SV=1	23.3638	23.7114	23.0369	21.3634	20.4485	20.9845	21.3492	21.7989	24.6936	22.4699	19.7565	15.9022	21.751	18.3138	21.8984	16.2237	31.0944	32.0704	31.652	35.4098	34.9915	29.1128	37.8872	38.0612	20.9902	23.151	24.6862	24.5617	23.8967	27.989	26.1044	19.0703	30.1103	30.9104	28.5085	29.3466	29.092	31.797	31.4595	30.71	24.9466
AC01g006170.1	AC1.0ch01	1200392	1204245	+	1164	KAI5648520.1 hypothetical protein M9H77_34525 [Catharanthus roseus]	SEC12-like protein 1 OS=Coffea arabica OX=13443 GN=LOC113725737 PE=4 SV=1	SEC12-like protein 1 OS=Arabidopsis thaliana OX=3702 GN=PHF1 PE=1 SV=2	39.6864	42.779	41.35	44.8212	51.9453	34.2551	36.3406	39.8812	93.3325	115.378	123.821	123.111	111.114	131.985	122.466	107.884	66.4153	66.4258	64.4856	51.6446	69.1949	60.6597	66.6815	54.664	114.289	109.884	134.698	122.176	102.264	104.296	142.208	87.9061	35.1719	41.0827	41.9781	37.7223	37.3512	38.9025	35.9538	35.2685	47.3286
AC01g006180.1	AC1.0ch01	1205242	1211892	+	1032	KAI5648520.1 hypothetical protein M9H77_34525 [Catharanthus roseus]	TYR_PHOSPHATASE_2 domain-containing protein OS=Coffea canephora OX=49390 GN=GSCOC_T00029526001 PE=4 SV=1	Phosphoglucan phosphatase DSP4, amyloplastic OS=Castanea sativa OX=21020 GN=DSP4 PE=1 SV=1	37.9581	33.6322	42.7089	42.3079	30.3981	42.296	36.0729	45.1701	46.7806	40.8819	43.0802	59.2786	52.2374	51.0733	52.4212	57.7301	80.6041	85.4947	90.4824	98.4316	102.453	97.4645	103.962	111.834	39.5839	41.0959	32.7783	34.4707	40.4135	36.0174	40.8058	33.3076	68.8513	55.2582	61.7248	61.59	71.4356	68.4791	65.5823	76.2152	80.5519
AC01g006190.1	AC1.0ch01	1213486	1220958	+	2823	KAI5648521.1 hypothetical protein M9H77_34526 [Catharanthus roseus]	uncharacterized protein LOC113730742 isoform X1 OS=Coffea arabica OX=13443 GN=LOC113730742 PE=4 SV=1	0	24.4519	23.0078	24.5253	24.0862	21.0589	25.8875	22.2862	21.2986	18.6573	19.3205	25.9991	17.1714	21.9257	19.5768	20.6235	19.6002	9.25789	7.7221	12.6608	17.7688	10.5605	8.86041	14.3971	11.5906	57.7644	54.7206	54.5964	46.1718	41.702	41.7625	41.0886	46.5001	11.8105	14.3724	13.6004	14.7363	11.2177	14.0333	14.2594	15.1151	10.0253
AC01g006280.1	AC1.0ch01	1319567	1322469	+	2127	KAI5667672.1 hypothetical protein M9H77_17525 [Catharanthus roseus]	Uncharacterized protein OS=Tetracentron sinense OX=13715 GN=HHK36_003440 PE=3 SV=1	Subtilisin-like protease SBT5.4 OS=Arabidopsis thaliana OX=3702 GN=SBT5.4 PE=1 SV=1	16.9627	19.8416	11.7773	23.772	26.2473	13.0091	16.9322	46.7425	0.457288	1.75641	0.137198	1.11987	0.436767	1.26302	1.72487	0.164708	0	0	0.0844052	0	0	0.194734	0	0	16.2798	28.0249	21.8181	11.174	26.708	18.6348	22.7118	20.6377	0.389357	0	0	0.251902	0.123271	0.0888186	0.610326	0.319896	0.582865
AC01g006290.1	AC1.0ch01	1323795	1328485	+	1971	KAI5648523.1 hypothetical protein M9H77_34528 [Catharanthus roseus]	Uncharacterized protein OS=Davidia involucrata OX=16924 GN=Din_004750 PE=4 SV=1	0	60.7458	57.3436	52.3508	63.5142	57.1337	48.2448	57.3552	58.1779	36.08	34.3408	28.9488	29.5647	30.0496	21.866	28.0479	29.7298	64.9059	55.2367	73.0949	83.2195	73.7659	72.6359	73.5012	90.0625	27.8492	26.6957	25.608	24.6671	27.4109	25.9267	30.251	32.5239	80.6618	71.5994	67.2172	62.5976	65.0255	65.104	66.581	72.0566	62.1334
AC01g006300.1	AC1.0ch01	1334681	1335746	+	690	XP_027108711.1 cyclin-dependent protein kinase inhibitor SMR3-like [Coffea arabica]	cyclin-dependent protein kinase inhibitor SMR3-like OS=Coffea arabica OX=13443 GN=LOC113728509 PE=4 SV=1	0	53.1285	46.4377	43.9384	46.3397	54.1428	52.1672	47.5841	50.9593	76.047	81.0975	88.0813	91.531	98.4473	85.3327	78.3693	90.8364	58.7675	55.1579	44.8192	50.1106	56.9794	60.8544	50.4657	40.8805	22.2298	31.4588	29.398	25.8267	26.0052	33.2185	20.0731	24.295	70.6683	66.9398	68.5903	58.0004	63.9777	61.9954	67.3023	78.2146	51.875
AC01g006310.1	AC1.0ch01	1341110	1342370	+	474	XP_009605782.1 non-symbiotic hemoglobin 2 [Nicotiana tomentosiformis]	Globin family profile domain-containing protein OS=Camellia sinensis OX=4442 GN=HYC85_014000 PE=3 SV=1	Non-symbiotic hemoglobin 2 OS=Solanum lycopersicum OX=4081 GN=HB2 PE=2 SV=1	4.3527	2.60333	4.07676	4.08418	2.56369	2.68027	2.94472	3.64505	1.14322	1.63527	2.67537	2.01577	1.83442	1.65771	1.3499	2.30591	1.61007	2.20631	2.53216	1.9175	3.38882	3.11575	3.48562	4.22902	1.15694	0.664623	0.717025	0.843321	1.63997	0.368276	1.13088	0.522473	4.28293	3.41262	3.20393	3.65258	2.89687	4.26329	4.88261	3.51886	2.56461
AC01g006320.1	AC1.0ch01	1342652	1343508	+	498	KAI5648528.1 hypothetical protein M9H77_34533 [Catharanthus roseus]	Non-symbiotic hemoglobin 2 OS=Phtheirospermum japonicum OX=374723 GN=PHJA_002177400 PE=3 SV=1	Non-symbiotic hemoglobin 2 OS=Gossypium hirsutum OX=3635 GN=HB2 PE=3 SV=1	5.6329	4.64377	6.92402	5.70738	9.94957	5.09905	6.09022	6.07509	13.9016	24.5291	12.9652	19.0378	15.7236	14.7615	22.3484	16.1414	1.81133	1.26075	1.35048	2.55667	1.41857	1.46051	0.833518	0.939782	1.23958	2.21541	1.53648	0.843321	1.05426	0.736553	1.03664	1.95927	2.7255	2.82197	2.94239	3.02282	2.28052	3.28629	3.32905	2.95904	3.26404
AC01g006330.1	AC1.0ch01	1356125	1357691	+	1152	KAI5648530.1 hypothetical protein M9H77_34535 [Catharanthus roseus]	Fe2OG dioxygenase domain-containing protein OS=Tetracentron sinense OX=13715 GN=HHK36_011261 PE=3 SV=1	Probable 2-oxoglutarate-dependent dioxygenase SLC1 OS=Oryza sativa subsp. japonica OX=39947 GN=SLC1 PE=2 SV=1	0	0.14072	0	0	0.0610403	0	0	0	0.731661	1.15075	1.50918	0.223975	1.13559	1.34196	0.899934	1.72943	0	0	0	0	0	0	0	0.313261	9.00761	16.2833	30.8321	12.0173	7.14557	7.95477	15.6438	4.17978	0	0	0	0	0	0	0	0	0
AC01g006340.1	AC1.0ch01	1360266	1366130	-	2715	KAI5648531.1 hypothetical protein M9H77_34536 [Catharanthus roseus]	uncharacterized protein LOC113730746 isoform X1 OS=Coffea arabica OX=13443 GN=LOC113730746 PE=4 SV=1	0	61.0658	59.9469	58.0453	61.2103	56.0961	62.1038	60.6345	49.3869	76.2756	79.4017	74.6358	84.3638	81.1513	76.2548	77.1694	87.8716	27.8743	29.7064	27.1785	28.379	26.2436	30.0864	31.901	26.3139	29.5846	26.0311	27.8616	26.4592	33.1508	25.4847	29.4971	27.1686	75.6001	75.6683	73.952	83.5684	78.5237	74.9629	75.514	76.855	31.2416
AC01g006360.1	AC1.0ch01	1370353	1373495	-	966	KAI5648533.1 hypothetical protein M9H77_34538 [Catharanthus roseus]	Uncharacterized protein OS=Striga asiatica OX=4170 GN=STAS_22705 PE=4 SV=1	0	10.3697	11.9612	12.748	11.5718	8.54565	10.002	11.4443	12.0787	7.36234	9.81165	6.51692	7.24185	11.7054	8.28856	9.22433	9.4707	18.1133	19.5416	22.5362	25.8223	26.6377	26.0944	26.2179	23.4946	3.47082	4.98467	4.19972	5.79783	6.20845	5.89242	5.93711	6.53091	10.5775	8.07216	9.74258	13.0359	9.61515	9.14831	12.4839	9.8368	19.3511
AC01g006440.1	AC1.0ch01	1440677	1441807	-	1131	0	0	0	3.07249	2.46261	1.10008	2.72279	4.51698	1.37282	1.74006	1.14355	0	0.726789	0.137198	0.149316	0	1.26302	0.974929	0	0	0	0	0	0	0	0	0	0	0	0	0	0	0	0	0	0	0	0	0	0	0	0	0	0
AC01g006450.1	AC1.0ch01	1444310	1444741	-	432	TYI48803.1 hypothetical protein E1A91_D13G273000v1 [Gossypium mustelinum]	Histone H2B OS=Gossypium mustelinum OX=34275 GN=E1A91_D13G273000v1 PE=3 SV=1	Histone H2B OS=Nicotiana tabacum OX=4097 GN=HIS2B PE=2 SV=3	71.5635	79.3663	79.788	70.3735	70.9289	72.498	75.1574	84.1221	79.3852	73.7085	70.1083	77.6445	72.416	78.9387	78.2943	80.048	94.4909	95.3443	87.8658	85.6483	98.5121	89.2856	89.0349	79.255	58.5908	47.5206	65.1469	67.5711	58.336	65.7742	55.79	56.4271	59.4418	62.3459	55.9054	55.4814	60.7727	66.7916	58.7023	51.0234	85.3314
AC01g006460.1	AC1.0ch01	1448475	1455524	+	966	KAI5648535.1 hypothetical protein M9H77_34540 [Catharanthus roseus]	protein BTR1-like isoform X2 OS=Coffea arabica OX=13443 GN=LOC113725748 PE=4 SV=1	Protein BTR1 OS=Arabidopsis thaliana OX=3702 GN=BTR1 PE=1 SV=1	17.2828	20.897	17.0836	24.5051	18.8615	16.147	19.743	14.8661	13.9016	10.8413	15.5034	11.1987	10.3951	11.9197	11.7741	14.0825	8.15097	8.43127	9.62219	11.7607	10.0088	8.95777	9.54757	10.6509	45.2034	45.5267	37.1829	42.6931	34.7907	34.9863	29.5913	32.6546	11.2914	14.7661	10.7234	12.784	9.55352	10.747	13.982	10.3166	8.85955
AC01g006480.1	AC1.0ch01	1456788	1457420	-	633	0	0	0	4.16067	2.60333	4.65916	4.8696	2.50265	4.18383	2.81087	1.57238	6.21912	7.32845	2.81256	5.15142	2.97002	4.97314	3.14977	2.63533	5.13209	5.27939	6.66801	12.5277	1.81262	3.50522	3.10675	3.44587	2.39652	0.664623	1.43405	4.00577	0.819983	0.883863	0.376959	0.130618	1.55743	1.37817	1.4385	3.27472	0.55472	0.977004	0.943231	0.559818	5.5955
AC01g006520.1	AC1.0ch01	1469753	1473398	+	1107	KAI5648538.1 hypothetical protein M9H77_34543 [Catharanthus roseus]	Uncharacterized protein OS=Coffea canephora OX=49390 GN=GSCOC_T00029511001 PE=4 SV=1	Acyl-CoA-binding domain-containing protein 6 OS=Oryza sativa subsp. japonica OX=39947 GN=ACBP6 PE=2 SV=1	34.0535	33.9136	31.5787	37.543	28.689	31.3134	29.648	26.1586	33.1991	39.7917	38.4841	35.9853	25.3325	34.8909	29.3979	26.8474	30.4907	30.7308	30.8079	27.3563	23.1701	25.0233	22.0503	20.6752	35.2867	39.5451	34.9294	34.0491	28.1137	35.6492	31.6646	29.6503	42.2452	47.3829	44.2666	43.3271	36.9814	34.0175	31.2931	29.4304	25.8792
AC01g006540.1	AC1.0ch01	1473977	1484576	+	1989	KAI5648538.1 hypothetical protein M9H77_34543 [Catharanthus roseus]	Putative acyl-CoA-binding domain-containing protein 4 OS=Davidia involucrata OX=16924 GN=Din_027356 PE=4 SV=1	0	20.6113	22.3042	21.2898	21.4681	19.9602	20.9192	20.2784	19.0115	19.4805	21.0163	20.9913	22.0242	21.4016	18.077	16.0488	19.1061	15.5975	18.3597	17.6407	16.7462	13.3188	18.5971	11.5935	13.1569	21.8166	23.5941	20.7937	27.6188	19.9139	21.7283	22.3348	19.7234	25.438	24.4133	22.8852	24.7493	21.0794	22.5599	23.6363	19.6736	20.4003
AC01g006550.1	AC1.0ch01	1477530	1479556	-	1701	KAI5648539.1 hypothetical protein M9H77_34544 [Catharanthus roseus]	4-coumarate--CoA ligase-like 5 OS=Coffea arabica OX=13443 GN=LOC113723848 PE=4 SV=1	Probable CoA ligase CCL5 OS=Humulus lupulus OX=3486 GN=CCL5 PE=2 SV=1	8.76941	8.58394	8.34765	7.27822	10.0717	11.4402	6.09022	12.5075	8.59701	9.14542	7.6831	7.91377	9.34682	9.3937	6.74951	8.31775	6.44027	6.93413	3.88264	7.54216	7.80216	5.25782	5.30421	8.14478	8.51178	5.6493	6.14593	6.11407	4.9199	6.33435	5.84287	9.53513	11.486	9.71284	8.50023	9.63524	11.5875	11.1911	9.26586	9.27698	7.57725
AC01g006590.1	AC1.0ch01	1491507	1495710	+	1335	KAI5648541.1 hypothetical protein M9H77_34546 [Catharanthus roseus]	Malate dehydrogenase [NADP], chloroplastic OS=Neolamarckia cadamba OX=153762 GN=MDH PE=2 SV=1	Malate dehydrogenase [NADP], chloroplastic OS=Medicago sativa OX=3879 GN=MDH1 PE=2 SV=1	91.7267	81.5475	63.3516	77.7041	85.5785	80.8003	74.8897	73.2584	62.2369	55.781	59.887	59.3533	62.5451	64.0982	56.3959	63.5772	137.963	142.859	150.072	164.521	130.667	141.474	196.407	148.955	3.47082	2.54772	3.58513	5.48158	5.38846	4.56663	3.01567	4.44102	76.7033	61.4271	61.9209	88.1026	76.5514	72.92	72.8507	71.2568	122.169
AC01g006600.1	AC1.0ch01	1496296	1498113	-	1218	QTJ02281.1 ANAC type transcription factor [Catharanthus roseus]	ANAC type transcription factor OS=Catharanthus roseus OX=4058 GN=CRO_T126752 PE=2 SV=1	NAC domain-containing protein 53 OS=Arabidopsis thaliana OX=3702 GN=NAC053 PE=2 SV=1	96.0794	93.7901	94.8656	87.1815	96.6879	102.7	96.1051	92.9131	186.162	184.302	192.901	213.149	190.168	203.662	177.737	186.779	125.686	142.15	125.764	119.396	121.603	117.814	144.578	134.859	110.736	117.749	122.611	140.413	122.06	127.939	126.281	112.462	106.684	116.948	109.13	104.917	108.664	98.5886	117.349	103.086	94.4241
AC01g006610.1	AC1.0ch01	1498206	1499828	-	519	KAI5648542.1 hypothetical protein M9H77_34547 [Catharanthus roseus]	ANAC type transcription factor OS=Catharanthus roseus OX=4058 GN=CRO_T126752 PE=2 SV=1	NAC domain-containing protein 78 OS=Arabidopsis thaliana OX=3702 GN=NAC078 PE=2 SV=2	31.365	31.8028	31.5787	34.8202	30.8254	30.1367	30.1834	24.0859	59.0816	66.5012	69.5595	75.0315	67.2621	71.6763	62.2455	62.589	44.78	38.6893	39.6705	33.3645	39.1684	36.61	45.7677	44.483	33.1381	35.225	45.1726	39.9523	41.702	43.6039	47.6853	38.663	34.7177	32.223	28.9008	31.6766	34.0845	32.33	30.4053	31.5897	30.4256
AC01g006620.1	AC1.0ch01	1501690	1506845	-	1293	KAI5648543.1 hypothetical protein M9H77_34548 [Catharanthus roseus]	NAC domain-containing protein OS=Coffea canephora OX=49390 GN=GSCOC_T00029507001 PE=4 SV=1	NAC domain containing protein 50 OS=Arabidopsis thaliana OX=3702 GN=NAC050 PE=1 SV=1	51.9763	42.6383	53.4509	51.3664	53.2882	53.6708	45.3086	50.316	95.8933	107.322	109.896	107.06	107.969	108.62	107.167	97.0953	44.3775	43.7323	45.0724	40.9067	38.4591	48.5862	45.1615	37.1214	50.2443	39.2128	39.334	52.0751	46.3876	49.4964	44.1985	44.9327	42.1154	47.3829	42.6319	44.5236	42.282	48.939	45.3306	39.1872	36.1376
AC01g006630.1	AC1.0ch01	1513396	1514833	+	639	KAI5648544.1 hypothetical protein M9H77_34549 [Catharanthus roseus]	Ras-related protein RABC2a-like OS=Coffea canephora OX=49390 GN=GSCOC_T00029506001 PE=4 SV=1	Ras-related protein RABC2a OS=Arabidopsis thaliana OX=3702 GN=RABC2A PE=1 SV=1	1.02416	2.18117	1.2295	2.19917	0.976645	0.784469	2.34239	1.71532	2.19498	3.27055	4.52754	5.15142	5.59062	6.86766	7.42446	8.4001	1.50944	2.75789	2.11013	1.40617	2.83715	2.14208	2.42478	1.09641	3.38819	0.886164	0.819457	7.27364	1.05426	1.69407	0.848158	0.783709	0.519143	0.393764	0.588478	0.566779	0.369814	0.710548	0.610326	0.959688	2.79775
AC01g006640.1	AC1.0ch01	1515607	1521768	+	3015	GAY54488.1 hypothetical protein CUMW_157070, partial [Citrus unshiu]	Monocopper oxidase-like protein SKU5 (Fragment) OS=Citrus unshiu OX=55188 GN=CUMW_157070 PE=3 SV=1	Monocopper oxidase-like protein SKU5 OS=Arabidopsis thaliana OX=3702 GN=SKU5 PE=1 SV=1	0.768123	2.39225	0.970657	1.04723	1.70913	0.588352	2.00777	1.21502	0.137186	0.545092	1.23478	1.04522	0.611474	0.947264	0.674951	0.494124	0.201259	0	0.506431	0.255667	1.10334	0.194734	0.227323	0.313261	0	0.110771	0	0.21083	0	0.147311	0.18848	0	0	0	0	0	0	0.0888186	0	0	0.932584
AC01g006650.1	AC1.0ch01	1522187	1524404	-	1383	XP_027115655.1 zinc finger protein ZAT5-like [Coffea arabica]	zinc finger protein ZAT5-like OS=Coffea arabica OX=13443 GN=LOC113733486 PE=4 SV=1	Zinc finger protein ZAT5 OS=Arabidopsis thaliana OX=3702 GN=ZAT5 PE=2 SV=1	5.05681	3.58837	3.42966	5.55029	16.1146	0.392234	3.4132	4.14536	20.9895	41.3058	19.9623	32.551	21.5763	26.8392	32.3226	19.5179	0.100629	0.787969	0.928457	0.767	0.788097	0.292101	1.06084	0.939782	0.743748	0.443082	0.512161	0.948736	0.234281	0.368276	0.376959	0.261236	0.389357	0.918782	0.261546	0.314877	0	0.532911	0.110968	0.159948	0.699438
AC01g006660.1	AC1.0ch01	1536651	1549733	-	2997	XP_027111445.1 pullulanase 1, chloroplastic isoform X1 [Coffea arabica]	pullulanase 1, chloroplastic isoform X1 OS=Coffea arabica OX=13443 GN=LOC113730756 PE=4 SV=1	Pullulanase 1, chloroplastic OS=Arabidopsis thaliana OX=3702 GN=PU1 PE=1 SV=2	31.109	36.5873	37.5968	34.0348	33.6943	32.6208	39.4861	31.7334	24.282	29.3744	30.1836	31.8044	22.2751	28.339	25.1982	21.0003	29.3838	35.8526	32.2428	36.5603	32.6272	39.531	35.614	30.8562	33.386	31.1265	29.398	31.2029	24.9509	26.9578	28.5547	24.5562	25.5678	29.7948	31.4509	31.5507	24.4693	29.3101	28.075	25.9116	37.4199
AC01g006670.1	AC1.0ch01	1550221	1551339	-	1119	KAI5648549.1 hypothetical protein M9H77_34554 [Catharanthus roseus]	hyccin OS=Coffea arabica OX=13443 GN=LOC113728516 PE=3 SV=1	0	9.79357	11.328	10.3537	9.16322	10.1937	9.93661	12.1135	9.72014	7.31661	7.93411	5.89952	5.898	7.94916	7.49917	8.77436	8.89422	6.23902	5.59458	4.30467	6.26383	8.9055	4.47889	5.9104	6.10858	9.42081	6.42469	7.37512	7.80072	9.37124	7.51284	6.31407	6.53091	5.3861	5.97208	4.38089	8.50168	5.79375	5.06266	6.3252	5.11833	8.97612
AC01g006680.1	AC1.0ch01	1550907	1551348	+	369	0	0	0	1.66427	0.914683	1.8766	2.04209	0.732484	1.69968	1.07081	1.07207	0.914576	1.15075	0.891788	0.895899	0.960888	2.05241	2.39982	0.905893	1.81133	1.10316	0.928457	0.3835	1.33977	0.876304	0.681969	0.626521	1.32222	1.8831	1.94621	1.3704	1.28855	1.3258	1.4136	1.04495	0.713821	0.918782	0.719251	1.00761	1.04781	1.33228	0.721295	1.11964	1.04916
AC01g006700.1	AC1.0ch01	1552984	1553916	-	822	XP_027104904.1 uncharacterized protein LOC113725757 isoform X1 [Coffea arabica]	uncharacterized protein LOC113725757 isoform X1 OS=Coffea arabica OX=13443 GN=LOC113725757 PE=4 SV=1	0	6.8491	8.58394	10.289	6.59752	9.33917	8.17155	7.69644	11.0066	2.65227	2.78602	3.22416	2.01577	4.45503	4.57844	3.44975	2.05885	3.52202	3.93985	4.30467	5.11333	5.20144	4.08942	5.07688	3.6025	11.4041	15.5079	8.09214	14.3365	12.8855	14.2155	13.1936	20.6377	13.1084	19.7538	8.82717	15.5549	13.8064	11.1023	18.8646	13.3557	4.77949
AC01g006710.1	AC1.0ch01	1557763	1560017	-	1155	KAI5648552.1 hypothetical protein M9H77_34557 [Catharanthus roseus]	SHUGOSHIN 1 OS=Coffea arabica OX=13443 GN=LOC113730759 PE=3 SV=1	SHUGOSHIN 2 OS=Arabidopsis thaliana OX=3702 GN=SGO2 PE=2 SV=1	7.16915	7.52854	7.63584	8.48253	7.20276	7.91006	7.22796	9.93456	3.88695	2.96772	1.78358	1.71714	2.97002	2.36816	2.09985	2.96474	0	0.315188	0.337621	1.02267	0.551668	0.194734	0.378872	0.783152	1.65277	2.65849	1.33162	2.31913	2.34281	1.62042	1.4136	1.69804	1.16807	2.1657	1.37311	1.32248	1.9107	0.799367	2.38582	1.03966	0.466292
AC01g006720.1	AC1.0ch01	1563591	1566132	+	1269	KAI5648555.1 hypothetical protein M9H77_34560 [Catharanthus roseus]	Pectate lyase OS=Coffea canephora OX=49390 GN=GSCOC_T00007367001 PE=3 SV=1	Probable pectate lyase 12 OS=Arabidopsis thaliana OX=3702 GN=At3g53190 PE=2 SV=2	50.1201	56.4289	54.098	54.351	48.466	55.7627	49.1233	43.8121	21.6755	22.3488	9.80967	13.2892	17.296	18.2348	20.4735	19.2708	53.3335	41.6836	57.902	68.9021	62.6537	67.5728	59.7102	66.098	26.4444	32.5665	19.0524	22.9805	29.6365	34.1024	28.9316	38.0099	54.2504	54.1425	52.5053	60.8343	55.8418	52.6694	66.803	58.8608	46.6292
AC01g006740.1	AC1.0ch01	1568650	1572064	-	1461	KAI5648556.1 hypothetical protein M9H77_34561 [Catharanthus roseus]	Serine/threonine protein phosphatase 2A regulatory subunit OS=Davidia involucrata OX=16924 GN=Din_008422 PE=3 SV=1	Serine/threonine protein phosphatase 2A 57 kDa regulatory subunit B' alpha isoform OS=Arabidopsis thaliana OX=3702 GN=B'ALPHA PE=1 SV=1	25.7321	24.3446	26.2725	20.3685	21.5472	23.6648	23.1562	25.9442	35.4855	36.0972	30.6638	29.7886	27.691	31.1018	33.1476	28.2474	42.2643	41.2108	44.566	51.7725	50.517	50.6309	44.4796	44.0131	28.9235	23.151	23.1497	22.7697	29.0508	32.9239	33.7379	26.9074	32.4464	34.3887	27.7238	29.5985	31.3109	32.6852	35.5654	35.8283	37.4199
AC01g006760.1	AC1.0ch01	1574270	1584286	-	4791	KAI5648557.1 hypothetical protein M9H77_34562 [Catharanthus roseus]	protein RNA-directed DNA methylation 3-like OS=Coffea arabica OX=13443 GN=LOC113725759 PE=4 SV=1	Protein RNA-directed DNA methylation 3 OS=Arabidopsis thaliana OX=3702 GN=RDM3 PE=1 SV=1	115.539	127.704	114.085	120.693	104.074	120.612	124.147	115.713	67.2213	61.1108	62.6996	61.7423	65.9518	66.7032	55.9459	61.2713	45.6857	42.4716	41.6118	52.2838	37.9075	40.6995	48.6472	44.9529	101.646	89.6134	89.4233	75.4772	97.8123	93.1739	91.5069	63.6111	67.2939	70.4181	68.3288	79.7899	76.7363	76.9169	69.8546	66.2984	46.9789
AC01g006770.1	AC1.0ch01	1584642	1586786	-	1932	KAI5648560.1 hypothetical protein M9H77_34565 [Catharanthus roseus]	NUCLEAR FUSION DEFECTIVE 4-like OS=Olea europaea subsp. europaea OX=158383 GN=OLEA9_A057205 PE=3 SV=1	0	3.20051	4.50305	4.40031	2.61806	3.35722	3.53011	5.28712	5.21743	2.01207	2.24093	3.91015	2.23975	2.27119	2.05241	1.87486	3.12945	0.201259	0	0.16881	0	0.630478	0.292101	0.303098	0.469891	6.61109	8.08625	7.68241	12.8606	3.51421	6.99725	7.44495	7.83709	0.389357	0.7219	0.130773	0.188926	0.55472	0.62173	0.998715	0.79974	0.582865
AC01g006780.1	AC1.0ch01	1588035	1590018	-	1938	KAI5648562.1 hypothetical protein M9H77_34567 [Catharanthus roseus]	NUCLEAR FUSION DEFECTIVE 4-like OS=Olea europaea subsp. europaea OX=158383 GN=OLEA9_A012050 PE=3 SV=1	Protein NUCLEAR FUSION DEFECTIVE 4 OS=Arabidopsis thaliana OX=3702 GN=NFD4 PE=3 SV=1	18.1789	23.7114	36.6261	22.0441	26.0642	27.1296	23.4239	27.0163	98.637	115.135	221.85	106.089	109.192	145.089	147.514	113.154	45.5851	34.6707	47.4357	49.4715	46.3401	55.5966	58.0432	127.654	379.973	244.581	301.151	285.569	354.701	275.839	302.039	377.879	3.69889	3.15011	7.58482	4.84911	3.82141	4.26329	7.32391	6.23797	39.2851
AC01g006790.1	AC1.0ch01	1595468	1599934	-	843	KAI3470501.1 hypothetical protein Pfo_027164 [Paulownia fortunei]	Glycine-rich RNA-binding RZ1C-like isoform X1 OS=Olea europaea subsp. europaea OX=158383 GN=OLEA9_A090748 PE=4 SV=1	Glycine-rich RNA-binding protein RZ1B OS=Arabidopsis thaliana OX=3702 GN=RZ1B PE=2 SV=1	64.8424	66.2089	75.6466	68.4885	62.6884	73.8708	60.3668	70.1852	78.4249	62.4433	58.7894	64.9527	61.1474	55.1781	68.32	74.3656	71.4468	71.3112	65.8361	85.3926	75.4209	75.5569	80.1693	85.2069	66.772	60.9238	62.3812	71.1552	72.6271	71.7403	76.9939	48.7206	64.6982	65.8898	63.9479	61.464	74.2709	73.2753	70.7423	62.9395	70.7598
AC01g006800.1	AC1.0ch01	1601344	1604182	-	1974	KAI5648572.1 hypothetical protein M9H77_34577 [Catharanthus roseus]	AAA+ ATPase domain-containing protein OS=Davidia involucrata OX=16924 GN=Din_036217 PE=4 SV=1	Protein SEEDLING PLASTID DEVELOPMENT 1 OS=Arabidopsis thaliana OX=3702 GN=SPD1 PE=2 SV=1	118.355	108.284	121.462	133.207	114.634	138.59	119.395	117.785	344.932	459.633	453.92	693.426	597.934	624.089	580.683	498.9	240.101	201.563	207.468	233.935	305.466	255.297	277.486	322.502	57.2686	72.2224	95.979	84.8591	34.5564	43.5303	50.7953	45.5858	39.0655	39.442	50.6091	67.3837	44.5625	47.5179	47.6054	49.3439	204.236
AC01g006810.1	AC1.0ch01	1604807	1607285	-	1224	KAI5648572.1 hypothetical protein M9H77_34577 [Catharanthus roseus]	ACT domain-containing protein ACR OS=Coffea canephora OX=49390 GN=GSCOC_T00029488001 PE=4 SV=1	ACT domain-containing protein ACR10 OS=Arabidopsis thaliana OX=3702 GN=ACR10 PE=2 SV=1	18.883	19.3491	18.1836	23.039	23.3784	25.1684	22.8216	22.9424	8.04827	9.02429	9.39808	9.55625	9.25946	11.2882	13.124	11.3648	10.0629	8.66766	11.9855	10.4823	15.6831	10.7104	14.3214	20.3619	20.4944	17.7233	19.5645	19.5018	17.6882	17.3826	18.9422	25.2093	15.2498	13.0598	12.4234	15.429	18.3058	13.4116	13.871	17.2744	19.118
AC01g006820.1	AC1.0ch01	1608462	1610147	+	1047	KAI5648578.1 hypothetical protein M9H77_34583 [Catharanthus roseus]	Uncharacterized protein OS=Coffea canephora OX=49390 GN=GSCOC_T00029487001 PE=3 SV=1	Probable cysteine protease RD19D OS=Arabidopsis thaliana OX=3702 GN=RD19D PE=2 SV=1	17.6028	20.4748	19.8661	35.9198	18.6783	22.6189	22.1524	27.3022	5.44173	6.90449	7.5459	8.36172	7.16298	7.3413	8.69936	9.4707	11.3711	12.2135	9.45338	24.0327	17.6534	14.313	12.0481	18.4824	11.7347	5.31699	5.94107	20.7668	5.15418	6.11339	6.31407	9.79637	14.3413	17.5881	15.3004	26.8905	17.8743	20.6059	18.6982	16.5546	19.5843
AC01g006830.1	AC1.0ch01	1610233	1612649	-	768	KAI5648579.1 hypothetical protein M9H77_34584 [Catharanthus roseus]	uncharacterized protein LOC113730775 isoform X1 OS=Coffea arabica OX=13443 GN=LOC113730775 PE=3 SV=1	0	3.58458	3.30693	4.46502	3.2464	4.0897	3.59548	2.74395	4.00241	4.71007	6.84393	6.37972	7.61514	6.3768	5.28889	6.59952	5.27065	6.33964	6.38255	7.93409	3.96283	8.03859	7.59463	5.83463	5.32543	3.80138	3.7662	4.30215	3.58411	5.03704	4.19835	4.14655	3.52669	3.50421	4.65954	3.66164	3.90448	5.3623	4.17447	4.49422	4.31859	4.89607
AC01g006830.2	AC1.0ch01	1610233	1612649	-	768	KAI5648579.1 hypothetical protein M9H77_34584 [Catharanthus roseus]	uncharacterized protein LOC113730775 isoform X1 OS=Coffea arabica OX=13443 GN=LOC113730775 PE=3 SV=1	0	3.77661	3.44765	3.6885	3.61293	4.15074	3.13788	3.4132	5.36037	5.67037	5.93544	7.27151	7.98843	5.15385	7.26236	4.64966	7.16479	4.93083	7.17052	9.95982	4.72983	7.01407	5.64729	6.44082	5.01217	5.28887	4.20928	2.66324	3.90036	2.69423	4.71394	4.05231	3.91855	2.98507	3.54387	3.72703	3.14877	4.31449	3.28629	3.77293	4.15865	5.47893
AC01g006830.3	AC1.0ch01	1610233	1612649	-	768	KAI5648579.1 hypothetical protein M9H77_34584 [Catharanthus roseus]	uncharacterized protein LOC113730775 isoform X1 OS=Coffea arabica OX=13443 GN=LOC113730775 PE=3 SV=1	0	3.64859	3.37729	3.30024	3.56057	2.50265	3.39937	2.54317	3.71653	4.84725	7.14676	6.58551	5.97266	7.33769	5.9204	6.14955	5.353	7.34594	7.95849	7.84968	9.5875	8.19621	6.42623	6.74392	3.91576	3.96666	3.87697	4.30215	3.37328	2.81137	4.41932	4.61775	4.96349	3.56911	2.95323	3.59625	3.90448	3.45159	3.73038	3.93938	2.95904	6.29494
AC01g006830.4	AC1.0ch01	1610233	1612649	-	768	KAI5648579.1 hypothetical protein M9H77_34584 [Catharanthus roseus]	uncharacterized protein LOC113730775 isoform X1 OS=Coffea arabica OX=13443 GN=LOC113730775 PE=3 SV=1	0	3.90463	2.81441	4.72387	2.77515	4.27282	3.33399	2.81087	3.788	6.90505	5.75374	4.59614	5.97266	4.89179	5.84146	7.04948	5.10594	8.15097	8.03729	8.44052	5.62466	9.53598	6.32886	7.04702	6.57847	3.30555	3.65543	2.66324	4.53285	2.57709	4.1247	2.82719	4.17978	3.82868	3.74075	1.96159	3.8415	3.69814	2.93101	3.71744	3.19896	6.52809
AC01g006830.5	AC1.0ch01	1610233	1612649	-	768	KAI5648579.1 hypothetical protein M9H77_34584 [Catharanthus roseus]	uncharacterized protein LOC113730775 isoform X1 OS=Coffea arabica OX=13443 GN=LOC113730775 PE=3 SV=1	0	4.03265	3.51801	2.20016	3.03695	3.29618	3.26862	4.21631	4.07388	4.84725	5.99601	7.20291	8.36172	6.28945	5.9204	8.2494	7.00008	6.03776	6.85533	6.4992	6.39166	6.4624	7.88674	6.66815	6.42184	4.87568	3.98774	3.58513	3.37328	5.85702	4.1247	3.20415	5.61658	3.69889	3.28136	4.51166	3.0858	3.51323	3.10865	4.05035	3.11899	6.0618
AC01g006850.1	AC1.0ch01	1613795	1615371	+	633	KAI5648581.1 hypothetical protein M9H77_34586 [Catharanthus roseus]	uncharacterized protein LOC113725771 isoform X2 OS=Coffea arabica OX=13443 GN=LOC113725771 PE=4 SV=1	0	3.07249	3.23657	3.04139	2.14681	2.56369	2.68027	2.74395	3.788	1.05176	0.42396	0.617392	0.447949	0.873534	0.868325	0.899934	1.15295	2.4151	3.46707	3.46061	2.81233	6.4624	3.21311	4.69801	4.54228	0.247916	0	0.102432	0.21083	0.468562	0.368276	0.18848	0.783709	1.55743	1.24692	2.02698	2.45604	1.41762	1.24346	1.22065	1.67945	3.84691
AC01g006850.2	AC1.0ch01	1613795	1615371	+	765	KAI5648581.1 hypothetical protein M9H77_34586 [Catharanthus roseus]	uncharacterized protein LOC113725771 isoform X2 OS=Coffea arabica OX=13443 GN=LOC113725771 PE=4 SV=1	0	2.88046	3.23657	2.39429	2.46098	3.90658	3.72623	3.48013	2.64445	1.69197	0.969052	1.30338	1.04522	1.22295	1.26302	1.27491	0.823539	3.72328	3.86105	4.13586	4.85766	7.25049	3.60258	4.16759	5.63869	0.578471	0.221541	0.307297	0.42166	0.351421	0.662898	0.0942398	0.522473	1.817	1.83756	1.50389	2.26712	2.40379	1.33228	1.88646	1.75943	5.24579
AC01g006860.1	AC1.0ch01	1615748	1617550	-	816	KAI5648605.1 hypothetical protein M9H77_34610 [Catharanthus roseus]	S-acyltransferase OS=Coffea canephora OX=49390 GN=GSCOC_T00029465001 PE=3 SV=1	Probable protein S-acyltransferase 15 OS=Arabidopsis thaliana OX=3702 GN=PAT15 PE=2 SV=1	10.6257	9.42827	11.9714	8.95378	10.8652	7.77932	8.83417	10.7922	10.6548	10.9624	10.3585	12.2439	12.5789	11.4461	9.82428	9.63541	14.1887	12.7651	13.2516	10.6102	12.6884	10.1262	14.3214	13.0003	7.93331	6.20315	6.76052	7.48447	8.31697	7.14456	11.3088	8.6208	10.6424	11.8785	11.8349	11.4615	12.6353	13.5892	15.7575	12.8758	12.3567
AC01g006870.1	AC1.0ch01	1634776	1635325	+	357	0	0	0	2.24036	2.25153	3.04139	3.08931	2.25849	3.00713	4.08246	3.93094	2.19498	2.36206	1.57778	5.45005	1.48501	2.4471	3.74973	1.97649	3.52202	3.70346	3.79823	12.0163	5.75311	6.13413	7.95631	6.42184	0.661109	0	0	4.53285	0	0.220966	0	0	0.194678	0.0656273	1.17696	0.125951	0.739627	0	0.499358	0.239922	7.3441
AC01g006880.1	AC1.0ch01	1636555	1639296	+	603	KAI5648599.1 hypothetical protein M9H77_34604 [Catharanthus roseus]	Ras-related protein RABF1 OS=Coffea canephora OX=49390 GN=GSCOC_T00029468001 PE=4 SV=1	Ras-related protein RABF1 OS=Arabidopsis thaliana OX=3702 GN=RABF1 PE=1 SV=1	44.3591	42.2161	41.4147	45.0307	48.2219	45.4992	47.3164	47.9575	45.5459	41.0636	38.8271	52.2608	49.18	46.6528	45.7467	52.2124	53.2329	47.6721	43.9751	43.8468	55.9549	44.5941	41.9032	47.7723	62.6401	59.5945	51.5234	57.3458	53.8846	59.3662	62.1983	68.5746	56.5865	51.3862	56.2323	49.4987	57.8142	57.3768	55.8726	56.0618	54.2064
AC01g006890.1	AC1.0ch01	1641095	1643685	+	1908	KAI5648598.1 hypothetical protein M9H77_34603 [Catharanthus roseus]	RING-type E3 ubiquitin transferase OS=Coffea arabica OX=13443 GN=LOC113730783 PE=4 SV=1	U-box domain-containing protein 14 OS=Arabidopsis thaliana OX=3702 GN=PUB14 PE=1 SV=1	29.8288	29.7624	31.3199	28.5893	30.0929	30.4635	31.6558	29.7322	47.7409	52.995	55.7025	61.2944	52.5868	57.8621	59.8456	55.3418	39.8492	42.1564	34.6061	41.5458	35.1491	38.5574	44.328	46.0493	162.302	195.067	174.647	168.98	126.512	128.087	138.909	111.809	42.9591	47.711	45.5743	56.6149	46.5965	46.4521	45.9964	39.5871	33.1067
AC01g006900.1	AC1.0ch01	1644385	1652888	-	1749	KAI5648597.1 hypothetical protein M9H77_34602 [Catharanthus roseus]	Putative vacuolar protein sorting-associated protein 33-like OS=Solanum chacoense OX=4108 PE=3 SV=1	Vacuolar protein-sorting-associated protein 33 homolog OS=Arabidopsis thaliana OX=3702 GN=VPS33 PE=1 SV=1	44.9352	39.7535	40.897	36.7576	34.4878	38.1775	36.6083	39.5953	25.1966	26.4067	32.2416	25.0852	27.691	28.4179	25.1232	29.0709	30.8932	34.2767	38.9952	30.5522	39.4049	35.9285	33.3407	26.4705	35.0388	29.3542	32.5734	34.5761	33.8536	35.8701	39.4865	33.6995	47.5664	42.3296	45.7051	47.3575	46.843	42.0112	41.5022	44.9454	34.1559
AC01g006910.1	AC1.0ch01	1654232	1658548	+	1893	KAI5648592.1 hypothetical protein M9H77_34597 [Catharanthus roseus]	Glycerol-3-phosphate dehydrogenase OS=Nicotiana tabacum OX=4097 GN=LOC107787799 PE=3 SV=1	Glycerol-3-phosphate dehydrogenase SDP6, mitochondrial OS=Arabidopsis thaliana OX=3702 GN=SDP6 PE=1 SV=1	16.3226	14.4942	20.4485	14.8706	18.9835	14.3166	20.8138	13.4367	30.9584	30.1012	27.6454	33.5962	30.7484	26.8392	28.1229	28.9886	16.3019	19.0689	14.3489	17.2575	14.1069	16.5524	16.5946	16.7594	19.5854	21.0464	23.3545	22.8751	20.7339	20.7708	22.2406	21.0295	21.2848	20.2788	21.9044	18.9556	19.9699	18.2078	17.3666	19.3537	10.9579
AC01g006920.1	AC1.0ch01	1659177	1663572	+	1245	KAI5648590.1 hypothetical protein M9H77_34595 [Catharanthus roseus]	RNA-binding S4 domain-containing protein OS=Coffea canephora OX=49390 GN=GSCOC_T00029473001 PE=3 SV=1	Putative ribosomal large subunit pseudouridine synthase SVR1, chloroplastic OS=Arabidopsis thaliana OX=3702 GN=SVR1 PE=1 SV=1	12.162	11.9612	8.80063	10.1581	10.4379	10.1327	11.1096	9.86309	5.48746	3.81564	3.36136	4.25552	3.66884	4.34163	3.97471	5.02359	7.34594	5.43699	6.07718	7.03083	6.77764	5.64729	5.53153	10.181	3.38819	3.21235	2.15108	2.42455	4.45134	2.50428	3.86383	5.61658	4.93186	6.10334	6.40787	6.86432	6.34847	6.48375	6.54713	7.11768	8.04354
AC01g006920.2	AC1.0ch01	1659177	1663572	+	1245	KAI5648590.1 hypothetical protein M9H77_34595 [Catharanthus roseus]	RNA-binding S4 domain-containing protein OS=Coffea canephora OX=49390 GN=GSCOC_T00029473001 PE=3 SV=1	Putative ribosomal large subunit pseudouridine synthase SVR1, chloroplastic OS=Arabidopsis thaliana OX=3702 GN=SVR1 PE=1 SV=1	11.5859	12.2427	11.2596	10.001	9.94957	9.93661	12.7828	12.0787	5.94474	3.63394	3.56715	3.73291	4.19296	3.63118	5.02463	4.69417	5.13209	4.72782	7.09004	5.62466	6.22597	7.20517	9.01715	5.63869	2.97499	2.9908	2.66324	2.84621	4.09992	2.57794	4.42927	7.184	7.13821	5.90646	6.66941	5.79374	6.4101	5.95084	5.82584	6.55787	6.64466
AC01g006920.3	AC1.0ch01	1659177	1663572	+	1245	KAI5648590.1 hypothetical protein M9H77_34595 [Catharanthus roseus]	RNA-binding S4 domain-containing protein OS=Coffea canephora OX=49390 GN=GSCOC_T00029473001 PE=3 SV=1	Putative ribosomal large subunit pseudouridine synthase SVR1, chloroplastic OS=Arabidopsis thaliana OX=3702 GN=SVR1 PE=1 SV=1	11.0738	11.328	11.7126	12.1478	11.1093	10.8518	11.9127	9.93456	4.43569	4.4213	4.59614	3.58359	7.59975	3.23649	4.1247	4.20005	7.04405	5.98857	7.17444	5.49683	7.09287	6.5236	8.03208	8.45804	2.64444	1.32925	3.07297	3.4787	5.97416	4.34566	3.76959	5.48597	6.81375	4.52828	6.14632	6.17159	6.28683	6.57257	6.10326	7.11768	4.42977
AC01g006930.1	AC1.0ch01	1664524	1673606	+	3219	KAI5648589.1 hypothetical protein M9H77_34594 [Catharanthus roseus]	kinesin-like protein KIN-UC isoform X1 OS=Coffea arabica OX=13443 GN=LOC113730779 PE=3 SV=1	Kinesin-like protein KIN-UC OS=Arabidopsis thaliana OX=3702 GN=KINUC PE=1 SV=2	139.478	105.681	99.46	121.74	139.843	138.786	114.577	118.357	24.0533	15.5048	11.3875	14.409	25.8566	14.9194	23.0233	21.0826	3.82391	3.62466	4.8955	5.88033	4.0193	5.84203	4.39491	7.98815	15.9493	13.514	13.8283	11.0686	12.7683	13.6262	13.759	15.8048	10.9669	7.9409	10.1349	14.0435	14.2378	10.303	12.5949	11.6762	5.82865
AC01g006950.1	AC1.0ch01	1675510	1693552	-	3438	KAI5648588.1 hypothetical protein M9H77_34593 [Catharanthus roseus]	Exocyst complex component Sec8 OS=Coffea arabica OX=13443 GN=LOC113730778 PE=3 SV=1	Exocyst complex component SEC8 OS=Arabidopsis thaliana OX=3702 GN=SEC8 PE=1 SV=1	77.5165	79.6477	76.229	82.1548	75.4458	83.0883	78.5706	71.6861	93.5154	95.815	100.498	92.4269	99.2335	101.752	96.443	90.9187	70.3399	70.7597	68.8747	60.9765	56.0337	59.1018	65.5448	60.4593	86.5227	86.9549	90.2428	74.3176	72.3928	82.052	80.2923	82.812	92.2776	90.4344	90.8217	92.8888	88.5087	82.1572	83.2263	90.7705	58.8694
AC01g006960.1	AC1.0ch01	1694682	1695701	-	252	0	0	0	10.6897	11.6094	11.9714	7.06877	14.5276	9.74049	13.519	14.3658	7.45379	8.05524	8.64349	9.48159	6.28945	9.15689	8.77436	9.96482	29.8869	26.9486	23.5491	18.0245	33.7306	23.6602	17.0492	17.386	9.75136	11.0771	9.52619	11.4902	12.6512	12.3004	7.16223	15.5436	7.46268	7.9409	8.82717	7.9349	8.3208	7.72721	9.37683	8.63719	39.5182
AC01g006970.1	AC1.0ch01	1695881	1698012	-	498	KAI5648585.1 hypothetical protein M9H77_34590 [Catharanthus roseus]	0	0	31.8131	28.6366	32.2905	31.5215	36.5632	29.8752	36.6752	45.5274	21.8584	27.6785	25.3817	27.9222	25.1578	28.0232	24.4482	28.4945	75.5726	68.0018	74.9518	45.8921	99.9307	71.3701	52.9663	45.5794	33.7992	34.7819	33.2905	34.1545	35.3764	39.5529	30.1567	38.7936	24.4646	20.2788	22.5583	25.8199	24.7159	22.9152	22.0827	29.7503	128.813
AC01g006980.1	AC1.0ch01	1699894	1703447	-	2892	KAI5648586.1 hypothetical protein M9H77_34591 [Catharanthus roseus]	protein FLOWERING LOCUS D OS=Coffea arabica OX=13443 GN=LOC113730773 PE=3 SV=1	Protein FLOWERING LOCUS D OS=Arabidopsis thaliana OX=3702 GN=FLD PE=1 SV=1	21.1874	21.6709	20.9662	25.8141	22.4628	21.4422	24.1601	18.1538	27.2086	28.6476	27.2338	33.9695	23.5854	23.2869	25.1982	21.3297	15.7988	20.6448	16.459	13.6782	16.3924	14.5077	15.9884	15.1931	14.0486	14.1786	12.5992	14.4419	15.3454	13.1106	17.7171	19.854	14.7307	19.5569	16.3466	17.0663	17.0731	14.8327	14.8698	11.5962	16.7865
AC01g006990.1	AC1.0ch01	1705506	1711653	+	2058	KAI5648584.1 hypothetical protein M9H77_34589 [Catharanthus roseus]	Carboxypeptidase OS=Coffea canephora OX=49390 GN=GSCOC_T00029483001 PE=3 SV=1	Serine carboxypeptidase-like 49 OS=Arabidopsis thaliana OX=3702 GN=SCPL49 PE=2 SV=2	114.322	102.937	100.301	102.104	109.323	107.864	98.5813	115.927	115.785	125.734	137.678	141.477	157.586	160.956	135.965	148.072	159.397	150.423	147.709	120.93	153.758	145.077	146.775	137.678	111.562	112.875	111.241	111.213	121.709	127.203	127.978	116.25	121.285	101.657	105.403	104.161	119.327	121.859	113.854	132.837	118.671
AC01g007000.1	AC1.0ch01	1714389	1720449	+	1755	0	0	0	14.9144	11.8205	14.3657	15.5513	12.5133	14.9049	12.0466	19.3688	11.4779	11.8709	14.543	18.2166	19.3925	16.735	13.424	19.3532	10.2642	11.1104	11.6479	16.107	12.5307	11.5867	10.078	13.4702	43.3853	39.7666	31.6515	26.2484	32.6822	31.5245	30.1567	47.1532	16.353	16.3412	15.4312	15.2401	12.0806	15.8097	14.9252	19.7536	20.9831
AC01g007020.1	AC1.0ch01	1721897	1722403	+	336	0	0	0	1.34422	1.19612	0.905947	1.6232	1.34289	1.63431	1.53929	2.71592	2.10352	1.75641	1.71498	3.2103	2.6206	2.28922	2.47482	2.80003	4.93083	3.54586	4.55788	3.96283	5.75311	3.50522	1.43971	2.03619	5.04096	3.98774	3.78999	3.79494	3.04565	4.41932	3.10991	4.70226	3.30953	3.01885	2.61546	2.33009	3.75977	3.37511	3.10711	4.23862	4.19663
AC01g007030.1	AC1.0ch01	1722761	1723177	-	348	0	0	0	2.17635	2.60333	1.8766	2.77515	2.74681	2.02654	4.21631	3.71653	2.10352	3.87621	2.88116	3.13565	1.04824	3.63118	2.24984	2.47062	0.805034	1.41834	1.77251	1.78967	0.472858	0.876304	1.06084	2.03619	3.05763	3.54466	1.84378	3.05704	1.1714	3.68276	2.07328	6.53091	0.648928	0.525018	0.719251	0.944632	0.246542	0.62173	1.16517	0.959688	3.49719
AC01g007040.1	AC1.0ch01	1722959	1724365	+	1407	KAI5682840.1 hypothetical protein M9H77_04068 [Catharanthus roseus]	Glycosyltransferase OS=Coffea arabica OX=13443 GN=LOC113692567 PE=3 SV=1	Zeatin O-glucosyltransferase OS=Phaseolus lunatus OX=3884 GN=ZOG1 PE=1 SV=1	48.1357	66.8422	63.4163	56.3407	44.4374	45.6299	52.3358	68.1839	35.1197	46.2722	44.5208	53.9032	38.6976	45.2319	46.4216	41.3417	22.7422	36.089	35.0282	20.5812	10.0088	25.4128	14.8518	16.6028	65.7804	58.7084	52.2404	79.7992	61.8502	53.7684	42.031	89.7347	8.63075	16.2099	14.7773	15.5549	5.79375	11.6352	15.2582	9.19701	54.9059
AC01g007050.1	AC1.0ch01	1723370	1730029	-	2853	CAA2998325.1 sister chromatid cohesion 1 1 [Olea europaea subsp. europaea]	Sister chromatid cohesion 1 1 OS=Olea europaea subsp. europaea OX=158383 GN=OLEA9_A102074 PE=3 SV=1	Sister chromatid cohesion 1 protein 1 OS=Arabidopsis thaliana OX=3702 GN=SYN1 PE=2 SV=2	3.52057	3.86981	6.34163	4.50307	2.56369	3.59548	3.6809	2.43004	6.44776	8.2975	5.41933	5.0021	7.33769	10.8935	8.1744	9.30599	1.50944	1.96992	1.6037	1.1505	0.945717	2.23944	0.833518	0.939782	3.96666	1.77233	1.84378	3.79494	3.51421	2.87256	1.03664	4.96349	0.45425	1.77194	1.4385	1.51141	1.04781	0.62173	0.887747	0.479844	5.12921
AC01g007070.1	AC1.0ch01	1736762	1740487	+	1275	KAI5648607.1 hypothetical protein M9H77_34612 [Catharanthus roseus]	Amino acid transporter transmembrane domain-containing protein OS=Coffea canephora OX=49390 GN=GSCOC_T00029464001 PE=4 SV=1	Amino acid transporter AVT1C OS=Arabidopsis thaliana OX=3702 GN=AVT1C PE=1 SV=1	78.6686	63.3242	66.9754	59.4824	96.5658	65.0455	71.8111	83.3359	126.806	86.2456	56.3885	69.2082	123.168	106.488	95.993	135.555	161.107	159.879	135.977	95.3636	174.485	150.627	123.588	98.6771	104.125	97.9212	142.688	63.0382	122.646	121.752	121.098	84.9018	107.268	106.776	109.718	85.9615	114.827	115.731	92.7696	119.081	124.617
AC01g007080.1	AC1.0ch01	1741241	1741968	+	333	XP_027111508.1 amino acid transporter AVT1C-like [Coffea arabica]_x0001_XP_027111509.1 amino acid transporter AVT1C-like [Coffea arabica]_x0001_XP_027163448.1 amino acid transporter AVT1C [Coffea eugenioides]	amino acid transporter AVT1C-like OS=Coffea arabica OX=13443 GN=LOC113730786 PE=4 SV=1	Amino acid transporter AVT1B OS=Arabidopsis thaliana OX=3702 GN=AVT1B PE=3 SV=2	9.60154	8.93574	9.836	6.38807	11.4145	9.93661	7.76336	13.3652	18.1086	11.1441	8.98648	7.83911	17.4707	14.3668	12.3741	17.8708	24.7548	23.0087	18.9068	15.8513	25.5343	23.2707	18.8678	14.7233	13.6354	14.6217	20.7937	11.7011	14.0569	13.258	12.5339	10.8413	15.4445	15.2255	16.4774	11.9653	19.107	19.8065	19.6969	21.6729	16.3202
AC01g007090.1	AC1.0ch01	1742585	1744893	+	729	KAI5648613.1 hypothetical protein M9H77_34618 [Catharanthus roseus]	Thioredoxin domain-containing protein OS=Coffea canephora OX=49390 GN=GSCOC_T00029461001 PE=4 SV=1	Thioredoxin-like 3-2, chloroplastic OS=Arabidopsis thaliana OX=3702 GN=WCRKC2 PE=2 SV=1	4.86478	5.27701	4.27089	3.97946	4.15074	5.09905	4.41709	6.00362	11.5237	11.2047	13.7198	11.4974	11.3559	14.3668	11.4742	10.2119	6.33964	5.59458	6.33039	5.369	9.61479	6.42623	8.71405	8.45804	6.03262	6.42469	10.1408	6.43032	6.79415	7.21822	9.42398	5.22473	6.16482	4.13452	5.03475	6.6754	5.48557	5.68439	6.10326	6.63784	6.0618
AC01g007100.1	AC1.0ch01	1749196	1750542	+	1347	KAG5532517.1 hypothetical protein RHGRI_026964 [Rhododendron griersonianum]	uncharacterized acetyltransferase At3g50280-like OS=Durio zibethinus OX=66656 GN=LOC111292034 PE=4 SV=1	Uncharacterized acetyltransferase At3g50280 OS=Arabidopsis thaliana OX=3702 GN=At3g50280 PE=3 SV=1	2.94447	1.12576	0.517684	1.15195	6.83652	5.62203	3.1455	9.5772	2.3779	1.21131	0.480194	0.671924	4.89179	3.15755	2.92479	4.61182	15.7988	9.14045	9.11576	6.64733	29.7113	22.9786	17.125	26.6272	0.165277	0.110771	0	0	0.234281	0.220966	0	0.522473	3.50421	0.262509	0.523091	0.566779	6.22519	2.22046	3.82841	4.79844	11.4242
AC01g007110.1	AC1.0ch01	1757273	1762046	+	2382	KAI5648614.1 hypothetical protein M9H77_34619 [Catharanthus roseus]	Pumilio-like 1 OS=Nicotiana attenuata OX=49451 GN=APUM1_1 PE=4 SV=1	Pumilio homolog 4 OS=Arabidopsis thaliana OX=3702 GN=APUM4 PE=1 SV=2	1.66427	0.773962	0.582394	1.30903	2.99098	0.784469	1.67314	1.28649	0.0914576	1.09018	0	0.373291	0	1.26302	0.449967	0.494124	0	0	0	0	0	0	0	0	0	0	0	0	0	0	0	0.130618	0	0	0	0	0	0	0	0.159948	0
AC01g007120.1	AC1.0ch01	1771706	1775833	+	2511	KAI5648614.1 hypothetical protein M9H77_34619 [Catharanthus roseus]	PUM-HD domain-containing protein (Fragment) OS=Brassica cretica OX=69181 GN=F2Q68_00002795 PE=4 SV=1	Pumilio homolog 4 OS=Arabidopsis thaliana OX=3702 GN=APUM4 PE=1 SV=2	3.77661	4.08089	2.00603	5.70738	5.98195	0.457607	3.4132	1.92973	0.594474	2.42263	0.411595	0.970557	0.174707	1.65771	1.49989	0.329416	0	0	0	0	0	0	0	0	0.247916	0	0	0	0	0	0	0	0	0.0656273	0	0	0	0	0	0.159948	0
AC01g007130.1	AC1.0ch01	1775880	1780002	-	1011	KAI5648615.1 hypothetical protein M9H77_34620 [Catharanthus roseus]	OTU domain-containing protein OS=Coffea canephora OX=49390 GN=GSCOC_T00029457001 PE=4 SV=1	OVARIAN TUMOR DOMAIN-containing deubiquitinating enzyme 9 OS=Arabidopsis thaliana OX=3702 GN=OTU9 PE=1 SV=1	14.0183	12.7352	12.6833	16.0225	14.5276	15.0357	14.6567	16.2955	23.6418	20.2895	22.8435	33.0736	27.429	29.9967	34.0475	26.765	16.9057	14.4198	11.3947	15.4678	16.156	16.0656	15.6853	13.9401	9.00761	8.19702	12.087	12.3336	12.0655	9.50153	14.136	10.0576	12.7839	9.58158	9.41564	11.6505	10.2931	10.747	9.43231	9.8368	16.5534
AC01g007140.1	AC1.0ch01	1781906	1784308	+	1485	KAI5648616.1 hypothetical protein M9H77_34621 [Catharanthus roseus]	pentatricopeptide repeat-containing protein At1g60770-like isoform X1 OS=Coffea arabica OX=13443 GN=LOC113730791 PE=4 SV=1	Pentatricopeptide repeat-containing protein At1g60770 OS=Arabidopsis thaliana OX=3702 GN=At1g60770 PE=1 SV=1	27.6524	26.174	27.2431	29.2176	17.7017	25.8875	22.6878	21.9418	26.7971	26.1644	24.7643	22.0242	19.043	19.8925	19.1236	21.4944	19.7233	21.1176	24.0555	28.1233	20.4905	22.7839	24.2478	18.9523	17.2715	20.8249	19.1548	23.9292	17.1025	20.2552	22.1464	17.5028	30.4996	34.1918	32.497	33.9438	30.0165	33.1293	30.0724	23.1125	18.7683
AC01g007150.1	AC1.0ch01	1785216	1786784	-	1074	CDO99768.1 unnamed protein product [Coffea canephora]	Protein kinase domain-containing protein OS=Coffea canephora OX=49390 GN=GSCOC_T00029455001 PE=4 SV=1	Serine/threonine-protein kinase PCRK1 OS=Arabidopsis thaliana OX=3702 GN=PCRK1 PE=1 SV=1	8.25733	10.6947	9.2536	10.7864	9.82749	9.28288	8.09799	11.364	33.2906	28.1631	37.6609	36.2839	38.4355	38.4431	35.6974	39.6122	18.0126	13.8683	16.459	14.8287	13.0824	12.3656	14.9276	19.8921	31.8985	28.0249	34.0075	39.109	31.7451	34.4707	39.5807	34.8751	4.34782	4.46266	6.01555	5.03803	4.62267	6.30612	5.32648	4.39857	9.44241
AC01g007170.1	AC1.0ch01	1796617	1802594	+	3567	KAI5648618.1 hypothetical protein M9H77_34623 [Catharanthus roseus]	ABC transporter domain-containing protein OS=Coffea canephora OX=49390 GN=GSCOC_T00029454001 PE=4 SV=1	ABC transporter G family member 24 OS=Arabidopsis thaliana OX=3702 GN=ABCG24 PE=2 SV=2	21.9555	19.138	23.4899	23.196	23.0732	28.437	23.6916	21.1556	70.2394	80.9764	97.7537	137.371	99.1461	112.803	105.892	96.6012	35.019	37.0346	44.3971	52.6673	44.4487	41.8679	51.9055	76.9055	128.007	114.315	106.734	94.2411	80.3584	84.9245	100.931	89.0816	26.4763	29.401	26.9392	31.8656	26.8731	25.935	25.6892	33.5091	33.1067
AC01g007180.1	AC1.0ch01	1802913	1807867	-	2085	KAI5648626.1 hypothetical protein M9H77_34631 [Catharanthus roseus]	Anion-transporting ATPase-like domain-containing protein OS=Coffea canephora OX=49390 GN=GSCOC_T00029451001 PE=4 SV=1	ATPase GET3B OS=Arabidopsis thaliana OX=3702 GN=GET3B PE=1 SV=1	27.4604	26.6665	24.0076	23.5626	19.716	26.3451	26.5025	24.3718	31.8272	25.8616	27.0967	28.5941	28.2152	26.6813	25.4981	28.4945	51.9247	46.6478	53.5973	50.4941	59.1861	52.4809	50.39	50.9049	15.0402	19.4956	17.7208	20.4505	18.1568	19.1504	19.6019	14.2374	24.7891	23.6258	22.6237	21.4116	22.8668	22.2935	19.0311	21.9129	39.5182
AC01g007200.1	AC1.0ch01	1819225	1820990	-	579	KAI5648629.1 hypothetical protein M9H77_34634 [Catharanthus roseus]	DNL-type domain-containing protein OS=Coffea canephora OX=49390 GN=GSCOC_T00029450001 PE=4 SV=1	0	6.52905	5.06593	7.24758	4.29362	7.32484	7.5832	5.82252	5.50332	8.7342	8.17637	8.23189	8.88433	8.47328	9.23583	10.0493	8.31775	10.2642	11.0316	11.9011	8.69266	10.4029	13.1446	12.6543	12.5304	4.54513	4.32005	3.99486	5.587	6.55987	4.78759	5.84287	6.66153	5.64568	6.23459	6.93096	4.72316	5.17739	6.2173	6.60262	6.31794	8.6264
AC01g007210.1	AC1.0ch01	1821574	1826705	-	3483	KAI5648630.1 hypothetical protein M9H77_34635 [Catharanthus roseus]	N6-adenosine-methyltransferase non-catalytic subunit MTB-like OS=Coffea arabica OX=13443 GN=LOC113730796 PE=3 SV=1	N6-adenosine-methyltransferase non-catalytic subunit MTB OS=Arabidopsis thaliana OX=3702 GN=MTB PE=1 SV=1	109.394	115.25	111.755	108.65	107.37	106.884	106.278	110.924	154.06	156.32	162.443	160.142	156.188	155.115	147.514	138.849	98.818	103.224	96.3064	103.928	86.8483	95.9066	111.161	116.063	159.493	160.95	190.626	140.94	166.691	158.58	171.799	145.378	139	131.845	139.208	110.648	125.367	136.692	120.623	139.075	96.5224
AC01g007230.1	AC1.0ch01	1828451	1830240	-	1449	KAI5648632.1 hypothetical protein M9H77_34637 [Catharanthus roseus]	lysM domain receptor-like kinase 3 OS=Coffea arabica OX=13443 GN=LOC113730797 PE=4 SV=1	LysM domain receptor-like kinase 3 OS=Arabidopsis thaliana OX=3702 GN=LYK3 PE=2 SV=1	14.0183	15.1274	12.748	15.4466	12.6353	16.9315	14.7905	15.3664	13.3985	13.1428	12.2106	14.4837	13.3651	13.3406	10.9492	12.6825	12.5787	14.341	13.4204	12.272	12.9248	12.2683	12.8816	13.3136	20.2465	20.7141	23.5594	16.5502	16.3997	13.4053	16.115	12.9312	11.4211	11.4848	12.8811	10.4539	10.8479	11.3688	11.0414	12.6359	13.4059
AC01g007240.1	AC1.0ch01	1832062	1845418	+	7449	KAI5648633.1 hypothetical protein M9H77_34638 [Catharanthus roseus]	Npa1 domain-containing protein OS=Coffea canephora OX=49390 GN=GSCOC_T00029446001 PE=4 SV=1	0	8.96144	9.42827	9.05947	8.53489	8.72877	7.77932	10.9758	7.29011	10.4262	8.78203	11.2503	12.7666	10.9192	8.99901	8.99934	11.7766	10.9686	9.14045	11.8167	8.94833	12.4519	9.44461	12.5028	13.7835	14.627	12.4063	17.7208	9.69819	13.9397	16.0569	14.2302	10.1882	17.1317	20.4757	19.3544	13.9805	18.0592	16.6091	20.1962	25.1918	5.94522
AC01g007240.2	AC1.0ch01	1832062	1845418	+	6318	KAI5648633.1 hypothetical protein M9H77_34638 [Catharanthus roseus]	Npa1 domain-containing protein OS=Coffea canephora OX=49390 GN=GSCOC_T00029446001 PE=4 SV=1	0	6.97712	6.8953	6.27692	7.80183	7.32484	6.27575	7.16103	7.57599	5.53318	8.6609	7.9575	6.49527	8.12387	5.9204	7.57445	7.08244	6.74216	6.77654	9.45338	7.15866	5.35906	7.9841	10.9873	15.8197	8.09859	11.0771	8.9116	6.74657	11.3626	12.4477	11.8742	6.92277	13.4977	14.5036	14.9081	12.4691	14.1762	14.1222	16.8672	16.7146	3.26404
AC01g007240.3	AC1.0ch01	1832062	1845418	+	6570	KAI5648633.1 hypothetical protein M9H77_34638 [Catharanthus roseus]	Npa1 domain-containing protein OS=Coffea canephora OX=49390 GN=GSCOC_T00029446001 PE=4 SV=1	0	11.3298	9.78007	8.34765	8.22072	7.38588	8.3023	8.70032	7.29011	9.0543	9.32712	7.6145	8.13775	8.29858	5.99934	7.72444	7.3295	11.673	8.98285	9.53779	9.971	7.48692	9.63934	12.5028	14.7233	13.8007	12.9602	11.7797	9.59277	12.0655	12.6687	13.6648	7.05338	17.3913	17.1287	17.9813	15.9958	16.2718	14.9215	20.4737	21.593	5.24579
AC01g007240.4	AC1.0ch01	1832062	1845418	+	7713	KAI5648633.1 hypothetical protein M9H77_34638 [Catharanthus roseus]	Npa1 domain-containing protein OS=Coffea canephora OX=49390 GN=GSCOC_T00029446001 PE=4 SV=1	0	11.2018	8.6543	11.0655	10.9435	10.0717	10.002	10.9089	7.36158	13.0784	9.50882	13.4454	11.1987	9.60888	10.4988	11.5492	10.9531	11.9749	11.9771	10.6351	15.7235	11.3486	12.8525	14.2456	20.3619	16.4451	12.4063	16.6964	8.43321	18.2739	14.2155	15.6438	10.5801	22.9721	23.4289	21.7083	20.1521	17.6278	22.4711	22.915	25.0319	5.01264
AC01g007270.1	AC1.0ch01	1846190	1856086	-	4872	KAI5648635.1 hypothetical protein M9H77_34640 [Catharanthus roseus]	lysine-specific demethylase SE14-like OS=Coffea arabica OX=13443 GN=LOC113725799 PE=4 SV=1	Lysine-specific demethylase ELF6 OS=Arabidopsis thaliana OX=3702 GN=ELF6 PE=1 SV=1	64.5864	74.9336	71.3757	64.2996	60.7962	73.4132	72.0119	64.6818	57.9384	59.8389	59.3382	58.6067	58.1774	51.3101	60.9705	53.53	62.1889	61.2252	58.4084	62.894	53.433	62.6071	65.3933	58.5798	52.7235	47.5206	53.7769	50.8101	53.0646	51.3377	49.4759	50.288	60.6099	59.7208	58.5862	61.1491	63.1765	54.8899	65.6378	59.3407	62.9494
AC01g007280.1	AC1.0ch01	1858868	1862539	-	2280	KAI5648639.1 hypothetical protein M9H77_34644 [Catharanthus roseus]	transketolase OS=Coffea arabica OX=13443 GN=LOC113725800 PE=3 SV=1	Transketolase, chloroplastic OS=Zea mays OX=4577 PE=1 SV=1	1.8563	1.61828	2.00603	2.61806	1.95329	1.63431	1.87392	1.42943	3.20102	4.48186	9.32948	3.28496	3.84355	5.28889	5.09963	3.54122	0.603776	0.472782	0.759647	0.767	0.630478	0.292101	0.454646	1.25304	4.46249	0.553853	3.89242	12.0173	1.99139	1.84138	3.48687	3.26546	1.36275	1.4438	1.17696	0.440828	1.78743	1.33228	1.49807	1.11964	1.16573
AC01g007310.1	AC1.0ch01	1883804	1886936	-	2196	KAI5648642.1 hypothetical protein M9H77_34647 [Catharanthus roseus]	Phenylalanine ammonia-lyase OS=Coffea canephora OX=49390 GN=PAL1 PE=2 SV=1	Phenylalanine ammonia-lyase OS=Camellia sinensis OX=4442 GN=PAL PE=2 SV=1	264.683	241.124	250.947	258.455	212.054	260.836	215.701	190.472	300.027	198.837	164.981	455.788	272.368	244.71	316.177	323.98	24.3523	38.1377	44.6504	27.612	36.0949	47.6125	44.4038	91.7854	246.842	280.249	318.871	345.34	376.138	322.905	239.935	273.123	203.374	291.516	136.527	284.145	185.646	238.744	189.368	243.601	117.855
AC01g007320.1	AC1.0ch01	1893256	1897036	+	1665	KAI5648644.1 hypothetical protein M9H77_34649 [Catharanthus roseus]	Synaptotagmin-3 like OS=Actinidia chinensis var. chinensis OX=1590841 GN=CEY00_Acc25420 PE=3 SV=1	Synaptotagmin-3 OS=Arabidopsis thaliana OX=3702 GN=SYT3 PE=2 SV=1	4.92879	4.64377	3.75321	2.77515	4.45594	5.42591	3.81476	4.14536	5.396	7.63128	16.1894	7.61514	10.133	12.3144	9.37431	11.5295	8.45286	8.27368	5.82396	4.34633	5.51668	5.54993	7.88054	5.95195	13.718	13.9571	12.7016	22.1372	15.1111	16.4988	16.115	18.4172	3.24464	3.28136	3.72703	2.20414	2.65033	3.10865	2.66324	3.75878	6.52809
AC01g007330.1	AC1.0ch01	1902994	1906925	+	1902	KAI5648647.1 hypothetical protein M9H77_34652 [Catharanthus roseus]	RING-type domain-containing protein OS=Coffea canephora OX=49390 GN=GSCOC_T00029436001 PE=4 SV=1	E3 ubiquitin-protein ligase WAV3 OS=Arabidopsis thaliana OX=3702 GN=WAV3 PE=1 SV=1	8.76941	12.102	10.0301	11.3624	10.621	12.6822	11.712	10.149	13.5815	13.6273	15.1604	13.4385	14.4133	12.3934	11.6242	12.9296	10.7673	9.53443	6.66801	10.0988	8.66907	8.86041	10.078	11.2774	20.577	19.0525	18.1305	19.1855	25.5366	23.3487	21.6752	23.25	11.2914	12.0098	10.7888	13.5397	13.6215	15.9873	13.4827	14.1554	8.74298
AC01g007330.2	AC1.0ch01	1902994	1906925	+	2409	KAI5648647.1 hypothetical protein M9H77_34652 [Catharanthus roseus]	RING-type domain-containing protein OS=Coffea canephora OX=49390 GN=GSCOC_T00029436001 PE=4 SV=1	E3 ubiquitin-protein ligase WAV3 OS=Arabidopsis thaliana OX=3702 GN=WAV3 PE=1 SV=1	13.0581	12.6648	13.848	11.4148	14.7107	13.6628	15.1252	14.7232	15.9594	14.4146	17.0126	17.0967	15.9857	14.209	16.4238	15.9767	10.9686	10.6376	9.87541	9.71533	8.59026	10.5156	11.8208	13.0003	26.6097	26.5849	23.6618	29.3054	28.1137	27.2525	22.5233	24.9481	14.1466	18.1131	17.262	11.8394	18.6139	16.4314	14.2594	16.6346	9.79213
AC01g007330.3	AC1.0ch01	1902994	1906925	+	2412	KAI5648647.1 hypothetical protein M9H77_34652 [Catharanthus roseus]	RING-type domain-containing protein OS=Coffea canephora OX=49390 GN=GSCOC_T00029436001 PE=4 SV=1	E3 ubiquitin-protein ligase WAV3 OS=Arabidopsis thaliana OX=3702 GN=WAV3 PE=1 SV=1	14.7864	15.9014	14.6246	14.5564	15.0159	14.6434	15.1921	14.8661	18.7031	21.9854	19.9623	20.531	18.4316	17.4454	19.4236	18.0355	10.0629	10.7952	9.62219	13.9338	10.7181	12.8525	14.5487	16.2896	28.2624	31.3481	32.3686	23.4021	34.205	26.3686	28.2719	25.3399	16.353	21.1976	17.5889	15.9958	19.107	20.073	19.475	21.2731	9.20927
AC01g007340.1	AC1.0ch01	1905376	1906394	-	414	0	0	0	0.576093	1.33684	1.16479	1.09959	0.793524	1.30745	1.47236	0.42883	0.77739	1.21131	1.09759	2.01577	1.74707	1.34196	2.02485	1.97649	0.402517	0.630376	0.675242	0.639166	1.49738	0.584203	0.757744	1.25304	2.31388	2.76926	2.25351	2.95162	2.10853	2.57794	3.86383	3.26546	1.36275	1.4438	1.50389	0.629754	1.7258	1.95401	1.44259	1.67945	1.2823
AC01g007350.1	AC1.0ch01	1907677	1910106	-	2430	KAI5673823.1 hypothetical protein M9H77_14187 [Catharanthus roseus]	PPR_long domain-containing protein OS=Coffea canephora OX=49390 GN=GSCOC_T00030050001 PE=4 SV=1	Pentatricopeptide repeat-containing protein At1g18485 OS=Arabidopsis thaliana OX=3702 GN=PCMP-H8 PE=2 SV=2	7.16915	10.4133	7.63584	7.38294	7.2638	9.02139	7.83029	6.2895	5.89902	6.48053	5.62513	6.7939	6.90092	4.57844	5.32461	7.00008	4.62895	6.14616	6.07718	9.204	5.91073	4.96572	7.42589	7.04837	6.1979	5.31699	6.45323	5.05992	5.03704	4.86125	7.06799	5.35535	7.00843	6.4971	5.62323	7.62003	7.21136	7.28312	7.98972	10.6365	6.17837
AC01g007360.1	AC1.0ch01	1910401	1913931	+	1410	KAI5648650.1 hypothetical protein M9H77_34655 [Catharanthus roseus]	Dolichyl-diphosphooligosaccharide--protein glycosyltransferase subunit 1 OS=Coffea canephora OX=49390 GN=GSCOC_T00029434001 PE=3 SV=1	Dolichyl-diphosphooligosaccharide--protein glycosyltransferase subunit 1B OS=Arabidopsis thaliana OX=3702 GN=OST1B PE=1 SV=1	52.1684	47.9153	52.2861	50.3715	53.4713	48.0487	49.5918	40.7388	67.0841	61.4742	66.8841	53.5299	57.9153	56.4412	63.2954	62.6713	50.3146	47.5934	52.2468	39.3727	52.0932	56.3756	51.6781	60.4593	69.9123	65.3546	61.0496	61.7732	64.4273	62.7543	65.3082	67.5296	58.6631	60.1146	58.1939	51.325	60.3412	47.6956	53.5977	52.5429	32.2907
AC01g007370.1	AC1.0ch01	1917556	1923174	+	2223	KAI5648652.1 hypothetical protein M9H77_34657 [Catharanthus roseus]	protein ENHANCED DISEASE RESISTANCE 2-like isoform X2 OS=Coffea arabica OX=13443 GN=LOC113725807 PE=4 SV=1	Protein ENHANCED DISEASE RESISTANCE 2-like OS=Arabidopsis thaliana OX=3702 GN=EDR2L PE=2 SV=1	2.75244	3.23657	1.29421	2.3039	5.49363	4.9683	1.87392	4.43124	19.0232	40.4579	43.2174	90.4858	56.5177	67.7294	58.6457	60.6948	0.301888	0.315188	0.16881	0.255667	0.157619	0.194734	0.227323	0.15663	8.42914	3.21235	1.84378	5.05992	1.87425	3.24083	3.67535	2.08989	0.389357	1.05004	3.13855	1.82629	1.04781	1.68755	1.27614	2.55917	0.466292
AC01g007370.2	AC1.0ch01	1917556	1923174	+	2178	KAI5648652.1 hypothetical protein M9H77_34657 [Catharanthus roseus]	protein ENHANCED DISEASE RESISTANCE 2-like isoform X2 OS=Coffea arabica OX=13443 GN=LOC113725807 PE=4 SV=1	Protein ENHANCED DISEASE RESISTANCE 2 OS=Arabidopsis thaliana OX=3702 GN=EDR2 PE=2 SV=1	3.7126	2.81441	1.42363	2.61806	5.49363	4.83756	1.60621	3.788	20.7151	39.9734	40.2677	90.8591	57.4786	65.0455	52.2712	53.6948	0.201259	0.472782	0.16881	0.255667	0	0.389468	0.0757744	0	7.52012	3.7662	1.63891	4.00577	3.16279	2.94621	1.4136	1.95927	0.778714	0.787527	3.53087	0.881656	0.739627	1.95401	1.60904	1.51951	0.699438
AC01g007370.3	AC1.0ch01	1917556	1923174	+	2223	KAI5648652.1 hypothetical protein M9H77_34657 [Catharanthus roseus]	protein ENHANCED DISEASE RESISTANCE 2-like isoform X2 OS=Coffea arabica OX=13443 GN=LOC113725807 PE=4 SV=1	Protein ENHANCED DISEASE RESISTANCE 2-like OS=Arabidopsis thaliana OX=3702 GN=EDR2L PE=2 SV=1	2.62442	3.65873	1.94131	3.35112	4.02866	4.70681	2.20854	3.64505	20.0292	39.5494	43.5604	95.1146	55.0327	67.5715	53.3211	55.2595	0	0	0.337621	0.255667	0	0	0.0757744	0.313261	5.53679	2.32618	3.07297	6.64115	3.51421	3.90373	1.97904	3.13484	0.648928	2.29695	3.8578	1.51141	0.55472	1.86519	0.887747	3.19896	0.233146
AC01g007370.4	AC1.0ch01	1917556	1923174	+	2223	KAI5648652.1 hypothetical protein M9H77_34657 [Catharanthus roseus]	protein ENHANCED DISEASE RESISTANCE 2-like isoform X2 OS=Coffea arabica OX=13443 GN=LOC113725807 PE=4 SV=1	Protein ENHANCED DISEASE RESISTANCE 2-like OS=Arabidopsis thaliana OX=3702 GN=EDR2L PE=2 SV=1	2.24036	2.32189	2.26487	2.3039	4.51698	4.31458	2.27547	5.14596	18.0171	39.9734	44.5894	93.8454	53.8971	73.4919	55.271	56.4124	0.201259	0.0787969	0.253216	0.3835	0	0.292101	0.227323	0	7.6854	2.43695	2.66324	5.69241	3.63135	3.4618	2.92143	2.35113	1.10318	1.31255	4.3155	1.95224	1.04781	1.95401	1.55356	2.31925	0.116573
AC01g007390.1	AC1.0ch01	1929531	1931115	+	1116	KAI5648654.1 hypothetical protein M9H77_34659 [Catharanthus roseus]	GATA transcription factor OS=Coffea canephora OX=49390 GN=GSCOC_T00029429001 PE=3 SV=1	GATA transcription factor 8 OS=Arabidopsis thaliana OX=3702 GN=GATA8 PE=1 SV=1	51.5923	38.6981	47.2387	43.4599	36.7463	47.0028	45.3755	42.0968	29.0378	30.9491	25.5189	18.0673	28.6519	32.207	32.0227	29.9768	46.0882	56.4974	41.6118	72.865	54.3787	46.152	39.7816	51.3748	759.284	705.498	690.086	764.049	567.077	627.617	586.926	599.929	61.778	63.9866	52.4399	88.0397	63.7928	61.6401	70.354	66.6983	71.2261
AC01g007410.1	AC1.0ch01	1992711	1994382	+	1602	KAI5648659.1 hypothetical protein M9H77_34664 [Catharanthus roseus]	Auxin response factor OS=Coffea canephora OX=49390 GN=GSCOC_T00029428001 PE=3 SV=1	Auxin response factor 18 OS=Oryza sativa subsp. japonica OX=39947 GN=ARF18 PE=2 SV=1	3.00848	3.09585	2.65313	2.51334	3.11306	3.00713	2.54317	4.64566	0.0914576	0.121131	0.0685991	0	0	0	0	0	0	0.472782	0.16881	0	0	0	0	0.15663	0	0.221541	0	0	0	0.294621	0	0.783709	0.843607	2.55946	1.96159	0.440828	2.28052	1.59873	1.44259	0.959688	0.816011
AC01g007440.1	AC1.0ch01	2043828	2050854	+	1632	KAI5648662.1 hypothetical protein M9H77_34667 [Catharanthus roseus]	phosphoglucomutase (alpha-D-glucose-1,6-bisphosphate-dependent) OS=Coffea canephora OX=49390 GN=GSCOC_T00029427001 PE=3 SV=1	Phosphomannomutase/phosphoglucomutase OS=Pseudomonas putida (strain ATCC 47054 / DSM 6125 / CFBP 8728 / NCIMB 11950 / KT2440) OX=160488 GN=algC PE=3 SV=1	10.9458	8.58394	12.1656	11.7813	12.6353	9.54437	9.57035	10.2919	17.4684	16.4133	15.572	13.9611	17.0339	15.5509	18.4487	16.9649	17.8114	20.4872	20.2573	19.4307	18.0474	16.7471	18.4132	17.386	14.0486	9.74781	13.9308	11.2794	12.534	12.0058	16.3977	8.6208	15.5743	13.4536	16.9351	16.6885	14.1145	13.4116	15.3136	17.9142	12.3567
AC01g007440.2	AC1.0ch01	2043828	2050854	+	1839	KAI5648662.1 hypothetical protein M9H77_34667 [Catharanthus roseus]	phosphoglucomutase (alpha-D-glucose-1,6-bisphosphate-dependent) (Fragment) OS=Davidia involucrata OX=16924 GN=Din_038546 PE=3 SV=1	Phosphomannomutase/phosphoglucomutase OS=Pseudomonas putida (strain ATCC 47054 / DSM 6125 / CFBP 8728 / NCIMB 11950 / KT2440) OX=160488 GN=algC PE=3 SV=1	15.1064	13.5092	9.77129	11.1006	13.7341	11.5709	10.8419	11.8643	20.6237	19.5022	18.7276	22.7708	18.781	20.603	21.9734	18.1179	15.3963	19.0689	18.1471	19.942	18.1262	20.8366	23.1112	20.9885	16.1972	12.7386	15.877	12.8606	14.4083	15.0257	16.7747	12.5393	17.1317	17.6537	18.5044	13.3508	17.9976	17.7637	18.9201	17.5143	19.2345
AC01g007440.3	AC1.0ch01	2043828	2050854	+	1842	KAI5648662.1 hypothetical protein M9H77_34667 [Catharanthus roseus]	phosphoglucomutase (alpha-D-glucose-1,6-bisphosphate-dependent) (Fragment) OS=Davidia involucrata OX=16924 GN=Din_038546 PE=3 SV=1	Phosphomannomutase/phosphoglucomutase OS=Pseudomonas putida (strain ATCC 47054 / DSM 6125 / CFBP 8728 / NCIMB 11950 / KT2440) OX=160488 GN=algC PE=3 SV=1	13.5062	11.328	10.289	10.5246	13.7951	13.1399	11.5112	8.86248	20.9895	19.9261	18.1788	21.7255	19.5672	19.261	19.4986	20.6708	20.9309	19.0689	18.4847	17.3853	18.205	21.9076	19.3982	22.2415	12.9743	10.9663	15.9794	16.1285	16.8682	19.666	17.3401	10.7107	18.5593	20.8695	17.5889	17.1923	17.751	14.0333	18.9756	17.1944	16.3202
AC01g007440.4	AC1.0ch01	2043828	2050854	+	1683	KAI5648662.1 hypothetical protein M9H77_34667 [Catharanthus roseus]	phosphoglucomutase (alpha-D-glucose-1,6-bisphosphate-dependent) OS=Coffea canephora OX=49390 GN=GSCOC_T00029427001 PE=3 SV=1	Phosphomannomutase/phosphoglucomutase OS=Pseudomonas putida (strain ATCC 47054 / DSM 6125 / CFBP 8728 / NCIMB 11950 / KT2440) OX=160488 GN=algC PE=3 SV=1	13.8262	8.6543	10.2243	11.5718	11.8418	10.2635	10.0388	10.5778	16.4624	18.7754	16.944	20.0831	20.5281	19.1821	17.8487	18.6943	20.1259	16.9413	18.738	18.1523	18.5991	18.0129	17.4281	17.2293	12.2305	11.5201	14.3405	11.0686	13.9397	12.0795	16.3977	10.3188	14.9902	16.735	17.1312	14.0435	17.3196	15.5432	15.702	16.2347	12.4733
AC01g007450.1	AC1.0ch01	2051298	2053864	-	798	KAI5648665.1 hypothetical protein M9H77_34670 [Catharanthus roseus]	Uncharacterized protein OS=Erythranthe guttata OX=4155 GN=MIMGU_mgv1a011642mg PE=4 SV=1	0	5.37686	4.15125	5.04742	4.08418	3.23514	3.13788	4.88556	3.57358	5.30454	6.7228	5.62513	7.39116	6.46415	7.18342	5.32461	6.17654	10.868	10.4012	11.9855	7.54216	12.1367	11.0025	9.32025	10.0243	8.42914	9.96935	12.7016	8.53862	10.4255	8.54401	7.72766	8.35957	4.02336	2.23133	4.77321	3.02282	3.75977	3.64156	4.32777	2.63914	8.16011
AC01g007450.2	AC1.0ch01	2051298	2053864	-	696	KAI5648665.1 hypothetical protein M9H77_34670 [Catharanthus roseus]	uncharacterized protein LOC113725812 isoform X2 OS=Coffea arabica OX=13443 GN=LOC113725812 PE=4 SV=1	0	3.96864	3.79945	3.6885	3.40348	3.05202	2.09192	4.48401	4.7886	4.61861	6.66223	6.51692	9.33228	4.54238	7.81493	6.14955	7.49421	9.9623	9.21924	8.27171	7.79783	8.9055	7.1078	8.41096	4.85554	6.36318	8.41856	10.1408	7.06281	6.32559	5.89242	9.80094	8.75142	3.30953	3.93764	3.46548	3.27472	2.7736	3.46392	2.60776	3.35891	9.32584
AC01g007450.3	AC1.0ch01	2051298	2053864	-	942	KAI5648665.1 hypothetical protein M9H77_34670 [Catharanthus roseus]	uncharacterized protein LOC110425004 OS=Herrania umbratica OX=108875 GN=LOC110425004 PE=4 SV=1	0	6.46504	6.96566	6.72989	6.12627	6.40923	6.34112	8.9011	5.93215	9.55732	8.17637	8.57489	12.5426	9.43417	11.2093	9.67429	10.2942	16.8051	17.2565	17.8095	16.7462	15.6831	12.3656	15.0791	16.4462	16.1972	11.8524	15.0575	15.9177	12.1826	15.5413	13.5705	12.9312	3.634	5.7752	5.754	6.23457	5.67047	5.86202	5.21551	6.31794	14.8048
AC01g007460.1	AC1.0ch01	2057900	2062958	-	3603	0	0	0	20.8674	23.2189	21.9369	24.8192	19.4108	21.1153	24.227	24.3004	36.9489	35.3098	57.7605	50.1703	53.8097	53.6783	55.271	55.5065	18.3145	20.172	24.9839	61.1043	22.0667	33.4943	35.6897	55.917	378.485	359.783	286.093	199.445	314.639	216.915	267.076	262.934	14.8605	18.5725	16.0197	23.9936	19.3536	20.6947	22.5266	22.3927	13.7556
AC01g007470.1	AC1.0ch01	2074908	2075764	-	288	0	0	0	1.02416	1.4072	0.452973	0.733058	1.22081	0.719097	1.33851	1.07207	1.09749	1.45358	1.71498	1.71714	1.92178	2.36816	2.84979	2.1412	0.503146	1.02436	0.506431	2.04533	0.630478	1.16841	0.833518	2.34946	27.1881	25.0341	21.6132	16.0231	20.031	17.3826	21.5809	20.2458	0.389357	0.787527	0.392318	1.25951	0.431449	0.799367	0.610326	0.879714	1.2823
AC01g007480.1	AC1.0ch01	2075866	2077991	-	1524	0	0	0	4.92879	5.98062	4.72387	5.44557	5.49363	5.36054	6.0233	6.57539	9.00857	9.69052	14.1314	15.8275	14.4133	14.3668	18.0737	17.1296	4.02517	5.043	7.00563	10.9937	5.6743	8.76304	9.09293	15.9763	178.004	190.747	151.087	95.2952	148.066	111.588	149.747	136.235	2.40103	3.54387	3.59625	3.8415	3.82141	5.2403	6.88004	6.39792	3.49719
AC01g007530.1	AC1.0ch01	2174812	2177065	-	1956	0	0	0	15.6185	15.0571	13.3304	14.0328	15.9315	14.6434	14.1213	17.8679	24.5106	23.0755	35.1227	37.6277	34.4173	35.9171	39.1471	39.1181	11.0692	13.7895	12.9984	23.777	13.5553	15.4814	16.443	36.4949	251.635	265.295	217.566	123.125	223.035	187.747	196.396	184.041	11.8105	12.2067	12.4888	18.3888	16.0869	19.3624	20.1962	21.3531	11.5407
AC01g007540.1	AC1.0ch01	2179822	2185596	-	2631	KAI5648666.1 hypothetical protein M9H77_34671 [Catharanthus roseus]	Peptidase M28 domain-containing protein OS=Coffea canephora OX=49390 GN=GSCOC_T00029425001 PE=4 SV=1	Endoplasmic reticulum metallopeptidase 1 OS=Mus musculus OX=10090 GN=Ermp1 PE=1 SV=2	147.864	149.867	178.73	166.666	204.241	148.918	194.686	241.36	91.732	96.784	85.2687	103.028	90.6729	105.067	88.3435	105.413	185.158	171.62	165.519	310.763	161.245	220.147	91.6112	110.581	265.435	310.933	202.201	415.019	273.874	341.613	119.402	314.921	146.528	110.713	142.019	175.072	130.544	171.686	157.908	155.629	413.834
AC01g007550.1	AC1.0ch01	2187017	2191898	-	2757	KAI5648666.1 hypothetical protein M9H77_34671 [Catharanthus roseus]	Peptidase M28 domain-containing protein OS=Coffea canephora OX=49390 GN=GSCOC_T00029425001 PE=4 SV=1	Endoplasmic reticulum metallopeptidase 1 OS=Xenopus laevis OX=8355 GN=ermp1 PE=2 SV=1	88.8463	93.1569	93.8949	81.7883	93.3917	87.4029	95.235	89.554	90.4058	79.0383	76.5566	76.898	79.9284	81.4647	81.594	89.6834	136.051	122.45	123.147	143.045	124.125	124.338	105.326	116.846	72.8873	75.5455	61.5617	65.779	69.3472	67.9838	71.6223	83.0732	92.1478	89.975	92.5872	96.4784	88.9402	90.2397	95.4328	90.6105	118.322
AC01g007570.1	AC1.0ch01	2204414	2207749	+	975	KAI5648669.1 hypothetical protein M9H77_34674 [Catharanthus roseus]	Nudix hydrolase domain-containing protein OS=Coffea canephora OX=49390 GN=GSCOC_T00029423001 PE=3 SV=1	mRNA-decapping enzyme subunit 2 OS=Arabidopsis thaliana OX=3702 GN=DCP2 PE=1 SV=1	40.3265	46.0156	39.797	38.1714	41.5074	41.4461	42.2969	41.8109	49.6157	53.4795	59.4068	51.7381	51.6259	51.7838	53.3961	50.483	53.6354	52.5576	46.9293	38.9892	39.9565	46.152	52.057	45.1095	39.1707	34.7819	41.2802	39.6361	45.8019	40.2158	40.3346	40.6223	27.0603	26.3822	25.8276	27.0165	25.8869	24.6027	27.2982	26.4714	40.2177
AC01g007580.1	AC1.0ch01	2208734	2212554	-	1500	KAI5648670.1 hypothetical protein M9H77_34675 [Catharanthus roseus]	double-stranded RNA-binding protein 2-like OS=Coffea arabica OX=13443 GN=LOC113730801 PE=4 SV=1	Double-stranded RNA-binding protein 2 OS=Arabidopsis thaliana OX=3702 GN=DRB2 PE=1 SV=1	41.3506	39.1906	42.3854	38.3284	38.3333	37.2623	42.7654	38.1659	29.678	28.5265	25.5875	28.0715	28.7393	28.1811	29.4728	31.5416	26.6668	23.5603	18.9068	27.3563	22.2243	22.9786	26.9757	25.2175	31.1548	25.8095	26.6324	26.1429	24.4824	27.8417	26.9526	32.6546	32.706	38.0638	34.1971	33.7548	39.57	36.5044	37.4518	36.1482	22.7317
AC01g007590.1	AC1.0ch01	2212792	2222183	+	2613	KAI5648671.1 hypothetical protein M9H77_34676 [Catharanthus roseus]	nucleolar complex protein 2 homolog OS=Coffea arabica OX=13443 GN=LOC113725816 PE=3 SV=1	Protein REBELOTE OS=Arabidopsis thaliana OX=3702 GN=RBL PE=1 SV=1	16.1306	17.6604	18.4425	18.5882	20.5095	17.2583	20.8138	16.6529	19.389	20.0473	17.0812	13.7371	14.8501	15.0773	16.7988	16.1414	24.0504	20.6448	18.2315	24.6718	22.2243	26.6786	30.6129	29.4465	21.9819	15.3971	19.8718	21.083	20.6167	22.8331	27.3295	18.809	19.3381	23.2977	19.6159	21.4746	23.0517	20.6947	22.5266	25.8316	17.0197
AC01g007610.1	AC1.0ch01	2223890	2230941	-	2523	KAI5664170.1 hypothetical protein M9H77_23493 [Catharanthus roseus]	Peptidase_S8 domain-containing protein OS=Coffea canephora OX=49390 GN=GSCOC_T00036308001 PE=3 SV=1	Subtilisin-like protease SBT2.2 OS=Arabidopsis thaliana OX=3702 GN=SBT2.2 PE=3 SV=1	47.6877	46.6488	44.5208	45.7637	44.3153	42.1652	47.0487	43.1689	6.72213	5.81431	5.28213	3.73291	7.16298	5.9204	3.82472	5.76477	9.45915	11.1892	15.1085	10.0988	14.4222	12.3656	11.5177	8.45804	16.3625	23.9264	14.8527	16.1285	16.1654	18.7821	14.136	14.8905	18.9487	21.2632	18.5697	16.3736	19.1687	15.0103	16.5343	17.0345	16.5534
AC01g007630.1	AC1.0ch01	2231977	2232690	-	210	0	0	0	2.68843	2.39225	1.8766	1.98973	2.19745	1.96117	2.47624	3.00181	2.3779	2.05923	1.71498	1.7918	1.3103	2.05241	1.49989	1.40002	2.51573	1.89113	1.6037	2.301	2.04905	2.23944	1.13662	1.87956	2.89235	1.44002	2.5608	3.37328	2.10853	1.69407	1.50784	2.35113	2.01168	1.70631	1.96159	1.82629	1.47925	1.86519	1.99743	1.51951	1.7486
AC01g007640.1	AC1.0ch01	2233258	2252126	-	3060	CDP12605.1 unnamed protein product [Coffea canephora]	Vacuolar protein sorting-associated protein 54 C-terminal domain-containing protein OS=Coffea canephora OX=49390 GN=GSCOC_T00036283001 PE=3 SV=1	Vacuolar protein sorting-associated protein 54, chloroplastic OS=Arabidopsis thaliana OX=3702 GN=VPS54 PE=1 SV=1	57.2892	50.2372	54.4215	57.4403	47.7335	51.9711	52.7373	50.2446	51.0333	53.3584	57.1431	56.5163	54.2465	52.1785	50.4713	50.8124	45.4844	46.3326	47.7734	44.3581	40.3506	39.0442	37.5083	36.9648	68.3422	70.4501	68.5271	58.927	76.2585	66.5844	63.8946	56.1658	55.0291	59.1302	53.9438	56.3	55.9035	53.2911	51.7113	53.1827	46.3961
AC01g007660.1	AC1.0ch01	2254967	2256652	-	1584	KAI5672895.1 hypothetical protein M9H77_13259 [Catharanthus roseus]	berberine bridge enzyme-like 15 OS=Sesamum indicum OX=4182 GN=LOC105175932 PE=3 SV=1	Berberine bridge enzyme-like 15 OS=Arabidopsis thaliana OX=3702 GN=MEE23 PE=1 SV=1	68.299	60.5801	62.1868	75.662	77.9485	64.065	64.9178	49.8157	42.5735	43.0017	36.6319	35.0147	37.9987	36.3907	32.9976	37.471	4.22643	2.83669	8.94695	2.6845	7.3293	5.64729	1.21239	6.10858	39.4186	27.5819	33.5978	60.8245	21.3196	20.0342	27.7065	34.0914	17.1966	30.4511	21.6429	41.1859	23.7297	20.7835	9.70973	24.472	18.7683
AC01g007670.1	AC1.0ch01	2260783	2263790	-	714	KAI5670009.1 hypothetical protein M9H77_19862 [Catharanthus roseus]	Fatty acid hydroxylase domain-containing protein OS=Coffea canephora OX=49390 GN=GSCOC_T00036246001 PE=3 SV=1	Dihydroceramide fatty acyl 2-hydroxylase FAH1 OS=Arabidopsis thaliana OX=3702 GN=FAH1 PE=1 SV=1	34.3735	34.1247	33.0671	31.0502	42.3009	30.2674	39.8207	28.8031	23.779	27.3151	22.0889	21.7255	22.4498	20.9187	26.923	26.0238	15.195	14.9714	14.0957	14.8287	15.6043	12.9498	12.5785	14.8799	11.4041	17.0587	13.9308	12.3336	14.4083	15.9832	11.6857	13.5843	29.072	28.2197	32.6278	33.377	30.6329	24.0698	25.8556	23.2724	23.3146
AC01g007680.1	AC1.0ch01	2266383	2268682	-	486	KAI5672898.1 hypothetical protein M9H77_13262 [Catharanthus roseus]	Vacuolar protein sorting-associated protein 2-like protein 2 isoform X1 OS=Cucumis melo var. makuwa OX=1194695 GN=E5676_scaffold255G009980 PE=4 SV=1	Vacuolar protein sorting-associated protein 2 homolog 2 OS=Arabidopsis thaliana OX=3702 GN=VPS2.2 PE=1 SV=2	7.93727	8.72466	8.80063	8.74433	8.72877	9.67512	6.96026	9.0769	1.73769	1.27188	1.37198	1.11987	1.3103	0.868325	1.12492	2.05885	0	0.315188	0.590837	0.767	0.236429	0.486836	0.606195	0.626521	2.39652	2.76926	1.53648	2.00289	3.16279	3.60911	1.69632	2.48175	6.22971	5.70957	5.95016	3.40067	6.84155	4.44093	4.66067	5.8381	1.63202
AC01g007700.1	AC1.0ch01	2270929	2274634	-	1524	KAI5664959.1 hypothetical protein M9H77_24282 [Catharanthus roseus]	GYF domain-containing protein OS=Coffea canephora OX=49390 GN=GSCOC_T00023296001 PE=4 SV=1	Protein TIC 56, chloroplastic OS=Arabidopsis thaliana OX=3702 GN=TIC56 PE=1 SV=1	28.9967	25.4	25.4959	26.5472	22.2187	29.483	26.5025	26.0157	21.2639	19.6233	18.9334	15.5289	21.2269	14.5247	14.099	18.612	29.9875	31.6764	33.6777	35.1542	37.8287	35.539	33.7196	34.302	20.4944	22.3756	18.5402	21.9263	25.6538	24.8955	20.2616	21.0295	28.488	26.8416	22.6891	27.8351	26.0102	28.2443	25.0789	24.712	27.2781
AC01g007710.1	AC1.0ch01	2275928	2284795	+	1020	KAI5671220.1 hypothetical protein M9H77_11584 [Catharanthus roseus]	3-hydroxyisobutyrate dehydrogenase OS=Davidia involucrata OX=16924 GN=Din_036277 PE=3 SV=1	Probable 3-hydroxyisobutyrate dehydrogenase, mitochondrial OS=Arabidopsis thaliana OX=3702 GN=At4g20930 PE=1 SV=3	15.9386	12.9463	12.8774	12.3049	11.2925	14.1204	11.9127	13.6511	10.3347	10.4779	11.5247	11.348	14.1513	10.7357	10.7242	10.6237	17.107	15.523	16.3746	10.0988	20.0177	16.5524	15.0791	12.5304	9.91664	12.7386	15.5697	11.174	13.1197	13.9208	14.136	13.8455	20.7008	17.9162	21.1198	19.5854	21.819	18.3854	18.6982	20.7932	15.8539
AC01g007740.1	AC1.0ch01	2289378	2295324	+	2286	KAI5671221.1 hypothetical protein M9H77_11585 [Catharanthus roseus]	ubiquitinyl hydrolase 1 OS=Coffea canephora OX=49390 GN=GSCOC_T00033619001 PE=3 SV=1	Ubiquitin carboxyl-terminal hydrolase MINDY-3 OS=Xenopus tropicalis OX=8364 GN=mindy3 PE=2 SV=1	54.8568	56.9214	58.8866	53.042	58.4766	59.2928	52.3358	60.608	72.9832	68.9238	73.9498	72.1945	74.7745	67.3347	62.2455	69.342	71.3462	69.6565	70.9004	66.8568	61.708	66.6965	69.2578	68.9174	68.0116	70.6716	78.4631	72.4202	65.1301	84.6299	72.2819	58.1251	70.9928	70.0899	69.048	64.7387	70.7577	59.7749	71.0753	67.8179	59.1025
AC01g007760.1	AC1.0ch01	2296534	2302999	+	2826	KAI5671230.1 hypothetical protein M9H77_11594 [Catharanthus roseus]	Small RNA 2'-O-methyltransferase OS=Coffea arabica OX=13443 GN=LOC113708976 PE=3 SV=1	Small RNA 2'-O-methyltransferase OS=Arabidopsis thaliana OX=3702 GN=HEN1 PE=1 SV=1	24.4519	26.4554	22.9722	23.039	23.7447	26.3451	20.8138	24.9436	45.4087	41.5481	47.8822	47.408	42.6285	43.4952	35.4724	41.9181	34.7171	49.9573	41.865	38.35	36.4101	43.3284	39.4785	34.1454	18.759	22.4864	24.9935	17.0772	22.0224	25.5584	21.5809	23.5113	25.3082	27.2353	25.7622	27.5832	24.0379	27.4449	24.1911	25.9915	30.0758
AC01g007770.1	AC1.0ch01	2303479	2309223	-	1707	CAA3007204.1 vacuolar sorting-associated 45 homolog [Olea europaea subsp. europaea]	Vacuolar protein sorting-associated protein 45 homolog OS=Nyssa sinensis OX=561372 GN=F0562_002735 PE=3 SV=1	Vacuolar protein sorting-associated protein 45 homolog OS=Arabidopsis thaliana OX=3702 GN=VPS45 PE=1 SV=2	44.6792	39.1906	38.6322	38.0666	41.1412	40.0079	40.2892	32.1622	52.4967	53.1161	48.2252	55.4711	49.442	44.995	52.4212	54.2712	45.887	47.4358	46.1697	50.8776	45.3156	42.16	47.7379	40.5673	48.6742	47.6313	53.6745	47.6476	54.5875	50.8221	53.434	48.4594	52.8877	54.0769	47.1436	45.8461	42.96	48.4949	52.5435	49.5839	51.9916
AC01g007780.1	AC1.0ch01	2309819	2311893	+	1425	KAI5671232.1 hypothetical protein M9H77_11596 [Catharanthus roseus]	Uncharacterized protein OS=Handroanthus impetiginosus OX=429701 GN=CDL12_03176 PE=3 SV=1	Protein POLLENLESS 3 OS=Arabidopsis thaliana OX=3702 GN=MS5 PE=2 SV=2	1.47224	2.67369	1.8766	2.61806	1.64809	1.69968	2.47624	3.00181	1.18895	1.51414	2.05797	1.86646	0.524121	1.89453	0.749945	2.63533	0	0	0.16881	0	0.472858	0.194734	0.303098	0	0.165277	0.775394	0.204864	0	0.11714	0.0736553	0.18848	0.261236	0.129786	0.131255	0.392318	0.251902	0.246542	0.532911	0.166453	0.319896	0
AC01g007790.1	AC1.0ch01	2312360	2315017	+	861	KAI5671100.1 hypothetical protein M9H77_11464 [Catharanthus roseus]	uncharacterized protein LOC113707834 OS=Coffea arabica OX=13443 GN=LOC113707834 PE=4 SV=1	0	9.9856	9.92079	8.93005	9.11086	9.88853	8.69453	8.29877	10.2919	8.55129	8.53977	8.16329	8.28706	8.91005	9.63052	9.07434	8.72952	2.51573	2.5215	2.95418	4.09067	2.91596	4.08942	2.34901	3.6025	11.4868	10.4124	11.8821	12.439	9.37124	10.5327	10.3664	8.09833	9.79882	10.9598	9.41564	9.00549	8.50571	7.81603	10.2091	9.8368	3.73034
AC01g007800.1	AC1.0ch01	2315489	2321898	-	1185	KAI5671217.1 hypothetical protein M9H77_11581 [Catharanthus roseus]	Obg-like ATPase 1 (Fragment) OS=Davidia involucrata OX=16924 GN=Din_006145 PE=3 SV=1	Obg-like ATPase 1 OS=Arabidopsis thaliana OX=3702 GN=YchF1 PE=1 SV=1	88.2702	84.8544	80.8881	88.7	80.6953	94.6593	76.6297	83.5504	107.508	89.7584	88.5615	85.7076	90.4108	97.2525	96.5929	98.66	117.233	119.771	122.725	107.763	140.281	128.719	126.392	113.557	109.662	97.3673	110.217	117.327	97.6952	97.004	110.072	105.54	136.08	134.47	128.419	129.289	130.298	123.547	127.059	135.156	123.101
AC01g007830.1	AC1.0ch01	2326459	2329077	+	2322	KAI5671057.1 hypothetical protein M9H77_11421 [Catharanthus roseus]	probable receptor-like protein kinase At1g30570 isoform X3 OS=Coffea arabica OX=13443 GN=LOC113708899 PE=4 SV=1	Probable receptor-like protein kinase At1g30570 OS=Arabidopsis thaliana OX=3702 GN=At1g30570 PE=3 SV=1	20.2913	17.0975	16.1776	21.7299	16.1146	18.6965	15.0582	16.0811	10.6091	11.7498	10.2899	9.40694	14.326	10.7357	12.6741	12.2707	8.75475	9.69202	8.0185	6.903	7.25049	6.23149	6.66815	3.75913	23.1388	21.4895	21.8181	22.8751	16.8682	28.21	20.5443	26.2543	8.56585	9.31907	9.28487	10.4539	8.38244	8.43776	8.04521	8.15735	11.6573
AC01g007840.1	AC1.0ch01	2329673	2330440	+	354	KAI5671208.1 hypothetical protein M9H77_11572 [Catharanthus roseus]	N-acetyl-D-glucosamine kinase OS=Coffea canephora OX=49390 GN=GSCOC_T00003775001 PE=3 SV=1	0	5.44087	6.33242	5.62981	5.18377	5.24947	4.9683	5.7556	3.64505	7.95681	7.38902	7.6145	6.12197	9.17211	6.86766	6.22455	6.50596	5.53461	7.8009	6.4992	6.136	5.98954	7.30253	5.30421	6.10858	12.6437	7.5324	11.8821	11.7011	9.37124	9.94346	8.38734	9.27389	6.2946	4.85642	5.55784	5.60481	6.04029	5.86202	3.99486	5.03836	4.66292
AC01g007850.1	AC1.0ch01	2330459	2335250	+	1572	KAI5671208.1 hypothetical protein M9H77_11572 [Catharanthus roseus]	N-acetyl-D-glucosamine kinase OS=Quercus lobata OX=97700 PE=3 SV=1	0	12.354	11.1873	12.1656	11.4148	8.91189	12.813	7.89721	10.7922	14.8161	14.4146	16.258	14.1851	17.296	16.0246	15.3739	13.5884	14.2894	14.2622	12.8296	11.3772	14.2646	12.8525	12.1239	9.08456	18.2631	26.6957	23.6618	23.1913	18.1568	16.9407	21.7694	20.8989	10.4477	11.616	12.358	9.44632	11.7724	10.1253	13.3717	11.4363	9.09269
AC01g007860.1	AC1.0ch01	2336391	2337883	+	489	0	0	0	2.43239	1.89973	1.68247	2.5657	2.31953	3.20325	1.87392	3.71653	3.6583	3.63394	2.74396	3.28496	2.70796	2.84179	3.97471	2.63533	3.72328	2.5215	1.6881	1.66183	2.04905	2.04471	2.04591	1.72293	2.89235	3.43389	4.09729	3.58411	2.22567	4.1247	4.14655	2.48175	2.85528	2.29695	3.72703	2.83389	3.08178	2.75338	4.66067	2.87906	3.49719
AC01g007870.1	AC1.0ch01	2338053	2343289	-	2727	KAI5671215.1 hypothetical protein M9H77_11579 [Catharanthus roseus]	LOW QUALITY PROTEIN: WPP domain-associated protein-like OS=Coffea arabica OX=13443 GN=LOC113708824 PE=4 SV=1	WPP domain-associated protein (Fragment) OS=Solanum lycopersicum OX=4081 GN=WAP PE=1 SV=1	34.5015	34.8283	33.0024	37.2812	33.3891	34.059	32.0573	35.8073	44.2655	42.4566	54.9479	54.7991	47.2582	47.6	45.4467	51.7183	34.3146	31.834	40.2613	39.3727	31.7603	30.0864	37.0537	33.049	58.4255	52.2837	60.0253	52.813	55.6417	57.1565	71.9992	51.8554	48.6696	48.0392	46.9474	45.4053	45.9185	47.7844	48.0493	56.0618	34.9719
AC01g007880.1	AC1.0ch01	2347071	2349277	+	1758	KAI5671064.1 hypothetical protein M9H77_11428 [Catharanthus roseus]	Cationic amino acid transporter 1 OS=Nicotiana attenuata OX=49451 GN=CAT1_1 PE=4 SV=1	Cationic amino acid transporter 1 OS=Arabidopsis thaliana OX=3702 GN=CAT1 PE=1 SV=1	1.53625	2.53297	1.55305	2.35626	1.77017	1.96117	1.27159	1.07207	0.503017	0.363394	0.823189	0.149316	0.524121	0.710448	0.82494	0.741185	4.42769	1.96992	2.02573	1.9175	2.91596	0.778937	2.12168	11.5906	6.28054	4.8739	2.66324	3.79494	2.92851	3.24083	1.8848	7.05338	0.259571	0.0656273	0.653864	0.251902	0.369814	0.444093	0.332905	0.319896	0.699438
AC01g007890.1	AC1.0ch01	2349766	2353506	+	1137	KAI5671091.1 hypothetical protein M9H77_11455 [Catharanthus roseus]	DNA-damage-repair/toleration protein DRT111, chloroplastic-like OS=Coffea arabica OX=13443 GN=LOC113707707 PE=4 SV=1	DNA-damage-repair/toleration protein DRT111, chloroplastic OS=Arabidopsis thaliana OX=3702 GN=DRT111 PE=1 SV=2	29.5087	30.677	32.4847	31.1026	28.2617	27.4564	30.3173	30.6613	30.684	30.7674	29.3604	33.0736	31.4472	29.8388	27.823	29.8121	25.3586	23.0087	19.6664	23.01	20.4117	22.2971	24.854	24.7476	24.9569	22.8187	28.0664	27.4079	24.9509	25.7057	28.1777	20.1152	21.2848	25.7259	26.5469	25.1902	25.0857	21.9382	24.3576	22.3127	28.4438
AC01g007920.1	AC1.0ch01	2355362	2356348	+	987	CDP17301.1 unnamed protein product [Coffea canephora]	Serine aminopeptidase S33 domain-containing protein OS=Coffea canephora OX=49390 GN=GSCOC_T00003777001 PE=4 SV=1	Caffeoylshikimate esterase OS=Arabidopsis thaliana OX=3702 GN=CSE PE=1 SV=1	2.75244	3.16621	3.17081	2.5657	2.8689	3.20325	2.81087	4.35977	1.46332	0.969052	0.891788	1.64248	1.39765	1.34196	1.12492	0.576477	1.61007	1.41834	1.85691	2.04533	1.97024	2.62891	1.89436	1.72293	0.165277	0	1.02432	0.843321	0.702843	0.810208	0.0942398	0.914328	2.66061	1.64068	2.4193	2.26712	1.41762	2.66456	1.88646	2.31925	3.84691
AC01g007960.1	AC1.0ch01	2364757	2368069	+	1527	KAA8537081.1 hypothetical protein F0562_029559 [Nyssa sinensis]	WRKY domain-containing protein OS=Nyssa sinensis OX=561372 GN=F0562_029559 PE=4 SV=1	Probable WRKY transcription factor 35 OS=Arabidopsis thaliana OX=3702 GN=WRKY35 PE=2 SV=1	3.26452	4.50305	5.43568	4.71251	5.49363	4.11846	4.75171	4.07388	7.63671	10.7807	10.0155	7.46582	7.33769	7.89387	7.04948	9.30599	0.201259	0	0.0844052	0	0	0.0973671	0.227323	0	10.9083	5.76007	10.1408	9.59277	9.95694	7.14456	11.0261	9.66575	2.20636	2.62509	1.63466	1.57439	1.9107	1.95401	2.27485	3.03901	0
AC01g007970.1	AC1.0ch01	2369002	2375673	+	2436	KAF9679271.1 hypothetical protein SADUNF_Sadunf07G0122600 [Salix dunnii]	Enoyl reductase (ER) domain-containing protein OS=Salix dunnii OX=1413687 GN=SADUNF_Sadunf07G0122600 PE=4 SV=1	2-alkenal reductase (NADP(+)-dependent) OS=Nicotiana tabacum OX=4097 GN=DBR PE=1 SV=1	78.2206	77.0444	84.3178	72.9392	74.5302	75.7666	72.4804	70.1137	109.017	99.8123	129.79	96.1598	114.608	120.539	107.467	118.754	190.491	160.746	185.945	151.738	207.506	188.405	172.311	179.812	43.8811	36.4435	46.6066	48.2801	43.9277	41.3943	49.7586	31.0871	82.933	98.9003	85.1985	93.6445	83.5162	83.5783	85.7231	83.7328	125.083
AC01g007980.1	AC1.0ch01	2375251	2377752	-	1995	KAI5671055.1 hypothetical protein M9H77_11419 [Catharanthus roseus]	nitrate regulatory gene2 protein-like OS=Coffea arabica OX=13443 GN=LOC113709693 PE=4 SV=1	Protein ALTERED PHOSPHATE STARVATION RESPONSE 1 OS=Arabidopsis thaliana OX=3702 GN=APSR1 PE=2 SV=1	13.3781	13.1574	15.0775	16.5462	12.3912	14.7088	17.1329	15.2235	1.32614	1.69584	2.33237	1.64248	2.00913	2.21028	2.54981	2.05885	1.20755	0.787969	1.85691	0.639166	0.788097	0.973671	0.909293	2.03619	3.55346	5.31699	3.07297	2.63538	3.63135	4.56663	3.39263	4.70226	7.98182	8.59717	5.95016	9.25739	8.9988	5.15148	8.4336	5.27828	3.14747
AC01g007990.1	AC1.0ch01	2379095	2387082	-	4818	KAI5671050.1 hypothetical protein M9H77_11414 [Catharanthus roseus]	ABC-type xenobiotic transporter OS=Coffea arabica OX=13443 GN=LOC113708630 PE=3 SV=1	ABC transporter C family member 2 OS=Arabidopsis thaliana OX=3702 GN=ABCC2 PE=1 SV=2	138.262	159.577	178.083	119.593	124.278	129.895	159.484	131.579	347.95	449.337	610.258	225.617	298.661	289.626	352.024	221.12	785.512	922.949	635.234	512.611	538.349	650.607	1101.84	644.847	598.221	219.326	304.326	580.943	385.275	301.029	337.755	535.535	66.58	69.6962	57.3439	62.7865	58.3689	54.5346	76.6792	70.8569	488.324
AC01g008000.1	AC1.0ch01	2388193	2391126	-	1020	KAI5671083.1 hypothetical protein M9H77_11447 [Catharanthus roseus]	phytochromobilin:ferredoxin oxidoreductase, chloroplastic isoform X2 OS=Coffea arabica OX=13443 GN=LOC113702600 PE=3 SV=1	Phytochromobilin:ferredoxin oxidoreductase, chloroplastic OS=Arabidopsis thaliana OX=3702 GN=HY2 PE=1 SV=1	29.0607	27.159	25.6254	30.1077	28.3227	29.8752	26.4356	33.1628	25.5167	25.9827	23.8039	25.9811	22.7119	19.9715	24.1482	26.3533	35.7234	32.7007	30.0483	27.4842	34.2034	30.0864	28.9458	25.844	25.4527	18.6095	18.2329	24.6671	22.491	23.3487	26.1044	25.0787	26.5412	25.0696	24.3237	26.3867	22.4354	24.8692	30.5163	24.0722	34.8553
AC01g008010.1	AC1.0ch01	2404007	2408319	+	1755	ADF87507.1 ketol-acid reductoisomerase [Catharanthus roseus]	Ketol-acid reductoisomerase OS=Catharanthus roseus OX=4058 GN=KARI PE=2 SV=1	Ketol-acid reductoisomerase, chloroplastic OS=Arabidopsis thaliana OX=3702 GN=At3g58610 PE=1 SV=2	214.69	201.863	210.244	196.721	205.095	185.592	205.93	204.838	240.899	203.804	195.919	174.999	182.569	184.559	193.186	190.32	261.636	265.467	252.878	282.512	258.575	262.891	275.895	314.044	252.709	219.104	242.047	248.358	241.192	244.02	231.924	234.198	360.869	369.875	354.133	277.281	316.067	312.819	306.994	342.848	197.824
AC01g008020.1	AC1.0ch01	2409173	2419224	-	2055	KAI5671082.1 hypothetical protein M9H77_11446 [Catharanthus roseus]	LOW QUALITY PROTEIN: 30-kDa cleavage and polyadenylation specificity factor 30-like OS=Coffea arabica OX=13443 GN=LOC113708879 PE=4 SV=1	30-kDa cleavage and polyadenylation specificity factor 30 OS=Arabidopsis thaliana OX=3702 GN=CPSF30 PE=1 SV=1	40.6465	36.9391	35.9143	35.5533	34.6709	38.0467	39.2853	34.9496	50.6218	48.0286	48.6368	54.2765	50.2282	46.4159	48.4465	50.1535	41.5599	43.9687	38.8264	44.9973	41.848	41.9652	43.0398	44.1698	52.0624	46.5236	48.5529	51.8642	48.1447	52.4426	55.036	53.5535	36.7293	41.0827	35.9625	33.6289	37.1046	40.8565	39.7267	40.067	34.9719
AC01g008030.1	AC1.0ch01	2419759	2422575	-	1515	KAI5671080.1 hypothetical protein M9H77_11444 [Catharanthus roseus]	WD_REPEATS_REGION domain-containing protein OS=Coffea canephora OX=49390 GN=GSCOC_T00020762001 PE=4 SV=1	U3 snoRNP-associated protein-like YAO OS=Arabidopsis thaliana OX=3702 GN=YAO PE=2 SV=1	13.2501	10.6947	13.4598	9.79156	12.2691	14.1204	12.2474	10.2204	16.4166	13.3245	8.43769	8.5857	10.0456	9.7884	12.2991	12.7649	14.5912	11.6619	12.9984	16.6183	13.24	17.0392	17.2008	18.639	9.834	7.97548	11.9846	11.3848	8.78554	16.6461	14.0417	9.27389	16.6775	18.1131	13.4696	16.6885	17.5045	17.9413	18.3653	18.314	8.85955
AC01g008050.1	AC1.0ch01	2425913	2439898	+	5202	KAI5671073.1 hypothetical protein M9H77_11437 [Catharanthus roseus]	187-kDa microtubule-associated protein AIR9 OS=Coffea canephora OX=49390 GN=GSCOC_T00020763001 PE=4 SV=1	187-kDa microtubule-associated protein AIR9 OS=Arabidopsis thaliana OX=3702 GN=AIR9 PE=1 SV=1	281.325	274.968	262.789	275.944	253.928	275.61	263.285	225.993	95.5732	92.7867	83.2107	95.0399	107.794	94.0949	91.5683	100.636	54.4404	46.963	67.1021	78.6175	76.4454	81.7884	75.9259	92.2553	298.491	224.532	201.894	204.822	234.164	243.799	199.223	242.297	211.745	219.655	234.41	220.603	274.34	209.434	220.106	227.446	89.4115
AC01g008070.1	AC1.0ch01	2443233	2445053	+	1821	KAI5671067.1 hypothetical protein M9H77_11431 [Catharanthus roseus]	cationic amino acid transporter 1-like OS=Coffea arabica OX=13443 GN=LOC113708263 PE=4 SV=1	Cationic amino acid transporter 1 OS=Arabidopsis thaliana OX=3702 GN=CAT1 PE=1 SV=1	30.0208	26.5962	30.8022	26.8613	34.1215	30.5289	28.3764	24.1574	67.2213	68.3787	78.4774	85.3343	76.9584	86.5168	102.368	94.8717	25.6605	32.3067	29.6262	19.6863	23.8005	34.2732	48.8745	52.6278	26.8576	33.3419	35.1342	27.8296	19.6796	20.7708	24.8793	14.6292	7.65735	7.28463	10.9195	7.1792	9.36861	5.77321	8.82199	7.11768	16.7865
AC01g008110.1	AC1.0ch01	2449827	2452321	-	843	KAI5671089.1 hypothetical protein M9H77_11453 [Catharanthus roseus]	Lysine--tRNA ligase OS=Coffea canephora OX=49390 GN=GSCOC_T00027231001 PE=3 SV=1	Lysine--tRNA ligase, cytoplasmic OS=Arabidopsis thaliana OX=3702 GN=At3g11710 PE=1 SV=1	2.36838	2.39225	2.39429	2.46098	1.46497	1.69968	1.60621	1.92973	1.50905	1.57471	1.50918	2.23975	1.22295	0.631509	1.12492	1.64708	0.905664	1.49714	1.77251	2.04533	1.26096	2.04471	1.51549	1.09641	0.247916	1.44002	0	0.63249	0.468562	0	0.282719	0.130618	0.584035	0.853155	0.653864	0.755705	0.677991	1.15464	1.16517	1.67945	0.932584
AC01g008120.1	AC1.0ch01	2454738	2458079	+	963	KAI5671098.1 hypothetical protein M9H77_11462 [Catharanthus roseus]	Arf-GAP domain-containing protein OS=Nyssa sinensis OX=561372 GN=F0562_013619 PE=4 SV=1	ADP-ribosylation factor GTPase-activating protein AGD12 OS=Arabidopsis thaliana OX=3702 GN=AGD12 PE=1 SV=1	21.7635	21.3191	22.9075	24.6622	17.6407	20.5269	23.1562	21.9418	14.6332	13.1428	16.258	13.8864	15.2869	16.1824	12.2241	17.212	25.4592	24.2695	24.8151	18.6637	32.3908	25.0233	20.6106	18.1691	15.3708	11.4094	12.1894	17.4989	14.5254	15.9832	16.492	12.1475	10.8371	11.8129	11.0503	11.8394	11.834	11.3688	10.9859	9.91677	31.5913
AC01g008130.1	AC1.0ch01	2461223	2464631	+	3306	KAI5671219.1 hypothetical protein M9H77_11583 [Catharanthus roseus]	probable LRR receptor-like serine/threonine-protein kinase At4g20940 OS=Sesamum indicum OX=4182 GN=LOC105175797 PE=3 SV=1	LRR receptor-like serine/threonine-protein kinase GHR1 OS=Arabidopsis thaliana OX=3702 GN=GHR1 PE=1 SV=2	43.847	53.8959	43.4855	51.0522	40.7749	51.3173	47.9187	44.5268	11.2036	9.02429	13.2396	7.98843	12.2295	9.7884	9.5243	8.4001	18.9183	18.5961	21.6077	25.8223	23.1701	19.5708	22.0503	21.7716	12.6437	12.1848	5.94107	4.74368	9.60552	8.54401	9.42398	12.67	17.0019	16.8662	16.5428	16.3736	19.3536	13.6781	19.1975	16.1547	26.8118
AC01g008140.1	AC1.0ch01	2465441	2468879	-	681	KAI5671096.1 hypothetical protein M9H77_11460 [Catharanthus roseus]	Nuclear transcription factor Y subunit OS=Coffea arabica OX=13443 GN=LOC113709287 PE=3 SV=1	Nuclear transcription factor Y subunit A-7 OS=Arabidopsis thaliana OX=3702 GN=NFYA7 PE=1 SV=1	15.0424	18.6455	17.5365	16.2844	18.9225	17.4544	18.6053	22.0847	13.6729	17.3218	17.5614	20.1577	14.5007	18.5506	16.6488	16.3061	24.9561	23.0875	18.9912	21.0925	26.0072	23.4655	20.6864	17.6992	20.4118	14.954	17.4135	21.7155	19.0939	14.6574	19.6961	17.111	16.0285	16.2099	17.0005	18.4518	16.6416	17.142	18.5317	15.7549	27.1615
AC01g008150.1	AC1.0ch01	2470013	2474712	-	2496	KAI5671095.1 hypothetical protein M9H77_11459 [Catharanthus roseus]	Uncharacterized protein OS=Coffea canephora OX=49390 GN=GSCOC_T00003802001 PE=3 SV=1	Homeobox-leucine zipper protein ATHB-14 OS=Arabidopsis thaliana OX=3702 GN=ATHB-14 PE=1 SV=1	56.8411	67.4051	67.1048	59.4824	59.2091	60.7963	67.2602	64.5389	40.5614	36.824	38.0725	35.7613	38.0861	39.0746	36.4473	33.8475	37.9372	35.4586	32.918	38.2222	34.5975	35.2469	30.1582	31.1694	46.6082	43.2005	39.8461	38.8982	41.702	47.9496	34.7745	46.7613	138.027	141.558	145.092	123.117	144.967	143.708	137.434	146.592	42.7823
AC01g008190.1	AC1.0ch01	2480038	2483542	-	363	KAI5671094.1 hypothetical protein M9H77_11458 [Catharanthus roseus]	KxDL domain-containing protein OS=Coffea canephora OX=49390 GN=GSCOC_T00003803001 PE=3 SV=1	KxDL motif-containing protein LO9-177 OS=Oryza sativa subsp. indica OX=39946 GN=LO9-177 PE=3 SV=1	6.52905	5.4881	5.75923	4.55543	7.20276	3.98772	6.49178	6.2895	7.04224	5.75374	8.50629	9.25762	6.28945	7.49917	6.37453	7.57656	12.8805	9.92841	11.7323	7.2865	11.4274	10.1262	9.92644	10.3376	3.22291	4.20928	2.76567	5.37617	4.56848	2.7989	3.67535	5.22473	5.12653	5.57832	6.47325	4.78613	6.90319	6.75021	5.88132	6.39792	9.09269
AC01g008200.1	AC1.0ch01	2485065	2496080	+	2313	KAI5671085.1 hypothetical protein M9H77_11449 [Catharanthus roseus]	serine/threonine-protein phosphatase 6 regulatory subunit 1-like isoform X1 OS=Coffea arabica OX=13443 GN=LOC113710229 PE=3 SV=1	Serine/threonine-protein phosphatase 6 regulatory subunit 3 OS=Homo sapiens OX=9606 GN=PPP6R3 PE=1 SV=2	61.3859	66.42	63.3516	53.3561	58.2325	61.7116	56.1505	55.9623	77.8761	79.3411	81.1528	77.5699	76.7837	77.3599	77.9943	73.7891	73.2581	69.9717	76.7243	71.9701	59.3437	68.3517	79.7147	60.4593	90.2414	96.7027	95.979	84.3321	95.0009	92.3637	90.0933	86.5999	63.8545	59.5239	64.2095	65.8093	65.7035	69.6338	58.6468	67.658	54.6727
AC01g008220.1	AC1.0ch01	2497136	2499369	+	747	KAI5671056.1 hypothetical protein M9H77_11420 [Catharanthus roseus]	exopolyphosphatase PRUNE1-like isoform X2 OS=Coffea arabica OX=13443 GN=LOC113709482 PE=4 SV=1	0	0.512082	1.47756	1.2295	1.20431	1.77017	1.24208	3.1455	1.64385	0.914576	0.666223	1.44058	1.11987	0.698827	0.789387	0.974929	0.494124	1.10692	1.65474	1.6037	0.255667	1.26096	2.33681	0.681969	0.783152	2.39652	1.32925	1.22919	1.89747	1.1714	0.883863	0.848158	0.522473	0.584035	1.11566	0.261546	0.755705	0.862898	0.977004	1.16517	0.719766	0.932584
AC01g008220.2	AC1.0ch01	2497136	2499813	+	870	KAI5671056.1 hypothetical protein M9H77_11420 [Catharanthus roseus]	exopolyphosphatase PRUNE1-like isoform X1 OS=Coffea arabica OX=13443 GN=LOC113709482 PE=4 SV=1	0	1.66427	3.86981	2.52371	3.03695	3.4793	2.74564	2.8778	2.57298	1.60051	1.81697	3.15556	2.01577	1.92178	1.97347	2.6998	1.40002	3.01888	3.07308	3.03859	2.42883	2.52191	1.75261	1.89436	2.03619	1.90069	3.10158	0.92189	1.05415	1.52283	2.35697	1.13088	0.783709	1.49254	2.03445	3.79241	2.01521	1.78743	1.4211	2.27485	1.67945	2.09831
AC01g008240.1	AC1.0ch01	2502208	2507256	+	435	KAI5671056.1 hypothetical protein M9H77_11420 [Catharanthus roseus]	DHHA2 domain-containing protein OS=Coffea canephora OX=49390 GN=GSCOC_T00036281001 PE=4 SV=1	0	1.08817	3.51801	2.13545	2.25153	1.52601	3.39937	2.67702	2.00121	2.28644	1.33245	1.23478	0.970557	0.436767	1.10514	1.3499	0.905893	0.402517	1.02436	1.35048	1.27833	2.20667	2.23944	2.19746	0.939782	0.909025	1.77233	0.614593	1.79206	0.585702	1.3258	1.69632	0.130618	1.23296	0.656273	1.4385	1.51141	1.29435	2.48692	1.66453	1.99935	3.73034
AC01g008270.1	AC1.0ch01	2507405	2515851	+	1602	KAI5671011.1 hypothetical protein M9H77_11375 [Catharanthus roseus]	PLASTID TRANSCRIPTIONALLY ACTIVE 12 isoform X1 OS=Olea europaea subsp. europaea OX=158383 GN=OLEA9_A079719 PE=4 SV=1	Protein PLASTID TRANSCRIPTIONALLY ACTIVE 12, chloroplastic OS=Arabidopsis thaliana OX=3702 GN=PTAC12 PE=1 SV=1	9.15347	7.45818	7.50642	8.22072	7.2638	7.45245	8.36569	8.29071	6.31057	5.45092	4.04735	3.73291	6.63886	5.60465	5.84957	6.01184	10.9686	8.51007	7.84968	13.1668	9.61479	9.05514	9.24447	8.92793	4.87568	5.53853	5.53134	5.16534	8.90268	5.67146	4.90047	6.53091	9.47435	8.40029	8.69639	7.99788	8.9988	9.85886	8.71102	11.1964	6.17837
AC01g008270.2	AC1.0ch01	2507405	2515851	+	1602	KAI5671011.1 hypothetical protein M9H77_11375 [Catharanthus roseus]	PLASTID TRANSCRIPTIONALLY ACTIVE 12 isoform X1 OS=Olea europaea subsp. europaea OX=158383 GN=OLEA9_A079719 PE=4 SV=1	Protein PLASTID TRANSCRIPTIONALLY ACTIVE 12, chloroplastic OS=Arabidopsis thaliana OX=3702 GN=PTAC12 PE=1 SV=1	8.44936	10.554	7.377	6.91169	8.66773	5.88352	7.62951	7.14716	5.53318	5.39035	5.69373	4.62881	3.40678	3.868	4.94964	4.69417	13.1824	9.84962	6.66801	10.0988	7.48692	9.54198	11.0631	12.0605	5.86735	4.98467	7.47755	6.00866	6.44273	6.03973	6.03135	4.57164	8.63075	8.6628	11.3118	8.37573	8.81389	8.34894	8.4336	7.83745	5.47893
AC01g008270.3	AC1.0ch01	2507405	2515851	+	1602	KAI5671011.1 hypothetical protein M9H77_11375 [Catharanthus roseus]	PLASTID TRANSCRIPTIONALLY ACTIVE 12 isoform X1 OS=Olea europaea subsp. europaea OX=158383 GN=OLEA9_A079719 PE=4 SV=1	Protein PLASTID TRANSCRIPTIONALLY ACTIVE 12, chloroplastic OS=Arabidopsis thaliana OX=3702 GN=PTAC12 PE=1 SV=1	8.64139	6.82494	9.64186	7.59238	6.28715	8.49841	7.29488	7.64747	6.53922	4.2396	4.39034	4.70347	3.31943	4.57844	4.49967	6.01184	9.35852	9.14045	11.1415	15.0843	10.9546	8.66567	12.1239	12.6871	4.87568	4.43082	5.83863	5.37617	3.27993	5.74511	5.74863	4.96349	9.9935	8.79406	11.1811	5.85672	7.45791	9.77004	8.4336	6.95774	6.0618
AC01g008280.1	AC1.0ch01	2530017	2534313	+	2454	KAI5671009.1 hypothetical protein M9H77_11373 [Catharanthus roseus]	Auxin response factor OS=Coffea canephora OX=49390 GN=GSCOC_T00020853001 PE=3 SV=1	Auxin response factor 6 OS=Oryza sativa subsp. indica OX=39946 GN=ARF6 PE=3 SV=1	132.693	120.105	133.562	111.372	129.894	129.176	135.859	120.859	168.373	152.626	93.5006	112.361	125.265	106.094	129.141	134.072	58.0631	41.6836	64.57	70.9475	59.5013	79.6463	52.3601	79.4116	174.616	146.106	148.015	105.204	146.66	143.481	131.465	110.634	124.27	144.183	187.332	158.068	165.492	143.442	149.752	158.109	87.7795
AC01g008300.1	AC1.0ch01	2536267	2541370	+	3531	KAI5676323.1 hypothetical protein M9H77_07273 [Catharanthus roseus]	oxoglutarate dehydrogenase (succinyl-transferring) OS=Coffea canephora OX=49390 GN=GSCOC_T00029823001 PE=3 SV=1	2-oxoglutarate dehydrogenase, mitochondrial OS=Dictyostelium discoideum OX=44689 GN=ogdh PE=3 SV=1	166.427	152.822	151.358	144.203	155.226	138.263	147.705	117.928	238.293	227.788	254.297	207.774	227.643	219.844	228.208	251.015	180.831	204.636	194.132	174.237	183.863	187.432	225.732	213.331	288.74	276.04	307.604	280.826	291.797	276.06	293.463	247.913	193.186	199.048	188.117	168.018	190.947	174.706	179.269	186.659	141.286
AC01g008310.1	AC1.0ch01	2544771	2545607	+	747	KAI5670984.1 hypothetical protein M9H77_11348 [Catharanthus roseus]	Heme-binding protein 2 OS=Vitis vinifera OX=29760 GN=HEBP2_2 PE=3 SV=1	0	0.128021	4.99557	8.80063	6.80696	5.06635	3.0725	8.63339	8.14777	2.46936	16.7161	18.8648	26.0557	14.2386	8.68325	12.3741	14.1649	0.905664	16.6262	18.5691	13.2947	16.3136	6.8157	12.2754	20.5186	0.661109	1.21848	3.89242	7.80072	1.40569	1.3258	4.52351	2.48175	93.0563	309.498	170.135	320.608	242.29	338.576	215.279	294.624	0.233146
AC01g008320.1	AC1.0ch01	2546454	2552838	+	1029	KAI5670985.1 hypothetical protein M9H77_11349 [Catharanthus roseus]	ALA-interacting subunit OS=Vitis vinifera OX=29760 GN=VIT_10s0003g03980 PE=3 SV=1	Putative ALA-interacting subunit 2 OS=Arabidopsis thaliana OX=3702 GN=ALIS2 PE=2 SV=1	29.7648	26.5258	32.8082	24.2433	29.6656	25.8875	22.3531	27.6595	31.2328	42.0326	49.8716	45.1682	40.3573	38.7589	36.2224	37.3887	43.5725	66.9774	66.0893	55.8631	66.5942	53.7466	61.7561	46.6758	51.236	55.9391	58.8985	59.6649	60.2102	52.6635	50.2298	47.1532	34.4581	46.661	42.8281	47.0426	41.2958	46.7186	46.3293	42.1463	41.0337
AC01g008330.1	AC1.0ch01	2556327	2556515	-	189	0	0	0	0.320051	0.281441	0.194131	0.471251	1.03769	0.392234	1.13773	1.0006	0.503017	0.363394	1.16618	0.970557	0.786181	0.789387	0.149989	0.823539	5.73587	5.67338	9.95982	14.3173	14.1857	13.2419	11.5177	14.7233	0	0	0.204864	0.105415	0	0.0736553	0.18848	0	0.259571	0.196882	0.653864	1.00761	0.862898	0.977004	0.388389	0.719766	6.52809
AC01g008340.1	AC1.0ch01	2558035	2564719	-	1530	KAI5670987.1 hypothetical protein M9H77_11351 [Catharanthus roseus]	ATP-dependent RNA helicase OS=Davidia involucrata OX=16924 GN=Din_040321 PE=3 SV=1	DEAD-box ATP-dependent RNA helicase 1 OS=Arabidopsis thaliana OX=3702 GN=RH1 PE=2 SV=3	11.2658	14.4942	12.6833	9.7392	14.1003	10.525	10.8419	11.7213	19.8006	17.5641	16.8754	17.47	16.5972	13.7353	13.724	18.7767	12.7799	16.5474	15.1929	10.9937	13.9493	15.0919	11.6693	13.9401	10.8257	10.3017	11.4724	9.90902	10.3084	12.0795	11.6857	11.625	12.3296	13.0598	13.2734	12.784	13.3133	12.7011	13.982	13.5156	12.5899
AC01g008350.1	AC1.0ch01	2566816	2569679	+	1368	KAI5670991.1 hypothetical protein M9H77_11355 [Catharanthus roseus]	non-specific serine/threonine protein kinase OS=Coffea arabica OX=13443 GN=LOC113710203 PE=3 SV=1	CBL-interacting serine/threonine-protein kinase 23 OS=Arabidopsis thaliana OX=3702 GN=CIPK23 PE=1 SV=1	177.18	184.203	176.142	197.14	170.486	181.67	179.628	165.242	323.714	324.753	340.938	341.039	323.208	316.702	296.003	329.498	297.46	300.689	302.339	290.949	293.724	282.754	287.64	235.885	400.798	323.893	325.734	418.182	336.427	343.528	450.184	373.568	222.063	226.677	223.556	230.175	215.601	202.151	225.21	225.447	275.579
AC01g008370.1	AC1.0ch01	2570275	2571331	+	984	KAI5670992.1 hypothetical protein M9H77_11356 [Catharanthus roseus]	transcription termination factor MTEF1, chloroplastic-like OS=Coffea arabica OX=13443 GN=LOC113709253 PE=3 SV=1	Transcription termination factor MTEF1, chloroplastic OS=Arabidopsis thaliana OX=3702 GN=MTERF1 PE=2 SV=2	24.5799	23.2189	24.9135	23.5626	18.3731	25.4299	19.4084	30.161	5.62464	7.14676	5.00774	7.46582	6.28945	7.10448	4.79965	6.01184	16.1007	15.6018	20.9325	25.0553	24.431	17.5261	15.5337	22.2415	2.89235	3.32312	3.07297	4.95451	3.63135	3.97739	3.58111	5.35535	26.2167	22.1164	23.7353	32.1175	22.8052	21.7605	23.0814	23.3524	52.1081
AC01g008380.1	AC1.0ch01	2571786	2581203	+	1167	UES73138.1 farnesyl diphosphate synthase [Gymnema sylvestre]_x0001_UES73139.1 geranylgeranyl diphosphate synthase [Gymnema sylvestre]	Geranyl diphosphate synthase OS=Catharanthus roseus OX=4058 GN=IDS3 PE=2 SV=1	Solanesyl-diphosphate synthase 1, mitochondrial OS=Oryza sativa subsp. japonica OX=39947 GN=SPS1 PE=1 SV=1	21.6995	21.0377	23.2311	21.6252	22.646	20.2001	21.3492	21.513	62.9686	61.1108	64.4832	61.4437	62.0209	55.0992	55.8709	54.6007	54.6417	68.5533	55.4542	42.3128	52.0932	52.1888	56.8308	51.0615	45.6992	53.1699	49.4747	59.9812	44.8648	47.5077	51.1722	42.3203	31.1486	28.2197	30.4047	22.9231	24.6542	26.2015	28.0195	29.5104	45.3469
AC01g008400.1	AC1.0ch01	2583042	2586414	-	1560	KAI5670994.1 hypothetical protein M9H77_11358 [Catharanthus roseus]	J domain-containing protein OS=Coffea canephora OX=49390 GN=GSCOC_T00033320001 PE=4 SV=1	J domain-containing protein required for chloroplast accumulation response 1 OS=Arabidopsis thaliana OX=3702 GN=JAC1 PE=1 SV=1	18.627	18.0826	18.8955	20.0544	20.0212	22.7496	21.1485	17.0817	35.5313	32.5844	30.801	37.1051	37.3873	37.4169	38.8472	45.8711	17.2076	13.9471	14.6865	18.1523	18.4415	20.0576	21.1411	33.5189	10.5777	8.86164	12.4967	9.48736	17.2197	16.6461	13.5705	20.8989	56.0025	63.396	56.69	63.2273	66.135	59.0643	50.7126	63.9792	12.1236
AC01g008410.1	AC1.0ch01	2590063	2595658	+	1008	KAI5670996.1 hypothetical protein M9H77_11360 [Catharanthus roseus]	Hydrolase OS=Olea europaea subsp. europaea OX=158383 GN=OLEA9_A087028 PE=4 SV=1	Putative hydrolase C777.06c OS=Schizosaccharomyces pombe (strain 972 / ATCC 24843) OX=284812 GN=SPCC777.06c PE=4 SV=1	19.4591	18.5047	20.7721	20.3162	24.172	18.1735	21.0815	17.2961	16.5538	16.595	12.5536	14.1104	14.4133	12.3934	17.6987	18.7767	11.1699	13.4743	14.5177	14.0617	18.9143	16.7471	11.8966	18.3258	12.9743	12.4063	10.2432	9.90902	9.95694	10.2381	9.98942	14.8905	18.2998	17.1287	17.0005	18.8297	19.1687	15.7209	17.1446	18.0741	20.8666
AC01g008450.1	AC1.0ch01	2596894	2600591	-	1683	KAI5670997.1 hypothetical protein M9H77_11361 [Catharanthus roseus]	Methyltransferase domain-containing protein OS=Coffea canephora OX=49390 GN=GSCOC_T00026141001 PE=4 SV=1	Probable protein arginine N-methyltransferase 3 OS=Arabidopsis thaliana OX=3702 GN=PRMT3 PE=2 SV=1	12.482	13.5092	14.6893	11.4148	13.8562	12.813	13.519	11.0066	17.7428	17.4429	13.857	15.3049	16.7719	12.2355	13.949	13.0119	20.8303	14.9714	18.9068	22.1152	26.2436	23.5628	31.5221	29.9164	10.8257	7.97548	10.3457	10.1198	11.3626	11.8585	11.4973	9.40451	14.9902	23.0352	16.4774	17.5701	20.463	14.1222	17.644	20.9532	17.2528
AC01g008470.1	AC1.0ch01	2608781	2612813	+	2049	KAI5671003.1 hypothetical protein M9H77_11367 [Catharanthus roseus]	Remorin C-terminal domain-containing protein OS=Coffea canephora OX=49390 GN=GSCOC_T00020856001 PE=3 SV=1	0	51.2082	53.9663	62.7045	65.0327	54.0207	57.1355	57.7567	56.0338	35.8514	35.5521	37.2493	35.0894	31.6219	35.5224	32.6976	41.8358	50.1134	51.1392	78.9189	57.9085	68.7221	72.2464	108.585	125.931	156.766	181.553	154.263	120.068	145.137	121.163	140.606	107.629	60.0259	50.4674	69.7673	55.9222	55.7802	67.6797	52.5435	68.6177	43.8314
AC01g008480.1	AC1.0ch01	2612965	2615106	+	2142	XP_034697672.1 pentatricopeptide repeat-containing protein At4g19191, mitochondrial-like [Vitis riparia]	Pentatricopeptide repeat-containing protein, chloroplastic OS=Vitis vinifera OX=29760 GN=PCMP-H40_1 PE=4 SV=1	Pentatricopeptide repeat-containing protein At1g11290, chloroplastic OS=Arabidopsis thaliana OX=3702 GN=PCMP-H40 PE=2 SV=1	6.91311	11.0466	10.1595	10.9959	6.10403	7.97543	8.36569	7.43305	7.59098	5.69318	7.34011	7.09253	5.85268	5.36783	5.54959	6.75302	11.3711	14.6562	8.27171	10.2267	10.4817	11.2946	11.5935	11.434	11.1562	10.0801	13.1113	7.37906	11.2455	10.68	9.80094	8.6208	11.6807	11.8129	9.08871	9.32036	10.7862	10.4806	9.37683	9.03706	9.09269
AC01g008490.1	AC1.0ch01	2615323	2617056	-	1011	KAI5670982.1 hypothetical protein M9H77_11346 [Catharanthus roseus]	WD_REPEATS_REGION domain-containing protein OS=Coffea canephora OX=49390 GN=GSCOC_T00010177001 PE=4 SV=1	p21-activated protein kinase-interacting protein 1-like OS=Danio rerio OX=7955 GN=pak1ip1 PE=2 SV=1	25.2201	23.5707	22.1957	21.2063	20.8758	18.7619	21.6169	19.3688	38.7323	30.828	23.0493	22.5468	21.2269	26.7602	32.1726	24.2944	53.2329	52.4	47.0981	45.253	45.552	52.9677	68.7274	67.0378	46.2777	53.1699	64.5323	49.8613	59.0388	65.4059	70.1144	45.847	83.8415	82.1654	93.6333	53.2772	77.2294	80.292	78.1217	76.695	28.4438
AC01g008500.1	AC1.0ch01	2617645	2619837	+	1101	KAI5671097.1 hypothetical protein M9H77_11461 [Catharanthus roseus]	Ferredoxin--NADP reductase, chloroplastic OS=Coffea canephora OX=49390 GN=GSCOC_T00003793001 PE=3 SV=1	Ferredoxin--NADP reductase, embryo isozyme, chloroplastic OS=Oryza sativa subsp. japonica OX=39947 GN=Os07g0147900 PE=1 SV=1	84.6856	70.7824	72.9287	71.4208	73.6146	76.4857	71.0749	70.7569	254.572	220.58	146.253	185.675	137.32	143.589	173.237	157.131	191.095	239.306	215.655	159.025	170.544	211.871	211.183	136.112	208.58	270.834	355.542	220.634	298.123	334.395	339.735	196.842	227.449	163.871	197.532	148.748	173.196	167.689	135.049	173.863	113.659
AC01g008510.1	AC1.0ch01	2621882	2632476	+	2790	KAI5671063.1 hypothetical protein M9H77_11427 [Catharanthus roseus]	cation-chloride cotransporter 1-like OS=Coffea arabica OX=13443 GN=LOC113709627 PE=4 SV=1	Cation-chloride cotransporter 1 OS=Arabidopsis thaliana OX=3702 GN=CCC1 PE=1 SV=1	27.2044	29.4809	31.4493	24.8716	27.5902	25.7567	28.1757	19.0115	33.4735	31.797	38.6899	27.7729	35.2908	30.0756	34.3475	28.9062	23.1447	24.4271	22.705	24.1605	20.1753	23.5628	26.8999	26.7838	124.619	125.725	116.67	98.2469	80.7098	81.9047	91.1299	86.8611	24.9188	29.0729	26.9392	30.795	27.4895	23.8922	28.6853	30.3101	18.7683
AC01g008540.1	AC1.0ch01	2632791	2634010	-	888	KAI5661914.1 hypothetical protein M9H77_21237 [Catharanthus roseus]	Xyloglucan endotransglucosylase/hydrolase OS=Olea europaea subsp. europaea OX=158383 GN=OLEA9_A008141 PE=3 SV=1	Xyloglucan endotransglucosylase protein 1 OS=Diospyros kaki OX=35925 GN=XTH1 PE=1 SV=1	1.2162	1.68864	1.2295	0.942503	1.03769	0.784469	0.936958	1.07207	2.97237	2.48319	3.08696	0.970557	2.00913	2.68392	2.7748	4.36476	0	0	0	0.255667	0	0.0973671	0.0757744	0	3.38819	8.08625	3.68756	4.74368	1.99139	4.78759	3.58111	5.61658	0	0.459391	0.523091	0.566779	0.493085	0	0.721295	0.319896	0.116573
AC01g008550.1	AC1.0ch01	2634662	2635747	-	546	KAI5661902.1 hypothetical protein M9H77_21225 [Catharanthus roseus]	E3 ubiquitin-protein ligase MARCH8-like OS=Nicotiana tabacum OX=4097 GN=LOC107762403 PE=4 SV=1	0	1.2162	0.703602	1.8766	1.41375	0.915605	0.915214	1.07081	1.35796	0.594474	0.363394	0.205797	0.298633	0.524121	0.394693	0.674951	0.164708	0	0	0.16881	0	0.157619	0.194734	0.151549	0	0.330555	0.443082	1.22919	0.21083	0	0.220966	0.471199	1.4368	2.53082	3.67513	2.35391	4.40828	2.71197	2.22046	2.27485	2.47919	2.91433
AC01g008560.1	AC1.0ch01	2637670	2638785	+	1116	KAI5671062.1 hypothetical protein M9H77_11426 [Catharanthus roseus]	Cytochrome b561 and DOMON domain-containing protein OS=Coffea canephora OX=49390 GN=GSCOC_T00026510001 PE=4 SV=1	Cytochrome b561 and DOMON domain-containing protein At2g04850 OS=Arabidopsis thaliana OX=3702 GN=At2g04850 PE=2 SV=2	27.8445	21.1784	22.7134	25.1334	17.5186	26.149	21.2154	15.8667	1.92061	2.66489	1.57778	1.26919	3.7562	1.26302	2.62481	1.72943	0.603776	0.945563	3.2918	2.17317	3.54644	1.65524	0.454646	0.626521	11.4868	16.394	4.91674	15.3906	14.5254	18.6348	8.67006	19.9846	38.8708	55.2582	23.4083	51.8918	26.9348	33.9287	32.5692	31.0299	24.2472
AC01g008580.1	AC1.0ch01	2639144	2642857	-	1959	KAI5671061.1 hypothetical protein M9H77_11425 [Catharanthus roseus]	BTB/POZ domain-containing protein At1g30440-like OS=Coffea arabica OX=13443 GN=LOC113710342 PE=3 SV=1	BTB/POZ domain-containing protein At1g30440 OS=Arabidopsis thaliana OX=3702 GN=At1g30440 PE=1 SV=2	56.073	59.4544	58.4336	53.3561	52.7388	62.6268	54.4105	54.5329	32.1016	30.2223	33.2706	24.4879	32.7575	26.0498	29.7728	30.471	26.7674	24.9786	22.6206	31.8305	25.5343	25.997	20.9895	26.6272	42.2284	50.9544	44.2507	44.9068	47.7933	52.8845	34.963	47.6757	38.6112	44.6266	40.5396	46.4759	43.4531	35.1721	38.1176	36.7081	34.389
AC01g008600.1	AC1.0ch01	2648806	2655855	+	2055	KAI5671013.1 hypothetical protein M9H77_11377 [Catharanthus roseus]	hydroxyproline O-galactosyltransferase GALT2-like OS=Coffea arabica OX=13443 GN=LOC113710257 PE=3 SV=1	Hydroxyproline O-galactosyltransferase GALT2 OS=Arabidopsis thaliana OX=3702 GN=GALT2 PE=1 SV=1	59.2095	51.5037	54.8098	50.005	43.5218	54.6513	54.3435	44.7412	27.483	27.3757	25.1073	25.5331	31.9714	26.0498	23.6233	23.4709	32.4026	39.4773	41.865	31.1913	33.8882	30.1838	35.4624	33.9888	27.684	32.2342	27.7591	28.1458	32.3308	31.5245	26.1044	32.5239	42.1803	42.0671	38.578	44.5236	44.3776	34.5504	43.5551	39.5071	35.7879
AC01g008610.1	AC1.0ch01	2648981	2652591	-	918	0	0	0	1.47224	2.60333	1.55305	1.98973	2.01433	1.96117	1.67314	1.21502	0.685932	0.545092	0.891788	0.597266	0.698827	0.315755	0.599956	0.741185	2.11321	1.65474	1.51929	1.1505	1.41857	1.26577	1.36394	0.939782	0.661109	0.664623	1.22919	1.47581	1.75711	0.883863	0.848158	2.22051	1.94678	1.18129	2.28852	1.70034	1.66416	1.4211	0.998715	1.11964	1.98174
AC01g008620.1	AC1.0ch01	2657140	2660102	+	2169	KAI5671017.1 hypothetical protein M9H77_11381 [Catharanthus roseus]	CSC1-like protein ERD4 OS=Coffea canephora OX=49390 GN=GSCOC_T00020848001 PE=3 SV=1	CSC1-like protein ERD4 OS=Arabidopsis thaliana OX=3702 GN=ERD4 PE=1 SV=1	159.322	161.266	170.577	174.468	183.853	176.898	199.706	199.763	94.8415	103.749	110.993	167.981	137.407	147.615	138.065	176.155	275.12	291.391	266.889	298.363	252.112	259.386	259.679	235.885	243.206	218.218	118.002	213.36	160.131	160.421	114.124	161.705	171.642	159.343	187.071	242.644	171.224	195.578	188.313	220.488	343.657
AC01g008640.2	AC1.0ch01	2661519	2664342	-	462	KAI5671021.1 hypothetical protein M9H77_11385 [Catharanthus roseus]	mediator of RNA polymerase II transcription subunit 19a-like isoform X3 OS=Rhodamnia argentea OX=178133 GN=LOC115757262 PE=4 SV=1	Probable mediator of RNA polymerase II transcription subunit 19b OS=Arabidopsis thaliana OX=3702 GN=MED19B PE=2 SV=1	0.768123	1.82937	1.2295	1.93737	0.732484	1.04596	1.47236	1.42943	0.548746	0.787354	1.09759	0.149316	0.698827	0.315755	0.299978	0.988247	1.20755	0.472782	0.759647	1.02267	1.26096	0.876304	0.606195	0.15663	0.165277	0.664623	0.102432	0.527075	0.351421	0.589242	0.282719	0.522473	1.29786	0.7219	0.850023	1.63736	0.986169	1.06582	0.66581	0.639792	1.04916
AC01g008640.3	AC1.0ch01	2661519	2664342	-	354	0	0	0	0.512082	1.47756	1.03537	1.67556	1.15977	1.83043	1.40544	1.78679	0.594474	1.09018	0.960388	0.671924	1.92178	0.868325	0.449967	0.41177	1.30818	1.26075	0.759647	0.767	0.945717	0.876304	0.757744	0.469891	0.743748	0.443082	0.204864	0.21083	0.702843	0.368276	0	0.653091	0.843607	0.590646	0.850023	1.07058	0.924534	0.799367	1.0542	1.19961	1.7486
AC01g008640.4	AC1.0ch01	2661519	2664342	-	543	KAI5671021.1 hypothetical protein M9H77_11385 [Catharanthus roseus]	mediator of RNA polymerase II transcription subunit 19a-like isoform X3 OS=Rhodamnia argentea OX=178133 GN=LOC115757262 PE=4 SV=1	Probable mediator of RNA polymerase II transcription subunit 19b OS=Arabidopsis thaliana OX=3702 GN=MED19B PE=2 SV=1	2.11234	2.39225	2.39429	2.46098	3.23514	3.39937	3.1455	2.71592	1.00603	0.787354	1.78358	0.970557	2.53325	1.34196	0.82494	1.72943	1.50944	1.57594	1.35048	1.40617	2.67953	1.84998	1.81859	3.28924	1.40486	0.775394	0.204864	3.16245	1.1714	0.883863	0.942398	0.783709	2.01168	1.4438	1.50389	2.01521	2.28052	1.06582	3.1626	2.55917	3.0309
AC01g008650.1	AC1.0ch01	2665866	2667156	-	690	KAI5671024.1 hypothetical protein M9H77_11388 [Catharanthus roseus]	Putative BAG family molecular chaperone regulator 3 OS=Davidia involucrata OX=16924 GN=Din_017552 PE=4 SV=1	BAG family molecular chaperone regulator 2 OS=Arabidopsis thaliana OX=3702 GN=BAG2 PE=1 SV=1	7.55321	8.16178	9.18889	10.001	8.85085	10.4596	7.22796	8.50513	3.84122	4.84526	6.58551	3.50894	6.20209	5.76252	7.34946	5.1883	10.3648	10.4012	8.27171	7.41433	9.93002	10.8077	6.28927	8.45804	15.784	32.8988	13.2138	27.8296	21.0853	26.5159	15.0784	21.6826	20.3115	21.2632	9.35026	32.9362	15.9636	14.211	19.5859	18.9538	21.3329
AC01g008670.1	AC1.0ch01	2671344	2673609	+	1836	KAI5671025.1 hypothetical protein M9H77_11389 [Catharanthus roseus]	RING-type E3 ubiquitin transferase BRCA1 OS=Coffea canephora OX=49390 GN=GSCOC_T00020833001 PE=4 SV=1	0	5.69692	5.27701	4.14147	5.55029	4.02866	5.03368	5.55482	3.71653	0.640203	0.787354	0.823189	0.597266	1.57236	1.57877	1.4249	1.23531	0	0	0.590837	0.255667	0.157619	0.194734	0.151549	0	3.38819	3.7662	3.68756	2.63538	1.75711	3.24083	2.45024	1.69804	2.20636	1.77194	1.50389	2.01521	1.47925	1.50992	1.72001	1.03966	0
AC01g008680.1	AC1.0ch01	2674205	2675707	+	855	KAI5671025.1 hypothetical protein M9H77_11389 [Catharanthus roseus]	protein BREAST CANCER SUSCEPTIBILITY 1 homolog isoform X1 OS=Coffea arabica OX=13443 GN=LOC113710518 PE=4 SV=1	Protein BREAST CANCER SUSCEPTIBILITY 1 homolog OS=Arabidopsis thaliana OX=3702 GN=BRCA1 PE=1 SV=1	2.30437	3.51801	3.30024	3.82237	1.95329	3.0725	3.1455	2.50151	0.640203	0.121131	1.37198	0.447949	1.57236	0.236816	0.749945	1.0706	0.201259	0	0.16881	0.127833	0.157619	0	0	0	2.64444	2.9908	1.22919	2.00289	2.34281	1.47311	1.22512	0.783709	0.778714	0.853155	0.91541	1.00761	1.29435	0.444093	0.943231	1.03966	0.233146
AC01g008690.1	AC1.0ch01	2676387	2677900	+	564	XP_031104660.1 60S ribosomal protein L11-like [Ipomoea triloba]	60S ribosomal protein L11 OS=Ananas comosus OX=4615 GN=LOC109718113 PE=3 SV=1	60S ribosomal protein L11-2 OS=Arabidopsis thaliana OX=3702 GN=RPL11B PE=2 SV=2	122.836	127.633	140.616	115.614	131.115	129.372	123.812	142.586	192.93	173.279	179.524	127.89	160.468	161.351	159.363	172.12	229.435	189.743	174.55	201.721	235.326	198.045	208.38	193.282	160.071	154.414	171.164	210.936	170.205	184.727	177.077	153.738	255.937	257.915	247.03	214.809	235.017	208.99	241.356	260.395	155.042
AC01g008700.1	AC1.0ch01	2679447	2682167	+	936	XP_027086121.1 putative F-box/LRR-repeat protein 23 [Coffea arabica]	putative F-box/LRR-repeat protein 23 OS=Coffea arabica OX=13443 GN=LOC113707922 PE=4 SV=1	F-box protein SKIP19 OS=Arabidopsis thaliana OX=3702 GN=SKIP19 PE=1 SV=1	10.6897	10.6244	11.9067	9.37267	10.9873	10.9172	11.3104	9.86309	8.00254	9.44825	9.94687	8.13775	7.16298	9.63052	11.1742	12.5178	11.0692	9.77082	11.4791	8.437	9.93002	11.7814	10.4569	6.89174	8.92498	7.20008	10.5505	7.90613	6.32559	4.1247	8.01038	6.40029	7.00843	6.95649	8.50023	8.56466	7.39627	8.79304	6.76907	9.59688	8.27668
AC01g008710.1	AC1.0ch01	2686162	2688043	-	1413	XP_027185077.1 protein kinase PINOID [Coffea eugenioides]	Protein kinase domain-containing protein OS=Coffea canephora OX=49390 GN=GSCOC_T00020821001 PE=4 SV=1	Protein kinase PINOID OS=Arabidopsis thaliana OX=3702 GN=PID PE=1 SV=1	20.4193	16.2532	19.7367	26.809	16.9692	24.58	19.0069	18.0823	9.64878	8.05524	6.72271	9.33228	9.17211	9.15689	8.2494	8.89422	2.4151	1.49714	2.02573	5.11333	1.89143	2.04471	2.34901	2.81935	0.247916	0.553853	0	0	0.937124	1.17848	0.18848	0.914328	11.1616	10.5004	11.7696	18.4518	14.2995	15.4544	14.9252	11.6762	4.19663
AC01g008730.1	AC1.0ch01	2693623	2697565	-	1926	KAI5673615.1 hypothetical protein M9H77_13979 [Catharanthus roseus]	berberine bridge enzyme-like 21 OS=Coffea arabica OX=13443 GN=LOC113710492 PE=3 SV=1	Berberine bridge enzyme-like 21 OS=Arabidopsis thaliana OX=3702 GN=At4g20840 PE=2 SV=1	1.79229	1.82937	1.94131	2.46098	0.915605	2.02654	1.67314	1.64385	0.228644	0.242263	0	0.522608	0.349414	0.236816	0.149989	0.164708	1.00629	0.315188	0.590837	0.894833	0.472858	0.778937	0.833518	0.939782	0.165277	0.221541	0.512161	0.21083	0	0.294621	0.0942398	0.130618	1.10318	1.31255	1.30773	1.76331	1.9107	2.13165	1.66453	0.639792	0.699438
AC01g008760.1	AC1.0ch01	2698292	2699059	+	270	CAH8338023.1 unnamed protein product [Eruca vesicaria subsp. sativa]	PSI-K OS=Nelumbo nucifera OX=4432 GN=HUJ06_012785 PE=3 SV=1	Photosystem I reaction center subunit psaK, chloroplastic OS=Arabidopsis thaliana OX=3702 GN=PSAK PE=1 SV=2	38.9823	40.5275	33.6495	36.7576	29.4214	43.015	35.2028	47.9575	11.6151	9.99334	4.87054	7.6898	9.34682	6.63085	6.59952	7.16479	100.73	98.1022	138.509	84.1143	148.399	107.688	72.2888	85.0503	0.0826387	0.110771	0	0	0	0	0	0.130618	55.5483	50.2705	53.6822	51.7658	54.0544	50.0937	42.168	43.4259	258.093
AC01g008770.1	AC1.0ch01	2699700	2700395	-	576	0	0	0	1.08817	1.26648	0.711815	0.83778	0.854565	0.522979	0.803106	0.85766	0.228644	0.787354	0.617392	0.671924	0.174707	0.394693	0.224984	1.15295	0	0.236391	0.16881	0.255667	0.236429	0.194734	0.454646	0.626521	0.165277	0.221541	1.02432	1.15957	0.702843	1.3258	0.471199	1.17556	2.01168	0.853155	1.70005	1.32248	1.10944	0.799367	1.10968	0.479844	0.816011
AC01g008790.1	AC1.0ch01	2701468	2702511	+	1044	KAI5660837.1 hypothetical protein M9H77_20160 [Catharanthus roseus]	Acetylglutamate kinase OS=Solanum tuberosum OX=4113 GN=102589347 PE=3 SV=1	Acetylglutamate kinase, chloroplastic OS=Arabidopsis thaliana OX=3702 GN=NAGK PE=1 SV=1	21.8275	26.8776	27.049	21.887	26.2473	30.3982	21.8847	27.3022	30.3182	25.4376	30.7324	20.0084	21.6637	22.5765	26.0981	23.8826	29.4844	35.4586	40.1769	37.9665	41.1387	40.0179	37.5841	38.5311	36.2784	28.6896	37.7975	36.6844	31.3936	34.5443	33.3609	34.222	44.192	43.3796	39.428	29.6614	41.2342	34.3728	42.9448	38.0676	31.5913
AC01g008800.1	AC1.0ch01	2702825	2704438	-	1614	KAI5673615.1 hypothetical protein M9H77_13979 [Catharanthus roseus]	berberine bridge enzyme-like 21 OS=Coffea arabica OX=13443 GN=LOC113709393 PE=3 SV=1	Berberine bridge enzyme-like 21 OS=Arabidopsis thaliana OX=3702 GN=At4g20840 PE=2 SV=1	2.36838	2.53297	2.20016	3.2464	2.19745	2.48415	2.47624	3.57358	2.3779	2.05923	1.78358	1.34385	1.3103	2.13134	1.49989	2.88239	0.402517	0.709172	1.18167	1.1505	0.945717	1.07104	0.985067	1.40967	6.52845	12.2955	13.2138	11.0686	14.6426	10.7537	16.492	15.1517	2.59571	2.23133	1.63466	2.07819	2.40379	3.46392	1.88646	3.03901	0.582865
AC01g008820.1	AC1.0ch01	2704978	2706382	-	783	0	0	0	1.60026	2.32189	3.23552	2.93223	2.56369	2.22266	3.1455	3.21622	1.87488	3.87621	2.05797	2.76235	1.74707	2.68392	2.32483	1.89414	1.00629	1.18195	1.09727	1.02267	1.33977	0.973671	1.28816	1.5663	1.0743	1.21848	1.22919	1.26498	1.05426	1.3258	0.942398	0.914328	0.324464	0.393764	0.261546	0.503803	0.431449	0.799367	0.277421	0.719766	1.04916
AC01g008830.1	AC1.0ch01	2712102	2714728	-	558	XP_027085950.1 uncharacterized proline-rich protein-like [Coffea arabica]_x0001_XP_027085951.1 uncharacterized proline-rich protein-like [Coffea arabica]_x0001_XP_027085952.1 uncharacterized proline-rich protein-like [Coffea arabica]_x0001_XP_027085953.1 uncharacterized proline-rich protein-like [Coffea arabica]_x0001_CDP18710.1 unnamed protein product [Coffea canephora]	DH200=94 genomic scaffold, scaffold_273 OS=Coffea canephora OX=49390 GN=GSCOC_T00007675001 PE=4 SV=1	0	6.33702	8.23214	6.21221	5.91682	6.34819	7.12559	6.5587	7.71894	5.76183	5.20865	7.20291	5.74868	4.54238	7.26236	6.44953	4.85888	6.74216	7.24932	6.16158	5.49683	5.20144	6.23149	5.75885	4.38565	4.62777	4.76313	3.48269	4.42743	2.69423	2.87256	3.20415	3.26546	6.2946	8.33466	6.86557	7.4311	7.58118	5.59557	7.10198	7.51755	3.73034
AC01g008840.1	AC1.0ch01	2715770	2717581	-	228	0	0	0	2.81645	2.95513	4.07676	3.40348	3.7845	3.13788	3.61398	4.43124	4.38996	5.39035	6.17392	4.55415	4.80444	4.34163	5.54959	6.75302	5.93713	5.90977	4.30467	6.136	3.62525	3.89468	5.15266	5.01217	9.66872	7.08931	7.98971	10.3307	7.02843	8.17574	7.35071	5.48597	2.66061	2.69072	3.20393	2.83389	2.7736	2.84219	3.21808	3.19896	3.96348
AC01g008850.1	AC1.0ch01	2717641	2738998	-	4842	XP_027086286.1 ABC transporter C family member 2-like [Coffea arabica]_x0001_XP_027086287.1 ABC transporter C family member 2-like [Coffea arabica]	ABC-type xenobiotic transporter OS=Coffea arabica OX=13443 GN=LOC113708039 PE=3 SV=1	ABC transporter C family member 2 OS=Arabidopsis thaliana OX=3702 GN=ABCC2 PE=1 SV=2	158.617	166.613	160.353	170.122	163.1	155.063	166.176	138.083	279.54	307.553	326.738	290.122	300.671	304.624	305.753	268.062	226.315	259.715	238.614	194.051	184.1	187.529	271.272	218.499	419.143	391.463	435.029	359.36	386.564	381.534	404.948	370.695	175.86	177.587	162.681	169.278	162.656	177.815	161.459	176.822	151.312
AC01g008860.1	AC1.0ch01	2739495	2751638	-	3270	KAI5671045.1 hypothetical protein M9H77_11409 [Catharanthus roseus]	DNA damage-binding protein 1 OS=Coffea arabica OX=13443 GN=LOC113710218 PE=4 SV=1	DNA damage-binding protein 1 OS=Solanum lycopersicum OX=4081 GN=DDB1 PE=1 SV=1	188.318	191.661	174.136	181.118	176.651	179.774	186.789	163.742	174.547	177.276	178.152	176.119	165.273	179.349	170.163	176.073	178.919	188.246	195.06	170.53	173.618	180.519	176.479	169.317	165.277	161.171	179.461	152.114	173.368	151.141	152.857	157.134	196.625	187.169	193.348	190.627	175.97	195.49	178.715	188.579	177.774
AC01g008870.1	AC1.0ch01	2752738	2754708	+	621	0	0	0	0.704113	0.985043	0.582394	0.994864	1.22081	0.980586	1.60621	0.285887	0.640203	1.45358	1.92078	2.09043	1.39765	1.57877	1.19991	1.48237	1.20755	1.57594	1.26608	0.511333	1.18215	0.876304	1.28816	0.469891	0.826387	1.32925	1.43405	0.843321	0.702843	1.17848	1.22512	1.4368	1.42764	1.83756	1.70005	1.57439	1.10944	1.59873	0.998715	2.31925	1.04916
AC01g008880.1	AC1.0ch01	2755490	2758222	+	1068	KAI5670979.1 hypothetical protein M9H77_11343 [Catharanthus roseus]	transmembrane protein 56-B-like OS=Coffea arabica OX=13443 GN=LOC113689714 PE=4 SV=1	0	8.0653	7.03602	6.60047	9.26794	7.44692	8.49841	8.83417	8.0763	8.77993	13.4456	13.3768	15.5289	13.3651	13.0249	11.3992	14.4119	14.1887	11.5832	11.3947	8.94833	11.585	9.15251	10.76	7.67489	7.52012	7.08931	9.93592	6.11407	9.01982	8.10208	5.93711	7.44524	12.719	16.3412	14.6466	12.784	14.2995	11.5464	12.9278	16.7945	11.191
AC01g008890.1	AC1.0ch01	2760280	2764204	+	1242	0	0	0	2.56041	2.95513	1.94131	3.03695	2.74681	2.09192	1.40544	1.92973	1.64624	4.17904	1.64638	2.46372	0.960888	1.4209	2.17484	1.31766	0.503146	1.02436	0.675242	0.511333	1.33977	1.36314	0.151549	0.469891	0	0	0	0	0	0.147311	0	0	0.259571	0	0.392318	0.629754	0.246542	0.266456	0.110968	0.159948	3.14747
AC01g008920.1	AC1.0ch01	2779215	2785273	-	2862	KAI5670971.1 hypothetical protein M9H77_11335 [Catharanthus roseus]	protein ENHANCED DOWNY MILDEW 2-like isoform X3 OS=Coffea arabica OX=13443 GN=LOC113690374 PE=4 SV=1	Protein ENHANCED DOWNY MILDEW 2 OS=Arabidopsis thaliana OX=3702 GN=EDM2 PE=1 SV=1	14.6584	18.7158	16.8247	17.2792	17.5796	13.2706	19.2076	19.7976	45.3172	33.8562	14.9546	47.0347	27.429	25.9708	43.1218	32.6945	1.10692	0.0787969	0.506431	0.639166	0.788097	1.07104	1.28816	0.313261	0.413193	0	0.307297	0.63249	0.351421	0.147311	0.471199	0.130618	0	0	0	0	0.123271	0	0.221937	0.079974	0
AC01g008940.1	AC1.0ch01	2789587	2792170	-	1722	KAI5670966.1 hypothetical protein M9H77_11330 [Catharanthus roseus]	Major facilitator superfamily (MFS) profile domain-containing protein OS=Rhododendron simsii OX=118357 GN=RHSIM_Rhsim13G0116000 PE=3 SV=1	Probable inositol transporter 2 OS=Arabidopsis thaliana OX=3702 GN=INT2 PE=1 SV=1	33.4134	35.3208	33.6495	30.3172	34.854	34.1898	30.2503	30.3754	235.686	245.291	240.097	246.895	215.588	233.658	232.558	205.885	113.912	132.064	107.11	91.1451	87.4788	105.643	97.2943	134.859	18.0152	9.4155	15.5697	23.8238	12.0655	8.83863	14.7957	9.14328	7.268	6.62836	30.0777	9.82417	15.5322	13.5892	10.9304	15.275	84.7486
AC01g008950.1	AC1.0ch01	2789790	2790243	+	393	0	0	0	0.896144	0.773962	1.55305	1.72792	1.52601	1.69968	1.20466	1.28649	9.51159	12.2343	9.05508	9.70557	7.07563	10.262	10.8742	9.30599	3.4214	6.54015	3.12299	4.85766	3.70406	3.99205	3.5614	6.42184	0.909025	0	1.02432	0.105415	0	0	0.18848	0	0.45425	0	1.11157	0.566779	0.55472	0.266456	0.443874	0.239922	3.61376
AC01g008960.1	AC1.0ch01	2790871	2791900	+	423	KAG7012541.1 hypothetical protein SDJN02_25293, partial [Cucurbita argyrosperma subsp. argyrosperma]	Uncharacterized protein OS=Cynara cardunculus var. scolymus OX=59895 GN=Ccrd_020611 PE=4 SV=1	0	0.896144	1.33684	1.48834	1.30903	0.793524	1.24208	1.13773	0.85766	4.34424	6.3594	3.91015	5.52471	4.71709	4.10481	6.07456	3.87063	3.92454	2.83669	2.86978	1.534	2.60072	2.23944	1.28816	1.72293	0.661109	0.332312	0.92189	1.26498	0.702843	0.810208	0.376959	0.261236	0.389357	0.131255	1.04618	0.125951	0.246542	0.266456	0.221937	0.319896	1.39888
AC01g008970.1	AC1.0ch01	2795081	2796354	+	1047	KAI5670962.1 hypothetical protein M9H77_11326 [Catharanthus roseus]	probable inactive purple acid phosphatase 29 OS=Coffea arabica OX=13443 GN=LOC113716813 PE=4 SV=1	Probable inactive purple acid phosphatase 29 OS=Arabidopsis thaliana OX=3702 GN=PAP29 PE=2 SV=1	47.5596	47.6339	55.3275	43.8787	50.9687	54.1937	49.9265	57.3203	50.7132	53.3584	59.7498	63.1609	57.828	53.9151	57.4458	56.7419	88.9563	87.307	97.6568	85.6483	89.3702	88.1172	92.2932	101.81	54.5415	55.8284	49.1674	58.2945	51.3075	48.0232	44.2927	52.3779	62.2322	63.7241	69.9635	67.8875	67.1828	66.081	75.292	74.9356	72.625
AC01g008980.1	AC1.0ch01	2801073	2807880	+	1593	XP_027087917.1 transcription factor TCP2-like [Coffea arabica]	transcription factor TCP2-like OS=Coffea arabica OX=13443 GN=LOC113709367 PE=4 SV=1	Transcription factor TCP2 OS=Arabidopsis thaliana OX=3702 GN=TCP2 PE=1 SV=1	23.3638	23.0781	23.7488	20.0544	21.4252	26.0836	24.227	23.2998	20.2579	22.2276	20.9227	18.8139	17.6454	21.3134	20.5485	17.2943	23.4466	25.8454	29.2886	30.0408	28.5291	31.9364	29.1731	32.2659	34.6256	31.2373	29.9102	22.6642	31.5108	31.1562	33.1724	27.1686	12.1999	12.2723	15.6274	11.7134	11.5875	9.50359	13.3717	10.7965	34.2725
AC01g008980.2	AC1.0ch01	2801073	2807880	+	1593	XP_027087917.1 transcription factor TCP2-like [Coffea arabica]	transcription factor TCP2-like OS=Coffea arabica OX=13443 GN=LOC113709367 PE=4 SV=1	Transcription factor TCP2 OS=Arabidopsis thaliana OX=3702 GN=TCP2 PE=1 SV=1	21.0594	22.8671	22.3898	20.9969	21.0589	24.3185	28.2426	23.2283	20.9438	20.229	19.9623	20.979	21.751	19.34	19.7236	19.2708	27.1699	30.5732	31.8208	31.8305	32.6272	37.2916	29.4005	29.4465	37.27	31.2373	28.7834	22.1372	25.888	29.2412	28.0835	30.8259	12.3296	11.1566	15.1043	11.0207	13.1284	13.9445	11.7626	13.8355	36.2542
AC01g008980.3	AC1.0ch01	2801073	2807880	+	1593	XP_027087917.1 transcription factor TCP2-like [Coffea arabica]	transcription factor TCP2-like OS=Coffea arabica OX=13443 GN=LOC113709367 PE=4 SV=1	Transcription factor TCP2 OS=Arabidopsis thaliana OX=3702 GN=TCP2 PE=1 SV=1	20.6113	22.5153	23.8135	26.1806	19.5329	22.5535	23.7586	24.5862	21.7669	21.198	18.0416	22.9201	20.1786	20.6819	18.9736	19.1061	26.063	26.9486	32.8336	33.2367	31.7603	32.5206	30.234	28.5067	34.1298	28.0249	30.0126	25.8267	25.888	27.2525	30.251	30.6953	9.14989	11.616	15.6274	10.9577	11.9573	11.9905	13.2607	11.1164	35.4382
AC01g008980.4	AC1.0ch01	2802331	2807880	+	1593	XP_027087917.1 transcription factor TCP2-like [Coffea arabica]	transcription factor TCP2-like OS=Coffea arabica OX=13443 GN=LOC113709367 PE=4 SV=1	Transcription factor TCP2 OS=Arabidopsis thaliana OX=3702 GN=TCP2 PE=1 SV=1	25.5401	26.6665	21.8721	23.039	23.5616	25.2338	22.4201	24.5148	21.4011	20.229	20.5797	21.0536	15.2869	20.3662	18.5236	22.0709	30.6919	27.7365	30.3859	32.4697	32.3908	33.4943	27.2788	27.7236	32.3117	30.1296	28.9883	26.7754	36.1964	33.8814	28.9316	31.7402	10.7073	11.4848	14.385	11.1467	12.6969	13.3228	13.7601	10.6365	34.2725
AC01g008980.5	AC1.0ch01	2802331	2807880	+	1593	XP_027087917.1 transcription factor TCP2-like [Coffea arabica]	transcription factor TCP2-like OS=Coffea arabica OX=13443 GN=LOC113709367 PE=4 SV=1	Transcription factor TCP2 OS=Arabidopsis thaliana OX=3702 GN=TCP2 PE=1 SV=1	22.9157	25.1186	23.6193	22.6724	24.7213	22.6189	25.7663	23.943	18.383	22.2882	19.0706	26.3544	22.5372	19.4189	17.6987	19.6002	26.2642	28.4457	27.7693	26.4615	30.4994	33.7864	28.4154	29.1332	34.9562	26.4742	28.9883	25.8267	28.2309	29.1675	32.7955	28.4748	15.2498	13.388	13.9273	7.4311	13.4366	12.4346	11.0968	13.0358	36.6039
AC01g009020.1	AC1.0ch01	2815276	2828232	+	4140	KAI5670960.1 hypothetical protein M9H77_11324 [Catharanthus roseus]	protein SHORT ROOT IN SALT MEDIUM 1-like OS=Coffea arabica OX=13443 GN=LOC113709510 PE=4 SV=1	Protein SHORT ROOT IN SALT MEDIUM 1 OS=Arabidopsis thaliana OX=3702 GN=RSA1 PE=1 SV=1	115.795	114.687	109.425	133.259	108.591	110.61	109.49	107.136	142.948	139.483	145.91	163.128	133.039	148.089	140.315	147.331	102.843	99.5205	113.694	115.689	104.108	118.788	114.95	115.437	150.072	136.359	149.551	121.227	128.972	144.659	156.815	133.622	119.208	119.245	115.603	117.512	113.903	128.254	112.466	123.32	102.701
AC01g009050.1	AC1.0ch01	2839440	2844938	-	1029	KAI5683894.1 hypothetical protein M9H77_05122 [Catharanthus roseus]	serine/threonine-protein phosphatase 7 long form homolog OS=Coffea arabica OX=13443 GN=LOC113735871 PE=4 SV=1	Serine/threonine-protein phosphatase 7 long form homolog OS=Arabidopsis thaliana OX=3702 GN=MAIL3 PE=2 SV=1	12.738	14.3535	13.9128	14.1375	10.8041	17.6506	13.7867	10.9352	3.10956	3.57338	2.81256	0.970557	2.4459	1.97347	2.47482	2.96474	2.11321	2.6003	2.27894	2.301	1.89143	1.07104	0.833518	3.91576	1.0743	1.32925	1.22919	0.42166	1.05426	1.10483	1.22512	3.78793	1.817	1.90319	3.00777	1.76331	1.10944	1.15464	0.998715	1.27958	1.7486
AC01g009060.1	AC1.0ch01	2846380	2847606	-	1227	KAI5670959.1 hypothetical protein M9H77_11323 [Catharanthus roseus]	DH200=94 genomic scaffold, scaffold_2532 OS=Coffea canephora OX=49390 GN=GSCOC_T00004181001 PE=4 SV=1	F-box protein At5g46170 OS=Arabidopsis thaliana OX=3702 GN=At5g46170 PE=2 SV=1	76.8763	83.7286	78.1703	74.7195	86.4941	69.0986	78.4367	85.2657	87.2963	84.3681	82.7991	82.4973	77.5698	83.9908	82.044	87.1305	83.321	84.0763	74.0234	80.1515	62.2597	71.7596	83.958	75.9657	81.9776	68.567	68.2198	76.0043	76.3756	79.9896	81.9886	80.8527	80.9863	72.3869	81.9292	83.2535	72.9765	81.9795	81.8392	79.1742	71.5758
AC01g009090.1	AC1.0ch01	2852412	2855864	+	1263	KAI5678474.1 hypothetical protein M9H77_09424 [Catharanthus roseus]	Eukaryotic initiation factor 4A-3 OS=Olea europaea subsp. europaea OX=158383 GN=OLEA9_A021811 PE=4 SV=1	Eukaryotic initiation factor 4A-3 OS=Nicotiana plumbaginifolia OX=4092 PE=2 SV=1	129.557	129.463	127.286	135.197	107.919	132.51	110.561	117.499	130.19	123.796	132.19	114.376	127.012	116.198	110.992	124.931	117.233	118.589	129.478	121.953	127.987	123.072	135.863	117.943	139.907	135.362	143.917	133.983	144.668	147.532	140.229	126.7	147.566	144.38	152.743	151.33	160.068	153.923	155.744	151.711	117.506
AC01g009110.1	AC1.0ch01	2858882	2859539	+	375	0	0	0	1.98432	1.68864	2.20016	1.51848	1.58705	1.50357	2.14162	1.35796	1.73769	1.51414	1.71498	2.01577	2.70796	1.34196	1.19991	1.48237	1.10692	2.5215	1.43489	1.1505	1.26096	1.75261	1.89436	1.5663	1.32222	2.10464	1.84378	1.79206	1.52283	3.09352	1.22512	2.61236	2.27125	2.42821	1.76543	1.95224	1.84907	2.22046	2.38582	1.75943	1.51545
AC01g009120.1	AC1.0ch01	2859997	2863365	+	1263	KAI5678474.1 hypothetical protein M9H77_09424 [Catharanthus roseus]	eukaryotic initiation factor 4A-3 OS=Sesamum indicum OX=4182 GN=LOC105164974 PE=4 SV=1	Eukaryotic initiation factor 4A-3 OS=Nicotiana plumbaginifolia OX=4092 PE=2 SV=1	128.277	123.764	116.155	127.657	111.521	122.966	109.289	115.57	117.98	109.2	111.885	105.94	104.038	113.909	108.742	110.354	126.491	129.857	121.881	109.809	136.498	124.825	127.301	116.376	122.223	123.62	127.118	116.378	132.72	139.503	138.627	116.773	136.21	133.026	127.373	125.699	130.976	121.593	128.945	125.799	119.487
AC01g009130.1	AC1.0ch01	2864982	2865170	+	189	0	0	0	0.512082	0.633242	0.647105	0.628335	1.28185	0.653724	1.20466	0.643245	3.38393	6.7228	6.99711	8.95899	5.50327	8.60432	5.09963	7.24715	2.4151	3.23067	3.2074	3.068	2.52191	1.55787	1.43971	2.19282	4.21457	2.43695	4.30215	3.37328	2.22567	2.43062	3.01567	3.13484	0.45425	0.459391	1.04618	1.38546	1.7258	1.24346	0.998715	1.35956	1.51545
AC01g009140.1	AC1.0ch01	2865286	2872915	-	1476	KAI5670958.1 hypothetical protein M9H77_11322 [Catharanthus roseus]	Ornithine aminotransferase OS=Handroanthus impetiginosus OX=429701 GN=CDL12_16715 PE=3 SV=1	Ornithine aminotransferase, mitochondrial OS=Arabidopsis thaliana OX=3702 GN=DELTA-OAT PE=1 SV=1	26.3082	21.3191	24.7194	23.8767	29.9098	23.0111	23.4909	22.2992	115.374	158.137	170.194	227.26	186.325	218.818	153.814	185.626	77.6858	73.1236	67.1021	62.3826	73.7659	61.4386	54.3302	47.9289	74.0442	79.4225	103.354	69.9956	78.1327	91.2589	96.2188	57.8639	24.5944	29.1385	37.728	30.4801	32.6052	32.1523	28.4634	31.2698	55.2556
AC01g009150.1	AC1.0ch01	2874897	2878003	-	381	0	0	0	6.46504	8.58394	7.18287	9.47739	7.08068	7.38708	7.16103	6.50392	6.85932	7.75241	7.4773	6.86856	8.38593	7.65705	6.8245	7.00008	5.73587	7.01293	7.59647	8.8205	5.75311	6.62096	7.12279	6.42184	8.01595	5.76007	6.24836	5.16534	7.73127	5.52415	5.37167	5.61658	5.84035	6.69398	6.53864	6.61242	7.08809	7.46076	8.04521	8.47724	6.0618
AC01g009160.1	AC1.0ch01	2878111	2882915	-	1794	KAI5670956.1 hypothetical protein M9H77_11320 [Catharanthus roseus]	KH domain-containing protein At4g18375-like isoform X1 OS=Coffea arabica OX=13443 GN=LOC113708592 PE=4 SV=1	KH domain-containing protein At4g18375 OS=Arabidopsis thaliana OX=3702 GN=At4g18375 PE=2 SV=1	101.584	103.57	93.3125	94.1456	97.6645	91.0638	106.01	82.2639	98.2712	95.8755	90.5508	95.8612	104.911	97.9629	97.0429	93.5541	87.95	94.5563	86.3465	89.8668	89.2126	85.391	98.5067	89.5926	95.9435	77.3178	92.2914	57.9783	102.029	95.7519	91.3184	80.1996	81.3756	93.1907	90.2332	85.5206	93.193	89.6179	94.6005	87.6515	74.6067
AC01g009170.1	AC1.0ch01	2884447	2886711	+	360	KAI5670955.1 hypothetical protein M9H77_11319 [Catharanthus roseus]	LSM domain-containing protein OS=Olea europaea subsp. europaea OX=158383 GN=OLEA9_A092433 PE=4 SV=1	0	16.3226	21.3895	17.3424	18.2741	16.0536	17.2583	19.2746	21.6559	12.2096	15.8077	13.7198	13.3638	12.2295	14.9983	14.249	13.259	12.0755	13.1591	13.5048	17.1297	15.1315	15.384	15.0033	11.2774	12.4784	12.6278	10.2432	13.0715	13.0026	10.9746	13.8533	13.4537	15.1849	13.388	16.412	11.9024	13.0667	13.4116	13.4827	13.6756	15.5042
AC01g009180.1	AC1.0ch01	2885439	2885717	-	219	0	0	0	0.960154	1.54792	0.970657	1.30903	1.15977	1.8958	1.33851	1.71532	0.77739	1.02962	1.30338	1.04522	0.960888	0.868325	0.749945	0.905893	1.7107	1.26075	0.422026	0.255667	0.709287	1.65524	0.985067	0.783152	1.32222	0.775394	0.819457	0.42166	1.1714	1.03117	1.60208	0.653091	1.29786	1.05004	1.11157	1.32248	0.924534	0.799367	1.10968	1.11964	0.466292
AC01g009190.1	AC1.0ch01	2886328	2888725	-	1647	KAI5670953.1 hypothetical protein M9H77_11317 [Catharanthus roseus]	YLS7 OS=Olea europaea subsp. europaea OX=158383 GN=OLEA9_A100219 PE=3 SV=1	Protein trichome birefringence-like 18 OS=Arabidopsis thaliana OX=3702 GN=TBL18 PE=2 SV=1	62.41	72.1896	63.8046	65.9752	69.4639	66.6799	65.0516	74.4735	64.1575	62.5038	67.0899	60.0252	62.0209	61.1775	59.4707	62.589	51.8241	55.9458	60.7718	59.1868	52.4873	51.2151	48.6472	55.7604	56.8554	49.1821	63.9177	55.4483	60.3273	62.3124	59.3711	56.9495	54.0557	47.186	52.4399	56.6149	52.0821	54.2681	53.5977	52.7029	53.8567
AC01g009200.1	AC1.0ch01	2890239	2892071	-	867	KAI5670952.1 hypothetical protein M9H77_11316 [Catharanthus roseus]	Protease Do-like 5, chloroplastic OS=Olea europaea subsp. europaea OX=158383 GN=OLEA9_A035559 PE=3 SV=1	Protease Do-like 5, chloroplastic OS=Arabidopsis thaliana OX=3702 GN=DEGP5 PE=1 SV=3	9.47352	10.4133	8.54179	9.63447	8.85085	11.0479	8.16492	10.6493	3.38393	3.14942	3.63575	3.50894	3.66884	4.73632	3.14977	2.63533	14.9938	21.5904	21.6921	21.9873	25.5343	24.926	20.2318	21.7716	0.743748	0.553853	0.92189	1.05415	0.585702	0.515587	0.565439	1.17556	5.84035	7.48151	7.32328	7.99788	6.84155	7.01667	6.99101	6.39792	27.1615
AC01g009210.1	AC1.0ch01	2892479	2894474	-	798	KAI5656491.1 hypothetical protein M9H77_25284 [Catharanthus roseus]	probable ribosomal protein S11, mitochondrial OS=Coffea arabica OX=13443 GN=LOC113717635 PE=3 SV=1	Probable ribosomal protein S11, mitochondrial OS=Arabidopsis thaliana OX=3702 GN=NFD3 PE=1 SV=1	27.2684	27.0887	27.7608	26.5995	22.2187	26.4105	23.4909	29.4463	35.4855	33.3111	35.7401	34.1935	28.7393	35.2856	29.5478	36.3181	42.6668	44.2839	43.5531	42.5685	49.9654	45.081	46.9043	36.4949	20.9902	24.5911	22.4326	24.1401	25.4195	22.2439	28.7431	24.295	28.3582	29.401	24.1276	27.8351	27.6127	27.6226	28.7408	30.5501	35.0885
AC01g009220.1	AC1.0ch01	2894905	2897416	+	1068	AAP50511.1 geranylgeranyltransferase type I beta subunit [Catharanthus roseus]	Geranylgeranyl transferase type-1 subunit beta OS=Catharanthus roseus OX=4058 GN=GGT_IB PE=2 SV=1	Geranylgeranyl transferase type-1 subunit beta OS=Arabidopsis thaliana OX=3702 GN=GGB PE=1 SV=1	22.4036	23.0078	21.4192	20.8398	19.1667	22.292	18.4714	18.94	27.4373	25.1953	28.1256	23.0694	26.3807	25.3393	23.7733	25.5297	19.5221	16.2322	19.3288	17.7688	27.1105	20.0576	18.8678	19.4222	15.7013	16.1725	21.2035	17.3935	11.9483	16.6461	16.2092	13.4537	25.1135	22.8383	20.8583	24.5604	24.0379	23.1816	25.3563	19.5137	26.1124
AC01g009230.1	AC1.0ch01	2898338	2899069	-	732	KAI5659826.1 hypothetical protein M9H77_28619 [Catharanthus roseus]	Uncharacterized protein OS=Solanum chilense OX=4083 GN=EJD97_003543 PE=4 SV=1	0	13.3781	12.3834	13.7186	12.1478	10.2548	13.336	13.9205	15.0805	4.93871	5.20865	6.79131	2.01577	4.80444	3.71012	3.44975	5.84713	14.9938	13.6319	16.1214	16.107	19.2296	18.1103	12.1239	11.434	3.30555	3.32312	2.15108	2.63538	3.51421	3.4618	1.31936	3.26546	23.7508	27.826	30.2739	25.3161	27.4278	29.6654	33.0131	34.1489	23.7809
AC01g009240.1	AC1.0ch01	2900786	2901324	-	294	XP_027102555.1 E3 ubiquitin-protein ligase Os04g0590900-like [Coffea arabica]	RING-type E3 ubiquitin transferase OS=Coffea arabica OX=13443 GN=LOC113723781 PE=4 SV=1	0	0.768123	1.12576	0.647105	0.471251	0.488323	1.37282	0.669255	0.714716	0.685932	0.666223	0.342996	0.373291	0.26206	0.710448	0.899934	0.576477	2.01259	1.18195	0.422026	1.02267	1.33977	1.26577	0.303098	1.40967	0	0.553853	0.102432	0.105415	0.234281	0.147311	0	0.130618	3.11486	3.15011	3.59625	1.95224	2.7736	3.46392	4.5497	3.51886	1.39888
AC01g009250.1	AC1.0ch01	2906980	2909132	+	1683	KAI5659828.1 hypothetical protein M9H77_28621 [Catharanthus roseus]	HSP20-like chaperones superfamily protein OS=Coffea canephora OX=49390 GN=GSCOC_T00029860001 PE=4 SV=1	0	29.3807	30.8178	36.432	30.3172	37.0515	39.4849	27.7072	34.8782	48.4725	48.816	50.6947	58.3081	53.1109	54.073	48.7464	44.0593	54.9436	61.8556	57.1423	63.7888	52.5661	54.7203	58.8767	59.0496	76.3581	79.4225	79.4874	76.953	69.5814	81.5364	80.8578	60.3456	21.7391	26.3822	33.8048	28.6538	31.3725	32.8629	31.737	31.9896	44.764
AC01g009260.1	AC1.0ch01	2909502	2912211	-	1812	XP_012089450.1 heat shock 70 kDa protein 4 [Jatropha curcas]_x0001_KDP44987.1 hypothetical protein JCGZ_01487 [Jatropha curcas]	Uncharacterized protein OS=Jatropha curcas OX=180498 GN=JCGZ_01487 PE=3 SV=1	Heat shock cognate 70 kDa protein OS=Petunia hybrida OX=4102 GN=HSP70 PE=2 SV=1	64.4584	71.4156	35.0731	126.662	54.6311	57.2662	90.4164	55.2476	81.5344	89.2133	107.975	106.164	109.017	102.147	120.291	95.6953	49.0065	48.9329	47.6045	67.1125	40.8234	47.4178	75.4713	69.7005	56.6075	33.8958	42.7142	74.423	41.8192	53.9157	41.7482	51.2023	137.378	99.2941	75.3905	108.444	84.7489	100.987	160.793	145.233	24.1306
AC01g009270.1	AC1.0ch01	2914234	2916190	+	546	KAI5659830.1 hypothetical protein M9H77_28623 [Catharanthus roseus]	Ubiquitin-protein ligase OS=Handroanthus impetiginosus OX=429701 GN=CDL12_15043 PE=3 SV=1	Ubiquitin-conjugating enzyme E2 7 OS=Arabidopsis thaliana OX=3702 GN=UBC7 PE=1 SV=1	38.3422	34.4061	35.3966	28.7987	38.3333	34.9742	33.3958	31.3046	52.9997	51.3597	57.7605	43.0778	48.5685	57.2305	49.8714	46.6123	47.8995	47.357	46.5073	45.253	49.1773	50.8256	46.9043	39.9407	63.2186	73.7732	71.2928	70.4173	57.3988	60.8393	58.6172	61.2599	46.009	57.752	47.4705	44.2088	47.1512	40.3236	44.9422	41.2666	31.7079
AC01g009290.1	AC1.0ch01	2919607	2920397	+	603	KAI5659831.1 hypothetical protein M9H77_28624 [Catharanthus roseus]	CASP-like protein OS=Coffea arabica OX=13443 GN=LOC113730513 PE=3 SV=1	CASP-like protein 4C2 OS=Populus trichocarpa OX=3694 GN=POPTRDRAFT_822486 PE=3 SV=1	11.4578	12.6648	11.3243	9.0585	10.9873	9.93661	9.83805	10.006	10.5634	10.2962	8.30049	11.4227	9.95829	10.0252	10.7242	8.56481	9.55978	8.03729	11.9855	14.1895	7.01407	12.1709	9.54757	11.434	10.3298	9.74781	9.73106	7.80072	6.32559	6.70263	10.7433	14.1068	7.59246	11.7473	10.0695	11.9653	10.9711	9.77004	12.5394	10.3966	9.79213
AC01g009300.1	AC1.0ch01	2922682	2926842	+	1401	KAI5659832.1 hypothetical protein M9H77_28625 [Catharanthus roseus]	uncharacterized protein LOC113730514 OS=Coffea arabica OX=13443 GN=LOC113730514 PE=4 SV=1	0	18.883	18.0122	17.3424	19.3213	17.9459	16.67	18.7392	20.2979	28.9006	29.5561	27.6454	36.5825	29.0887	36.7854	32.8476	29.318	25.7611	23.9543	24.5619	23.777	20.9634	19.7655	24.4751	19.4222	7.43748	10.1909	9.32133	10.4361	7.96555	11.4902	10.4606	8.49018	23.037	20.2788	25.3699	19.3964	18.7989	21.6717	17.3666	21.7529	17.3694
AC01g009300.2	AC1.0ch01	2922682	2926842	+	1401	KAI5659832.1 hypothetical protein M9H77_28625 [Catharanthus roseus]	uncharacterized protein LOC113730514 OS=Coffea arabica OX=13443 GN=LOC113730514 PE=4 SV=1	0	16.1946	18.2937	16.1776	18.8501	17.6407	18.7619	16.5306	21.2986	29.0378	31.6759	29.7034	38.7476	29.7875	30.5493	30.0728	31.6239	26.2642	24.1119	29.6262	21.8595	20.8058	23.3681	24.5509	25.6874	8.84234	7.97548	9.52619	8.22238	8.31697	9.64884	10.4606	8.75142	23.1018	20.3445	22.6237	16.1847	20.9561	21.8494	18.7537	23.3524	16.3202
AC01g009330.1	AC1.0ch01	2928489	2932130	+	1221	XP_027104485.1 UDP-glucuronic acid decarboxylase 6-like isoform X1 [Coffea arabica]	UDP-glucuronate decarboxylase OS=Coffea arabica OX=13443 GN=LOC113725495 PE=3 SV=1	UDP-glucuronic acid decarboxylase 6 OS=Arabidopsis thaliana OX=3702 GN=UXS6 PE=2 SV=1	114.322	115.32	114.732	103.78	116.282	119.958	105.274	116.713	112.264	108.776	116.275	126.098	120.373	129.617	104.842	125.59	161.107	169.177	183.159	142.023	200.098	186.75	139.652	147.702	113.711	146.771	117.49	154.222	135.18	152.687	102.533	122.912	208.176	198.588	168.958	232.568	159.944	178.525	181.489	188.179	173.111
AC01g009340.1	AC1.0ch01	2932421	2936596	-	1890	KAI5659834.1 hypothetical protein M9H77_28627 [Catharanthus roseus]	methionine--tRNA ligase OS=Olea europaea subsp. europaea OX=158383 GN=OLEA9_A116860 PE=3 SV=1	Methionine--tRNA ligase, chloroplastic/mitochondrial OS=Arabidopsis thaliana OX=3702 GN=OVA1 PE=2 SV=1	27.7805	30.3956	30.3492	29.5841	30.6422	31.7056	31.9904	37.6656	21.9956	20.5318	20.5797	25.0105	20.4407	20.1294	18.9736	18.6943	23.7485	31.9128	28.3602	24.544	34.2034	30.3785	26.5968	24.2777	10.4125	9.4155	10.2432	9.8036	10.6598	9.35422	12.3454	9.40451	20.4412	21.3289	22.2314	21.6006	21.9423	22.3823	23.4143	21.0332	39.9845
AC01g009350.1	AC1.0ch01	2936977	2937834	-	213	0	0	0	1.92031	2.04045	3.23552	2.19917	4.0897	1.69968	5.42097	3.2877	3.42966	3.75508	3.84155	3.06099	2.79531	3.868	3.67473	3.70593	3.82391	3.70346	4.22026	3.835	4.41334	3.50522	5.45576	3.75913	3.22291	5.31699	4.71188	4.11119	3.86564	3.31449	3.39263	2.74298	3.82868	3.28136	4.70782	3.14877	4.19122	4.52975	4.66067	5.35826	3.96348
AC01g009360.1	AC1.0ch01	2937872	2938976	-	705	0	0	0	72.0756	68.3901	77.8467	64.352	76.5446	72.0404	72.9488	79.3335	71.657	74.1324	65.032	62.5636	61.5842	68.282	71.9197	66.6243	77.1827	80.5305	66.9333	62.7661	70.3771	66.1123	67.5907	70.7969	84.7873	106.007	83.0725	109.526	85.1611	95.6046	82.4598	94.6982	75.665	79.9997	87.5524	75.3816	86.2282	81.6243	80.3411	68.6976	63.1826
AC01g009390.1	AC1.0ch01	2941005	2941316	+	312	GAV57897.1 Histone domain-containing protein, partial [Cephalotus follicularis]_x0001_GAV63738.1 Histone domain-containing protein, partial [Cephalotus follicularis]	Histone H4 OS=Eucalyptus grandis OX=71139 GN=EUGRSUZ_A00511 PE=3 SV=1	Histone H4 OS=Glycine max OX=3847 PE=3 SV=1	17.4108	17.7308	20.9015	18.6406	18.0069	19.7425	18.6053	20.2979	2.10352	1.69584	3.15556	0.82124	4.01826	4.42057	3.44975	3.0471	0.100629	0.0787969	0.590837	0.511333	0.394049	0.389468	0.0757744	0.15663	3.96666	9.30473	4.19972	5.79783	3.04565	5.15587	3.86383	6.13906	4.15314	7.35026	6.40787	4.78613	6.10192	3.19747	5.04906	4.31859	1.2823
AC01g009400.1	AC1.0ch01	2943417	2947287	+	1302	KAI5659836.1 hypothetical protein M9H77_28629 [Catharanthus roseus]	ACT domain-containing protein ACR OS=Coffea canephora OX=49390 GN=GSCOC_T00029843001 PE=4 SV=1	ACT domain-containing protein ACR9 OS=Arabidopsis thaliana OX=3702 GN=ACR9 PE=2 SV=1	24.0039	18.8565	21.678	17.541	23.5616	19.8732	18.4045	18.3682	46.9635	39.0649	25.7933	23.5173	32.1461	27.6285	26.2481	31.5416	24.4529	23.4027	26.1656	18.6637	20.6481	23.7576	21.5199	13.0003	13.8007	16.1725	22.3302	13.8094	16.3997	17.4563	16.115	14.4986	15.3796	16.4068	20.7275	11.7134	17.258	16.7867	13.7046	19.9935	23.3146
AC01g009410.1	AC1.0ch01	2947323	2949586	-	561	0	0	0	4.60874	4.57341	4.01205	3.19404	4.94427	3.13788	4.81864	5.36037	7.27088	5.39035	2.53817	4.18086	5.67797	4.4995	4.42468	4.69417	4.32706	4.09744	3.2074	3.32367	2.36429	3.99205	2.12168	1.72293	4.13193	3.10158	3.1754	2.52996	3.16279	2.43062	2.92143	2.08989	2.79039	2.49384	3.53087	2.89687	3.20505	2.93101	2.66324	2.07932	3.38062
AC01g009420.1	AC1.0ch01	2949644	2952100	-	2457	KAI5678977.1 hypothetical protein M9H77_09927 [Catharanthus roseus]	Pentatricopeptide repeat-containing protein OS=Actinidia chinensis var. chinensis OX=1590841 GN=CEY00_Acc11221 PE=3 SV=1	Pentatricopeptide repeat-containing protein At4g33990 OS=Arabidopsis thaliana OX=3702 GN=EMB2758 PE=3 SV=2	18.563	20.123	17.0836	16.1273	15.2601	15.101	17.8022	18.2253	9.64878	9.38769	9.26088	8.95899	12.4042	9.3937	8.2494	11.4472	10.9686	11.3468	11.0571	8.56483	12.6884	11.6841	9.92644	10.9641	10.3298	10.7447	10.0384	8.22238	13.354	10.7537	10.9318	12.0169	19.9221	17.9162	16.5428	15.9328	19.5385	17.4973	17.422	18.394	9.67556
AC01g009430.1	AC1.0ch01	2953864	2954592	+	729	KAI5651285.1 hypothetical protein M9H77_37290 [Catharanthus roseus]	enoyl-CoA delta isomerase 1, peroxisomal-like OS=Coffea arabica OX=13443 GN=LOC113730522 PE=4 SV=1	Enoyl-CoA delta isomerase 1, peroxisomal OS=Arabidopsis thaliana OX=3702 GN=ECI1 PE=1 SV=1	16.4506	16.8161	18.1189	19.5831	15.9315	20.7231	17.1999	22.3706	12.0724	10.9624	9.26088	15.5289	12.841	9.3937	12.9741	11.7766	38.7423	42.8655	44.8192	42.6963	53.6694	43.3284	45.9193	51.688	14.7923	11.6309	16.1843	16.6556	15.2283	17.6036	11.8742	16.1967	16.7423	14.3067	12.358	14.0435	15.3473	18.0302	16.1459	13.1157	34.9719
AC01g009440.1	AC1.0ch01	2955203	2955646	-	354	0	0	0	2.94447	3.02549	2.26487	3.9271	4.0897	3.33399	2.8778	3.07328	2.56081	2.54376	1.92078	2.6877	1.92178	2.99967	1.4249	3.54122	1.40881	2.28511	4.38907	1.9175	2.20667	2.04471	3.10675	3.91576	3.96666	3.98774	3.38026	4.53285	3.04565	4.27201	3.67535	5.09411	2.98507	4.20015	2.61546	1.76331	5.97865	2.13165	3.32905	2.71912	2.68118
AC01g009450.1	AC1.0ch01	2955345	2957028	+	1395	KAH7548067.1 hypothetical protein JRO89_XS14G0061600 [Xanthoceras sorbifolium]	Uncharacterized protein OS=Solanum lycopersicum OX=4081 PE=4 SV=1	Enoyl-CoA delta isomerase 1, peroxisomal OS=Arabidopsis thaliana OX=3702 GN=ECI1 PE=1 SV=1	14.5943	13.861	11.1302	15.1848	12.3301	13.5975	16.4637	15.009	15.4106	12.5371	12.6908	14.857	10.7445	13.5775	14.9239	18.2002	8.55349	10.0072	10.7195	7.2865	9.93002	8.86041	10.6084	11.434	19.3374	18.831	16.2867	19.291	15.3454	21.9493	14.0417	20.6377	14.8605	18.2444	15.3658	12.1543	19.2919	14.7439	16.9227	16.4746	10.9579
AC01g009460.1	AC1.0ch01	2955887	2956448	-	342	0	0	0	2.04833	1.759	1.8766	1.83264	1.70913	1.11133	1.74006	1.5009	1.00603	1.51414	1.57778	1.64248	1.48501	1.49983	1.72487	1.64708	0.704405	1.57594	0.844052	0.767	1.10334	0.68157	1.51549	1.5663	2.14861	2.43695	2.04864	2.1083	1.28855	1.3258	1.69632	3.13484	0.778714	1.83756	2.61546	1.38546	2.40379	2.84219	1.88646	2.39922	0.466292
AC01g009470.1	AC1.0ch01	2957307	2962299	+	1224	KAI5674503.1 hypothetical protein M9H77_14867 [Catharanthus roseus]	uncharacterized protein LOC113730524 OS=Coffea arabica OX=13443 GN=LOC113730524 PE=4 SV=1	0	9.28149	8.3025	6.66518	8.01127	7.08068	7.91006	7.49566	4.43124	10.5634	7.51015	8.16329	6.64458	7.33769	7.3413	7.94942	8.4001	7.24531	9.69202	7.59647	8.18133	7.88097	6.8157	6.59237	6.42184	12.1479	9.74781	10.2432	6.85198	13.4712	12.0058	10.2721	11.3638	8.1765	8.20341	9.1541	8.31276	10.5397	9.68122	8.15618	9.91677	6.64466
AC01g009470.2	AC1.0ch01	2957307	2962299	+	924	KAI5674503.1 hypothetical protein M9H77_14867 [Catharanthus roseus]	uncharacterized protein LOC113730524 OS=Coffea arabica OX=13443 GN=LOC113730524 PE=4 SV=1	0	4.48072	3.65873	3.75321	4.13654	4.45594	3.72623	3.6809	2.50151	3.47539	3.69451	3.29276	5.82334	3.84355	3.71012	3.29976	3.37651	3.22014	4.25503	3.62942	2.17317	2.12786	3.60258	3.18252	2.34946	6.85901	4.43082	5.42891	4.11119	7.14557	5.30318	4.71199	3.26546	4.86696	4.85642	4.18473	4.21935	4.06795	4.7962	4.32777	3.03901	2.68118
AC01g009470.3	AC1.0ch01	2958324	2962299	+	924	KAI5674503.1 hypothetical protein M9H77_14867 [Catharanthus roseus]	uncharacterized protein LOC113730524 OS=Coffea arabica OX=13443 GN=LOC113730524 PE=4 SV=1	0	3.84062	3.51801	4.72387	4.39835	3.1741	3.59548	3.1455	2.35856	4.61861	2.72546	3.29276	4.70347	4.28032	3.868	3.97471	5.02359	3.82391	3.78225	4.8111	3.068	2.28548	2.72628	4.31914	3.6025	5.20624	4.98467	4.09729	2.95162	5.85702	4.1247	4.61775	5.09411	3.82868	3.74075	5.2963	5.28994	4.00631	4.08565	4.71616	5.8381	3.84691
AC01g009480.1	AC1.0ch01	2963449	2971874	+	2154	KAI5674503.1 hypothetical protein M9H77_14867 [Catharanthus roseus]	uncharacterized protein LOC113730524 OS=Coffea arabica OX=13443 GN=LOC113730524 PE=4 SV=1	0	37.638	34.5469	37.7262	32.7782	39.432	33.536	42.4977	31.5905	34.3881	33.7957	34.7112	27.7729	34.0678	30.7861	30.6728	35.5769	35.824	35.7738	36.5475	35.282	31.2875	30.1838	35.614	36.6515	45.8645	47.0775	42.2021	37.7386	55.9932	49.4227	39.8634	32.3933	47.1122	43.6421	51.7207	38.7299	46.5349	42.8105	41.2802	46.9447	23.8975
AC01g009510.1	AC1.0ch01	2975889	2977825	-	822	0	0	0	2.43239	2.46261	2.20016	5.70738	1.70913	1.83043	2.67702	2.78739	0.685932	1.45358	1.44058	1.86646	0.698827	0.868325	1.04992	0.494124	0.603776	0	0.0844052	0.255667	0	0.778937	0.681969	0	0.661109	0.664623	1.22919	0.63249	1.05426	0.736553	1.97904	0.653091	0.129786	0.131255	0.261546	0.251902	0.123271	0	0	0.159948	0.582865
AC01g009530.1	AC1.0ch01	2979384	2989915	+	5214	KAI5659842.1 hypothetical protein M9H77_28635 [Catharanthus roseus]	uncharacterized protein LOC113725506 isoform X1 OS=Coffea arabica OX=13443 GN=LOC113725506 PE=4 SV=1	0	70.2833	65.6461	60.8926	63.4619	64.3975	65.2417	64.5162	57.2488	84.9641	85.5794	94.804	93.0241	91.8958	89.0428	84.2188	83.2598	97.4091	102.278	95.6311	70.1805	90.4736	90.1619	92.7478	89.1227	110.901	94.598	103.866	77.7963	93.361	106.506	97.9152	97.0493	81.116	78.1621	77.4829	72.0439	75.3803	73.0977	63.5294	80.8537	76.8216
AC01g009540.1	AC1.0ch01	2990076	2992688	+	585	XP_042478369.1 actin-depolymerizing factor 1-like [Macadamia integrifolia]	Actin-binding OS=Macleaya cordata OX=56857 GN=BVC80_1835g742 PE=3 SV=1	Actin-depolymerizing factor 2 OS=Petunia hybrida OX=4102 GN=ADF2 PE=2 SV=1	86.2218	88.8649	82.247	79.0655	76.5446	89.6909	73.3504	85.9804	119.261	118.103	129.927	120.722	136.009	122.355	117.666	117.025	134.038	132.458	145.261	116.84	151.078	133.198	136.924	134.702	128.751	156.63	160.306	168.77	137.289	155.265	154.176	123.042	104.542	119.507	106.253	113.041	106.876	115.464	112.855	115.482	97.6882
AC01g009550.1	AC1.0ch01	2993314	2995977	+	2664	KAI5659844.1 hypothetical protein M9H77_28637 [Catharanthus roseus]	pentatricopeptide repeat-containing protein At2g39620-like OS=Coffea arabica OX=13443 GN=LOC113725509 PE=4 SV=1	Pentatricopeptide repeat-containing protein At2g39620 OS=Arabidopsis thaliana OX=3702 GN=PCMP-E33 PE=3 SV=1	5.12082	5.4881	5.43568	6.17863	4.7001	6.73336	4.95249	4.7886	6.44776	5.02696	5.96812	6.64458	6.3768	4.4995	4.1247	3.54122	5.23272	6.46135	5.14872	9.33183	5.91073	6.23149	7.65321	8.92793	4.37985	4.32005	4.81431	4.2166	4.56848	5.37684	4.90047	3.91855	8.56585	7.219	6.08094	9.82417	7.76608	9.94768	10.5975	8.87711	5.24579
AC01g009560.1	AC1.0ch01	2996764	3002129	-	4143	KAI5659845.1 hypothetical protein M9H77_28638 [Catharanthus roseus]	Elongator complex protein 1 OS=Coffea arabica OX=13443 GN=LOC113725508 PE=3 SV=1	Elongator complex protein 1 OS=Arabidopsis thaliana OX=3702 GN=ELP1 PE=1 SV=1	20.2272	21.1784	21.8074	21.6252	19.1056	21.9651	20.6131	20.2979	19.9835	18.1697	15.6406	13.6625	15.7236	13.8143	15.8238	16.1414	24.7548	23.2451	21.6077	22.8822	24.431	21.226	26.7484	25.0609	16.4451	12.4063	15.16	10.8578	18.6253	14.2891	13.8533	12.8006	24.3348	25.6603	25.3699	24.3715	26.4417	20.073	24.9124	26.3114	18.7683
AC01g009580.1	AC1.0ch01	3007822	3008545	+	372	RAL36994.1 hypothetical protein DM860_003916 [Cuscuta australis]	Ribosomal protein S8 family protein OS=Theobroma cacao OX=3641 GN=TCM_041895 PE=3 SV=1	40S ribosomal protein S15a-1 OS=Arabidopsis thaliana OX=3702 GN=RPS15AA PE=2 SV=2	135.254	121.934	135.892	126.924	116.953	140.681	110.494	136.439	180.263	158.743	158.944	135.505	140.552	140.353	140.615	153.508	135.044	143.726	138.931	172.831	160.299	155.593	156.777	167.594	161.807	148.211	160.716	200.499	163.294	180.824	180.281	161.575	229.98	245.905	191.648	202.088	226.326	215.03	229.705	214.89	135.341
AC01g009590.1	AC1.0ch01	3010055	3012700	+	657	KAI5659847.1 hypothetical protein M9H77_28640 [Catharanthus roseus]	Uncharacterized protein OS=Camellia sinensis var. sinensis OX=542762 GN=TEA_015625 PE=4 SV=1	Ras-related protein RABE1c OS=Arabidopsis thaliana OX=3702 GN=RABE1C PE=1 SV=1	6.65707	7.80998	4.918	7.54002	8.97293	6.01426	6.75948	5.50332	8.27691	9.99334	14.2	7.46582	8.12387	12.7881	11.5492	10.2942	4.62895	4.17624	3.88264	4.2185	5.04382	4.38152	6.13772	3.44587	6.44582	4.65236	4.91674	5.48158	3.51421	3.24083	4.24079	1.4368	2.79039	3.15011	2.61546	1.88926	2.95851	2.30928	3.27357	1.99935	5.47893
AC01g009600.1	AC1.0ch01	3013115	3014080	-	750	KAI5659846.1 hypothetical protein M9H77_28639 [Catharanthus roseus]	uncharacterized protein LOC113721452 OS=Coffea arabica OX=13443 GN=LOC113721452 PE=4 SV=1	0	1.28021	1.82937	1.03537	2.40862	1.34289	1.76506	1.33851	2.50151	1.60051	1.15075	2.12657	2.01577	2.09648	2.13134	1.57488	2.1412	3.11951	2.83669	2.02573	4.47416	2.91596	4.28415	5.30421	3.28924	1.57013	1.44002	1.84378	2.31913	1.99139	0.662898	2.07328	1.4368	4.28293	2.23133	3.13855	2.01521	2.7736	3.10865	2.21937	2.39922	4.66292
AC01g009620.1	AC1.0ch01	3015501	3022458	+	3573	KAI5676323.1 hypothetical protein M9H77_07273 [Catharanthus roseus]	oxoglutarate dehydrogenase (succinyl-transferring) OS=Coffea canephora OX=49390 GN=GSCOC_T00029823001 PE=3 SV=1	2-oxoglutarate dehydrogenase, mitochondrial OS=Dictyostelium discoideum OX=44689 GN=ogdh PE=3 SV=1	88.0781	83.2361	79.7233	79.9033	86.7993	78.7084	81.6492	69.6849	125.434	115.983	133.219	108.852	115.044	115.25	110.842	114.143	116.227	126.548	129.9	107.508	108.994	116.548	127.149	126.244	163.377	160.063	173.008	148.952	173.602	161.894	156.25	157.526	142.375	145.233	140.319	131.934	142.378	138.646	137.934	138.915	78.1039
AC01g009630.1	AC1.0ch01	3022676	3023683	-	687	KAI5664662.1 hypothetical protein M9H77_23985 [Catharanthus roseus]	Inorganic pyrophosphatase 2 OS=Vitis vinifera OX=29760 GN=VvCHDp000277_2 PE=4 SV=1	Thiamine phosphate phosphatase-like protein OS=Arabidopsis thaliana OX=3702 GN=At4g29530 PE=1 SV=1	1.08817	1.759	1.29421	1.6232	1.89225	1.24208	3.54705	2.50151	0.0457288	0	0.137198	0	0.0873534	0.315755	0.149989	0	0	0	0	0	0	0	0	0	0.165277	0.221541	0	0	0.11714	0.589242	0.282719	0.522473	0.0648928	0	0.0653864	0	0	0	0	0	0
AC01g009640.1	AC1.0ch01	3026613	3028934	+	1353	KAI5659851.1 hypothetical protein M9H77_28644 [Catharanthus roseus]	WAT1-related protein OS=Coffea canephora OX=49390 GN=GSCOC_T00020863001 PE=3 SV=1	WAT1-related protein At2g39510 OS=Arabidopsis thaliana OX=3702 GN=At2g39510 PE=2 SV=1	24.3239	18.9973	26.2078	19.0595	22.8901	24.1878	26.3017	23.8715	78.5163	92.2416	78.4088	96.5331	78.6181	68.5188	73.5696	84.7422	4.83021	4.17624	3.37621	4.47416	4.72858	3.31048	4.84956	4.85554	10.4951	17.7233	11.5748	12.9661	16.7511	17.8246	11.6857	20.5071	26.8656	33.6012	34.0009	32.6843	43.8229	37.5703	28.9073	32.3895	6.87781
AC01g009650.1	AC1.0ch01	3027626	3029731	-	270	0	0	0	0.896144	1.54792	0.970657	1.15195	1.28185	1.1767	1.07081	0.714716	0.640203	0.969052	0.75459	0.82124	0.436767	0.473632	0.899934	0.905893	1.7107	0.315188	1.01286	1.02267	0.630478	1.36314	1.81859	0.469891	0.826387	0.332312	0.102432	0.63249	0.937124	0.589242	0.753918	0.653091	1.88189	1.18129	2.4193	2.01521	2.09561	1.86519	1.33162	1.91938	0.233146
AC01g009660.1	AC1.0ch01	3030138	3034739	-	2154	XP_011072619.1 uncharacterized protein LOC105157824 isoform X1 [Sesamum indicum]	uncharacterized protein LOC105157824 isoform X1 OS=Sesamum indicum OX=4182 GN=LOC105157824 PE=4 SV=1	0	4.03265	4.43269	4.78858	5.44557	3.72346	3.85697	5.55482	4.2883	1.05176	0.363394	1.02899	0.373291	0.873534	1.57877	0.599956	0.823539	0	0.157594	0.253216	0	0.0788097	0	0.151549	0	0.165277	0.996935	0.204864	0.316245	1.05426	1.10483	0.659679	1.17556	3.634	4.00326	2.877	3.46365	2.83524	3.01983	2.99615	2.55917	0.233146
AC01g009670.1	AC1.0ch01	3037426	3038076	-	651	KAI5659861.1 hypothetical protein M9H77_28654 [Catharanthus roseus]_x0001_CAF74934.1 zinc finger DNA-binding protein [Catharanthus roseus]	Zinc finger DNA-binding protein OS=Catharanthus roseus OX=4058 GN=zct2 PE=2 SV=1	Zinc finger protein ZAT18 OS=Arabidopsis thaliana OX=3702 GN=ZAT18 PE=2 SV=1	3.00848	2.53297	3.17081	2.25153	4.27282	2.68027	2.54317	2.07268	25.4709	32.9478	50.9691	44.8696	33.4564	50.8365	50.6963	35.4122	0.704405	2.04872	1.6037	2.6845	1.655	2.14208	1.36394	2.81935	84.4567	56.0499	70.3709	49.2288	41.3506	32.5556	40.4289	35.0057	0.9085	1.18129	2.15775	1.19653	1.54089	1.50992	2.4413	2.47919	0.932584
AC01g009680.1	AC1.0ch01	3037695	3038266	+	402	0	0	0	0.320051	0.281441	0.452973	0.314168	0.427282	0	0.334628	0.0714716	3.47539	3.69451	9.39808	8.06309	4.01826	8.52538	5.77458	5.84713	0.402517	0.0787969	0.0844052	0.127833	0.315239	0.292101	0.454646	0.939782	11.8173	9.96935	9.73106	6.9574	9.01982	4.49297	6.69103	4.57164	0.389357	0.262509	0.261546	0.188926	0	0.0888186	0.166453	0.239922	0.233146
AC01g009690.1	AC1.0ch01	3046035	3047955	-	219	0	0	0	3.7126	3.44765	2.459	4.92196	3.72346	3.33399	2.27547	4.2883	2.56081	2.60433	2.88116	2.61304	3.40678	1.34196	2.09985	2.30591	3.72328	3.46707	2.95418	4.09067	5.35906	2.72628	3.2583	3.91576	1.73541	1.99387	1.84378	1.68664	2.22567	2.136	2.356	2.35113	1.88189	2.1657	2.02698	2.77092	2.34215	1.68755	1.66453	2.47919	3.61376
AC01g009710.1	AC1.0ch01	3053193	3054229	-	849	KAI5659862.1 hypothetical protein M9H77_28655 [Catharanthus roseus]	protein UPSTREAM OF FLC-like OS=Coffea arabica OX=13443 GN=LOC113721516 PE=3 SV=1	Protein SOSEKI 4 OS=Arabidopsis thaliana OX=3702 GN=SOK4 PE=1 SV=1	2.94447	3.37729	2.78255	3.45584	2.44161	3.92234	3.61398	2.71592	1.78342	1.75641	1.85218	2.6877	1.74707	2.28922	2.54981	2.30591	2.01259	1.33955	2.02573	2.17317	1.26096	2.33681	2.12168	0.939782	1.23958	1.8831	2.25351	1.05415	1.87425	3.09352	2.356	0.653091	0.778714	1.4438	1.24234	1.57439	1.35598	1.33228	2.21937	1.75943	1.98174
AC01g009720.1	AC1.0ch01	3054704	3057094	-	1341	KAI5659863.1 hypothetical protein M9H77_28656 [Catharanthus roseus]	protein gar2-like OS=Coffea arabica OX=13443 GN=LOC113730536 PE=4 SV=1	Phragmoplastin interacting protein 1 OS=Arabidopsis thaliana OX=3702 GN=PHIP1 PE=1 SV=1	17.4748	16.4643	16.4365	13.1427	14.2224	16.0816	14.9244	16.9388	11.2036	12.2948	13.514	10.1535	11.7054	11.4461	11.1742	9.63541	14.0881	17.5717	13.0828	13.1668	16.9441	14.0209	17.8828	18.9523	7.93331	8.52933	8.6043	10.5415	9.60552	8.02843	10.2721	10.9719	20.9604	19.1632	15.4312	13.2878	15.5322	17.9413	17.3111	15.6749	15.7374
AC01g009730.1	AC1.0ch01	3057566	3058502	-	759	PSR93079.1 Aquaporin TIP1-3 like [Actinidia chinensis var. chinensis]	Aquaporin TIP1-3 like OS=Actinidia chinensis var. chinensis OX=1590841 GN=CEY00_Acc27688 PE=3 SV=1	Aquaporin TIP1-2 OS=Musa acuminata OX=4641 GN=TIP1-2 PE=2 SV=1	893.392	705.572	878.639	1029.79	779.729	716.482	767.435	821.209	3847.26	3597.06	2440.62	3760.76	3467.32	2803.03	3447.8	2950.58	3593.77	3605.12	3360.42	3232.14	3667.88	3786.51	3871.69	3117.41	362.618	533.36	649.113	437.789	460.948	516.839	1161.22	863.256	140.233	110.779	145.55	246.549	164.382	76.1175	138.267	111.004	1998.41
AC01g009740.1	AC1.0ch01	3059892	3060866	-	735	KAI5661034.1 hypothetical protein M9H77_20357 [Catharanthus roseus]	CCG-binding protein 1 OS=Handroanthus impetiginosus OX=429701 GN=CDL12_18746 PE=4 SV=1	CCG-binding protein 1 OS=Arabidopsis thaliana OX=3702 GN=MEE14 PE=1 SV=1	9.9856	7.03602	9.77129	12.2525	14.7107	9.15214	9.50343	12.2931	50.5761	44.4552	27.4396	43.0031	45.4238	30.1546	56.8458	45.5417	13.8868	18.1233	15.1085	17.5132	30.657	31.7417	43.5703	29.7598	1.15694	0.221541	1.12675	0.948736	1.05426	1.03117	0.659679	1.56742	1.10318	1.18129	0.784637	1.44843	1.41762	0.710548	0.998715	1.43953	8.39326
AC01g009750.1	AC1.0ch01	3061217	3063739	-	2523	XP_027111070.1 receptor-like protein kinase THESEUS 1 [Coffea arabica]_x0001_XP_027111072.1 receptor-like protein kinase THESEUS 1 [Coffea arabica]	receptor-like protein kinase THESEUS 1 OS=Coffea arabica OX=13443 GN=LOC113730539 PE=4 SV=1	Receptor-like protein kinase THESEUS 1 OS=Arabidopsis thaliana OX=3702 GN=THE1 PE=1 SV=1	53.0645	53.5441	53.7744	50.3715	49.4427	52.2326	59.1622	48.1719	32.8333	29.4349	32.173	32.8496	36.6011	32.6017	34.0475	30.1415	30.39	36.2466	28.951	28.7625	29.396	29.5996	34.3258	34.302	16.693	23.7049	16.4916	19.291	25.6538	20.1079	29.9683	32.9158	11.5509	12.2067	11.2465	10.8948	14.546	10.2141	13.5936	13.7555	26.5786
AC01g009760.1	AC1.0ch01	3063779	3064926	-	327	0	0	0	2.43239	1.54792	1.10008	1.57084	1.03769	1.37282	1.13773	1.07207	1.00603	1.9381	1.09759	2.09043	1.22295	0.710448	1.4249	0.658831	1.20755	0.709172	1.51929	2.17317	1.18215	0.973671	1.74281	0.783152	0.495832	0.775394	0.204864	0.21083	1.40569	0.589242	1.03664	0.391855	0.324464	0.525018	0.261546	0.440828	0.308178	0.0888186	1.10968	0.479844	1.39888
AC01g009780.1	AC1.0ch01	3067086	3068435	+	1047	KAI5639461.1 hypothetical protein M9H77_00602 [Catharanthus roseus]	protein-serine/threonine phosphatase OS=Handroanthus impetiginosus OX=429701 GN=CDL12_12362 PE=3 SV=1	Probable protein phosphatase 2C 60 OS=Oryza sativa subsp. japonica OX=39947 GN=Os06g0717800 PE=2 SV=1	7.74524	8.16178	11.4538	7.80183	6.9586	10.002	8.09799	9.14837	5.44173	4.66356	5.00774	4.33018	5.67797	3.868	4.94964	4.03534	6.74216	7.87969	6.92123	6.77516	8.19621	8.56831	6.5166	7.83152	5.20624	4.20928	5.83863	4.63826	5.85702	5.96608	5.93711	6.00844	6.16482	8.07216	4.64244	4.59721	7.51954	7.54958	6.99101	6.07802	7.92696
AC01g009800.1	AC1.0ch01	3069023	3070537	+	591	KAI5659866.1 hypothetical protein M9H77_28659 [Catharanthus roseus]	23 kDa subunit of oxygen evolving system of photosystem II OS=Actinidia chinensis var. chinensis OX=1590841 GN=CEY00_Acc03762 PE=3 SV=1	Photosynthetic NDH subunit of lumenal location 1, chloroplastic OS=Arabidopsis thaliana OX=3702 GN=PNSL1 PE=1 SV=2	2.17635	2.53297	1.48834	1.93737	2.50265	2.54952	1.74006	6.14656	0.548746	0.121131	0.205797	0.0746582	0.524121	0	0	0.0823539	9.55978	10.4012	14.8553	13.039	20.4117	16.9419	12.427	17.0727	0.0826387	0	0.102432	0	0.234281	0.0736553	0.18848	0.130618	2.27125	1.70631	1.89621	4.03043	2.46542	3.64156	2.1084	2.47919	33.3399
AC01g009810.1	AC1.0ch01	3070824	3071619	+	621	0	0	0	7.42519	8.37286	8.08881	7.4353	7.93524	9.28288	6.69255	8.36218	7.13369	7.32845	6.44832	5.74868	6.63886	5.99934	7.64944	6.91773	5.63524	5.67338	5.99277	8.437	6.30478	7.49727	5.75885	7.36163	9.834	12.9602	13.6235	17.3935	10.3084	12.9633	13.2878	10.3188	7.07332	5.31581	8.82717	6.99027	7.21136	8.6154	9.98715	8.15735	7.46067
AC01g009820.1	AC1.0ch01	3071678	3080887	-	4206	KAI5659872.1 hypothetical protein M9H77_28665 [Catharanthus roseus]	ABC transporter B family member 6-like OS=Coffea arabica OX=13443 GN=LOC113725520 PE=4 SV=1	ABC transporter B family member 20 OS=Arabidopsis thaliana OX=3702 GN=ABCB20 PE=1 SV=1	69.5792	71.6267	66.9107	70.583	72.1497	63.4766	74.2873	58.6067	71.5656	71.6493	73.6754	82.4973	69.1839	74.8339	76.1944	73.9538	54.5411	58.6249	45.7476	44.6138	47.0494	51.4098	49.8595	51.2181	121.396	118.081	121.382	90.2353	104.021	103.633	107.433	103.058	62.8163	62.0834	66.8249	63.2273	63.0532	71.1437	71.5191	67.4181	52.8076
AC01g009850.1	AC1.0ch01	3083915	3085523	-	462	XP_038692409.1 60S ribosomal protein L23a-like [Tripterygium wilfordii]_x0001_XP_038692410.1 60S ribosomal protein L23a-like [Tripterygium wilfordii]_x0001_KAF5727403.1 60S ribosomal protein L23a-like isoform X1 [Tripterygium wilfordii]	50S ribosomal protein L23, chloroplastic OS=Tripterygium wilfordii OX=458696 GN=HS088_TW22G01096 PE=3 SV=1	60S ribosomal protein L23A OS=Fritillaria agrestis OX=64177 GN=RPL23A PE=2 SV=1	104.913	109.058	125.28	95.3499	129.222	110.414	121.738	118.286	131.15	116.044	121.832	97.0557	110.589	109.488	116.092	124.601	132.126	108.031	105.675	139.21	131.691	136.119	127.377	142.534	131.809	128.162	119.436	167.926	134.712	136.557	133.821	140.806	154.899	174.634	168.893	168.396	173.874	146.728	188.091	159.708	104.683
AC01g009860.1	AC1.0ch01	3086175	3088242	+	1356	XP_027111077.1 beta-glucuronosyltransferase GlcAT14A-like [Coffea arabica]	beta-glucuronosyltransferase GlcAT14A-like OS=Coffea arabica OX=13443 GN=LOC113730543 PE=4 SV=1	Beta-glucuronosyltransferase GlcAT14A OS=Arabidopsis thaliana OX=3702 GN=GLCAT14A PE=2 SV=1	17.0267	16.1125	14.4952	15.3942	13.551	15.2971	14.8575	14.4373	10.7463	12.2343	12.0734	10.6015	10.133	10.341	13.274	13.0119	20.2265	16.9413	18.1471	13.5503	19.6236	15.6761	18.9436	12.3738	15.2055	18.6095	16.1843	15.2852	19.3282	12.6687	17.6228	16.3273	9.0201	13.388	9.67719	12.91	12.8818	12.4346	12.373	13.0358	15.7374
AC01g009870.1	AC1.0ch01	3088478	3089792	-	765	KAI5664955.1 hypothetical protein M9H77_24278 [Catharanthus roseus]	Phosphoribosyl-ATP diphosphatase OS=Handroanthus impetiginosus OX=429701 GN=CDL12_03746 PE=3 SV=1	Histidine biosynthesis bifunctional protein hisIE, chloroplastic OS=Arabidopsis thaliana OX=3702 GN=HISN2 PE=1 SV=1	12.9301	10.2726	11.0655	10.9959	10.6821	11.0479	11.5781	12.6505	11.0664	6.96506	6.58551	7.24185	10.8318	7.81493	8.2494	8.81187	18.3145	15.4442	18.5691	11.6328	21.3574	18.0129	15.7611	14.8799	5.94998	6.31392	5.63377	5.27075	4.9199	5.22953	6.40831	5.7472	13.0435	11.8785	11.9657	9.82417	12.2655	10.303	10.0981	11.5962	19.7008
AC01g009880.1	AC1.0ch01	3090644	3095259	-	2442	KAI5659873.1 hypothetical protein M9H77_28666 [Catharanthus roseus]	protein-tyrosine-phosphatase MKP1-like isoform X2 OS=Coffea arabica OX=13443 GN=LOC113730551 PE=4 SV=1	Protein-tyrosine-phosphatase MKP1 OS=Arabidopsis thaliana OX=3702 GN=MKP1 PE=1 SV=1	37.126	38.6277	35.9143	35.7627	34.4267	35.3665	37.0098	33.8776	33.2906	34.2196	32.9276	30.0873	31.6219	31.8912	33.6725	30.8827	36.5284	28.9185	30.8079	38.9892	29.4748	31.2548	30.1582	35.2418	30.411	29.2434	25.5056	22.0318	30.2222	29.5358	28.9316	30.0422	34.3932	35.57	33.4778	34.0067	33.4065	34.3728	32.4028	34.2289	28.3272
AC01g009890.1	AC1.0ch01	3095527	3096321	-	348	0	0	0	1.02416	1.12576	1.35892	1.04723	1.28185	1.11133	1.53929	1.85826	1.05176	1.27188	1.37198	1.49316	0.786181	1.0262	0.899934	1.89414	2.21384	1.89113	2.11013	2.6845	2.60072	1.94734	2.04591	1.40967	3.96666	2.10464	3.78999	3.68953	2.22567	2.87256	2.63871	2.61236	1.55743	1.50943	2.15775	1.57439	1.35598	2.48692	1.49807	1.35956	1.16573
AC01g009900.1	AC1.0ch01	3096334	3102876	-	1689	KAI5659875.1 hypothetical protein M9H77_28668 [Catharanthus roseus]	Beta-hexosaminidase OS=Coffea canephora OX=49390 GN=GSCOC_T00029790001 PE=3 SV=1	Beta-hexosaminidase 1 OS=Arabidopsis thaliana OX=3702 GN=HEXO1 PE=1 SV=1	39.6224	35.3912	39.9264	42.9886	39.371	43.4073	38.0137	32.5911	38.6866	41.4875	40.8165	47.7813	41.4055	39.7062	40.422	44.0593	69.2329	69.8141	71.1536	61.2321	63.9935	68.157	69.6367	70.4837	107.596	104.014	107.964	101.831	115.032	113.282	105.172	93.5226	51.9792	53.5519	50.936	55.7333	54.6708	51.4259	51.2674	57.2614	54.7893
AC01g009910.1	AC1.0ch01	3110037	3112677	+	1194	KAI5659880.1 hypothetical protein M9H77_28673 [Catharanthus roseus]	Cation efflux protein cytoplasmic domain-containing protein OS=Coffea canephora OX=49390 GN=GSCOC_T00029788001 PE=4 SV=1	Metal tolerance protein 5 OS=Oryza sativa subsp. japonica OX=39947 GN=MTP5 PE=2 SV=1	67.2748	58.8211	58.6924	67.6508	53.8986	62.7575	65.1855	63.9671	33.0619	43.1834	31.8986	52.1114	35.2034	38.2853	37.7972	37.3887	108.982	111.576	112.597	92.9348	93.8624	100.678	120.33	97.894	66.9373	98.475	109.602	63.1436	95.3524	87.1342	68.8893	70.6645	57.1706	56.6363	57.9324	52.2696	59.4783	60.4854	53.2648	56.6216	91.8595
AC01g009920.1	AC1.0ch01	3113629	3123195	+	2142	KAI5659879.1 hypothetical protein M9H77_28672 [Catharanthus roseus]	sulfate transporter 4.1, chloroplastic-like isoform X1 OS=Coffea arabica OX=13443 GN=LOC113730554 PE=3 SV=1	Probable sulfate transporter 4.2 OS=Arabidopsis thaliana OX=3702 GN=SULTR4;2 PE=2 SV=2	51.0162	47.7746	43.7443	37.5954	49.1985	47.1989	45.9109	46.2422	87.7993	113.318	128.761	132.593	116.879	134.59	115.567	116.366	79.799	75.1723	95.2935	60.4651	64.5452	66.5991	104.644	75.4958	60.9047	53.7237	65.5566	55.5537	54.1189	50.3802	66.6275	49.1125	33.5496	34.3887	35.6356	29.5355	36.365	28.3331	33.6789	31.7497	58.2865
AC01g009930.1	AC1.0ch01	3124129	3127585	+	837	0	0	0	2.11234	2.60333	1.8766	1.88501	2.44161	1.50357	2.81087	1.35796	2.10352	2.18037	2.26377	2.53838	2.18384	3.39436	2.84979	1.15295	0.704405	0.393985	0.16881	0.894833	1.33977	0.389468	0.0757744	0.15663	0.578471	0.443082	0.717025	0.63249	0.819983	0.662898	1.03664	0.391855	0.129786	0	0.196159	0.440828	0.123271	0.266456	0.443874	0.159948	1.16573
AC01g009940.1	AC1.0ch01	3127980	3128596	+	318	0	0	0	1.02416	1.12576	1.35892	0.994864	0.427282	1.04596	0.870032	0.85766	1.00603	0.666223	0.411595	1.56782	0.698827	0.789387	0.599956	0.494124	0.503146	0.236391	0.590837	0.511333	1.655	0.68157	0.151549	0.313261	0.247916	0	0.307297	0.21083	0.234281	0.220966	0.282719	0.391855	0.648928	0.918782	0.980796	0.251902	1.23271	0.799367	0.887747	1.03966	1.16573
AC01g009950.1	AC1.0ch01	3131605	3133961	-	645	KAI8007134.1 Glutathione S-transferase DHAR2 [Camellia lanceoleosa]	Dehydroascorbate reductase OS=Sesamum indicum OX=4182 GN=LOC105171922 PE=2 SV=1	Probable glutathione S-transferase DHAR1, cytosolic OS=Oryza sativa subsp. japonica OX=39947 GN=DHAR1 PE=1 SV=1	138.582	128.267	125.085	124.672	130.321	144.342	139.339	126.147	80.3912	75.2226	75.6648	71.2239	80.1905	75.1496	75.0695	87.6246	122.969	118.668	132.685	113.26	145.246	136.217	121.239	115.123	150.568	191.411	135.928	182.474	175.008	187.674	137.59	174.245	153.991	134.142	145.877	149.189	155.137	147.172	145.369	154.67	116.34
AC01g009960.1	AC1.0ch01	3136519	3140742	+	3066	KAI5659887.1 hypothetical protein M9H77_28680 [Catharanthus roseus]	DUF4378 domain-containing protein OS=Coffea canephora OX=49390 GN=GSCOC_T00029782001 PE=4 SV=1	0	6.14499	5.06593	6.34163	4.08418	5.79883	3.72623	4.88556	4.07388	14.2674	17.5641	15.572	18.4406	11.5307	14.2879	16.2738	15.9767	5.53461	6.77654	7.84968	7.54216	4.17692	8.08147	6.59237	8.7713	71.2345	69.3424	85.7357	62.3003	71.5728	78.6638	87.1718	60.6069	15.9636	17.26	15.7581	13.7286	16.7649	14.2998	15.813	13.9155	2.44803
AC01g009970.1	AC1.0ch01	3140727	3141854	-	1128	XP_027104553.1 dirigent protein 24-like [Coffea arabica]	Dirigent protein OS=Coffea arabica OX=13443 GN=LOC113725533 PE=3 SV=1	Dirigent protein 24 OS=Arabidopsis thaliana OX=3702 GN=DIR24 PE=2 SV=1	0.832134	0.985043	0.711815	1.57084	1.22081	1.56894	0.535404	0.85766	0.274373	0.42396	0.274396	0.149316	0.349414	0.236816	1.04992	0.905893	0	0	0.0844052	0.255667	0	0	0	0	17.7673	9.63704	2.5608	22.7697	9.01982	12.9633	6.78527	21.552	0.584035	0.590646	0.457705	0.503803	0.55472	0	0.887747	0.319896	0.233146
AC01g009980.1	AC1.0ch01	3140751	3142339	+	930	KAF5453508.1 hypothetical protein F2P56_028405, partial [Juglans regia]	Secreted protein (Fragment) OS=Juglans regia OX=51240 GN=F2P56_028405 PE=4 SV=1	0	0.128021	0.422161	0.129421	0.83778	0.610403	0.130745	0.133851	0.214415	0	0.121131	0.137198	0.223975	0.524121	0.157877	0.149989	0.41177	0	0.157594	0.0844052	0	0	0	0	0	6.28054	2.9908	1.84378	6.21949	2.92851	3.90373	1.69632	7.05338	0.129786	0.262509	0.130773	0.440828	0	0	0.221937	0.159948	0.116573
AC01g009990.1	AC1.0ch01	3142567	3143298	-	732	XP_019246342.1 PREDICTED: dirigent protein 16-like [Nicotiana attenuata]_x0001_OIT03236.1 dirigent protein 25 [Nicotiana attenuata]	Dirigent protein OS=Nicotiana attenuata OX=49451 GN=DIR25_2 PE=3 SV=1	0	6.33702	4.78449	4.46502	6.4928	7.569	5.49128	4.48401	4.07388	2.10352	3.51281	3.49855	2.3144	1.39765	2.52604	3.29976	3.12945	1.40881	1.49714	0.675242	0.511333	1.33977	0.778937	0.985067	2.19282	4.13193	2.54772	2.5608	2.74079	3.51421	3.90373	2.26176	4.17978	1.68721	1.31255	2.4193	2.20414	2.89687	1.33228	1.27614	3.19896	1.2823
AC01g010010.1	AC1.0ch01	3143933	3145972	-	984	KAI5659890.1 hypothetical protein M9H77_28683 [Catharanthus roseus]	DH200=94 genomic scaffold, scaffold_803 OS=Coffea canephora OX=49390 GN=GSCOC_T00010018001 PE=4 SV=1	Caffeoylshikimate esterase OS=Arabidopsis thaliana OX=3702 GN=CSE PE=1 SV=1	27.5244	19.7009	25.3665	24.7145	33.9384	20.4616	22.8885	23.3712	59.7675	71.2253	73.2639	83.2439	67.0874	73.4919	76.7944	76.2597	17.0063	19.778	18.8224	16.2348	13.9493	16.2603	22.2777	21.4584	390.55	476.756	473.339	316.245	403.432	349.421	293.274	274.56	39.8442	43.0515	45.6397	32.2434	39.2619	36.238	29.1847	35.3485	10.9579
AC01g010030.1	AC1.0ch01	3156363	3158087	+	1725	KAI5659892.1 hypothetical protein M9H77_28685 [Catharanthus roseus]	Exocyst subunit Exo70 family protein OS=Coffea canephora OX=49390 GN=GSCOC_T00010020001 PE=3 SV=1	Exocyst complex component EXO70H1 OS=Arabidopsis thaliana OX=3702 GN=EXO70H1 PE=1 SV=1	9.08946	8.72466	10.4831	9.84392	8.30148	9.15214	7.49566	7.36158	10.6091	13.5062	17.0812	15.3049	12.841	16.0246	14.249	14.9884	10.1636	8.82526	10.8883	10.738	8.9055	8.37357	5.75885	8.14478	15.9493	12.074	11.4724	12.2281	13.8226	11.1956	12.6281	9.66575	4.99675	6.95649	6.14632	5.60481	4.86921	4.61857	4.60519	6.71781	8.27668
AC01g010040.1	AC1.0ch01	3158807	3160756	-	951	XP_027184791.1 probable pectate lyase 4 [Coffea eugenioides]	Pectate lyase OS=Coffea canephora OX=49390 GN=GSCOC_T00010021001 PE=3 SV=1	Probable pectate lyase 4 OS=Arabidopsis thaliana OX=3702 GN=At1g30350 PE=2 SV=1	15.8105	14.6349	17.7954	15.2895	17.9459	14.5127	16.5975	16.51	23.9619	26.3461	26.8909	27.2503	22.7992	28.4969	26.1731	24.6238	25.4592	25.5302	27.7693	22.6265	26.7953	22.6865	21.3684	26.3139	29.2541	26.8065	27.0421	22.5588	22.8424	23.3487	27.0468	23.1194	13.952	12.0754	13.8619	10.6428	12.6969	13.9445	15.0917	13.1157	22.1489
AC01g010050.1	AC1.0ch01	3163654	3165749	+	1752	XP_027104561.1 ankyrin repeat-containing protein ITN1 [Coffea arabica]_x0001_CDP21519.1 unnamed protein product [Coffea canephora]	DH200=94 genomic scaffold, scaffold_4647 OS=Coffea canephora OX=49390 GN=GSCOC_T00000979001 PE=4 SV=1	Ankyrin repeat-containing protein ITN1 OS=Arabidopsis thaliana OX=3702 GN=ITN1 PE=1 SV=1	130.453	119.049	124.309	122.84	131.542	117.932	122.139	118.857	200.384	202.108	203.191	226.065	187.373	206.188	203.985	216.179	119.548	141.598	139.775	151.482	113.722	113.141	132.984	136.112	188.416	167.374	192.163	170.667	183.325	200.416	210.814	237.595	95.3276	98.6378	102.722	103.217	99.3566	119.372	100.093	116.602	122.402
AC01g010080.1	AC1.0ch01	3167982	3169850	-	1161	XP_027109625.1 probable membrane-associated kinase regulator 4 [Coffea arabica]	probable membrane-associated kinase regulator 4 OS=Coffea arabica OX=13443 GN=LOC113729540 PE=4 SV=1	Probable membrane-associated kinase regulator 4 OS=Arabidopsis thaliana OX=3702 GN=MAKR4 PE=3 SV=1	0.448072	1.68864	0.647105	1.20431	0.976645	1.63431	0.936958	1.0006	0.457288	0.605657	1.16618	0.597266	0.873534	1.10514	1.04992	0.988247	0.704405	1.96992	1.6037	0.767	1.49738	0.68157	0.454646	0.469891	0.661109	0.110771	0.819457	0.527075	1.1714	0.736553	0.848158	2.48175	0.843607	0.787527	0.326932	1.51141	1.60253	0.62173	0.998715	0.239922	1.2823
AC01g010110.1	AC1.0ch01	3172896	3182602	-	2184	KAI5659898.1 hypothetical protein M9H77_28691 [Catharanthus roseus]	spindle pole body component 110-like OS=Coffea arabica OX=13443 GN=LOC113725545 PE=4 SV=1	0	86.926	88.6538	88.5887	96.5542	95.2229	87.7298	91.8888	91.9125	113.316	123.07	112.16	130.204	126.051	116.908	112.567	126.084	96.4029	99.2053	107.954	89.3555	98.3545	96.8803	105.629	95.8578	114.95	118.857	126.299	116.905	105.895	102.16	109.412	116.642	96.3659	95.1596	87.487	104.098	99.4182	88.9962	95.3218	97.6482	115.174
AC01g010120.1	AC1.0ch01	3185225	3187200	+	702	KAI5659903.1 hypothetical protein M9H77_28696 [Catharanthus roseus]	Chalcone-flavonone isomerase family protein OS=Dimocarpus longan OX=128017 GN=CHI PE=2 SV=1	Chalcone--flavanone isomerase OS=Camellia sinensis OX=4442 GN=CHI PE=2 SV=2	30.4049	29.9734	34.4907	29.5318	31.2526	30.9865	31.3881	43.5977	11.3865	11.6286	13.4454	12.8412	18.781	17.1297	13.349	13.7531	9.55978	11.268	6.83682	6.26383	10.7181	11.8788	9.24447	12.5304	10.743	10.8555	6.76052	16.5502	7.14557	10.901	7.25647	7.44524	7.65735	6.36585	11.3118	13.2248	11.0944	10.4806	14.6478	10.7965	30.5421
AC01g010130.1	AC1.0ch01	3188737	3191340	+	2604	CAA97692.1 receptor-like protein kinase [Catharanthus roseus]	Receptor-like protein kinase OS=Catharanthus roseus OX=4058 PE=2 SV=1	Receptor-like protein kinase HERK 1 OS=Arabidopsis thaliana OX=3702 GN=HERK1 PE=1 SV=1	28.7406	31.8732	33.6495	31.312	31.2526	30.5943	29.8488	30.2325	32.5132	30.6463	26.3421	30.5352	31.4472	32.128	31.6477	35.5769	14.5912	17.8869	17.1343	34.7707	14.5798	16.6498	14.2456	17.5426	138.337	135.251	121.382	119.541	115.852	130.37	119.496	136.757	29.7209	24.7415	30.4701	39.8005	36.1185	25.4909	28.9627	31.0299	28.2107
AC01g010140.1	AC1.0ch01	3191911	3197645	+	3231	KAI5659904.1 hypothetical protein M9H77_28697 [Catharanthus roseus]	protein RDM16 isoform X1 OS=Coffea arabica OX=13443 GN=LOC113730563 PE=4 SV=1	Protein RDM16 OS=Arabidopsis thaliana OX=3702 GN=RDM16 PE=2 SV=1	114.13	103.218	107.743	102.942	103.769	101.196	98.7152	101.275	114.048	108.292	112.914	122.663	113.734	107.436	117.591	112.825	105.258	105.352	101.033	102.906	97.4088	115.283	122.679	126.087	213.29	187.978	193.904	199.129	200.662	201.815	188.385	128.398	91.3691	86.1686	100.041	91.9441	93.5628	95.3911	88.9412	85.5722	96.639
AC01g010160.1	AC1.0ch01	3214688	3229634	+	6129	KAH0884876.1 hypothetical protein HID58_060972, partial [Brassica napus]	ABC_tran domain-containing protein/ABC2_membrane domain-containing protein (Fragment) OS=Cephalotus follicularis OX=3775 GN=CFOL_v3_20729 PE=4 SV=1	ABC transporter G family member 16 OS=Arabidopsis thaliana OX=3702 GN=ABCG16 PE=2 SV=2	157.721	153.315	135.568	141.061	159.62	125.646	133.316	120.716	168.099	142.208	147.488	152.079	153.218	163.956	177.137	173.602	24.7548	26.9486	31.2299	27.2285	26.3224	31.2548	27.1272	36.4949	54.2936	57.1576	50.6015	67.1494	67.0044	55.4624	49.2874	65.1785	28.1635	25.4634	30.4701	26.0718	27.736	25.0468	32.0699	25.5117	54.7893
AC01g010190.1	AC1.0ch01	3215716	3216165	-	387	MCD7463007.1 hypothetical protein [Datura stramonium]	Uncharacterized protein OS=Parasponia andersonii OX=3476 GN=PanWU01x14_062760 PE=4 SV=1	0	1.92031	1.33684	1.74718	1.25667	2.07537	1.50357	1.33851	0.786188	2.56081	2.24093	1.71498	1.34385	1.57236	1.26302	2.24984	2.55297	0.301888	0.393985	0.253216	0.127833	0.0788097	0.194734	0.530421	0	0.661109	0.221541	0.717025	0.527075	0.468562	0.220966	0.848158	0.914328	0	0	0.457705	0.377853	0.123271	0.177637	0.221937	0	0
AC01g010200.1	AC1.0ch01	3216563	3216900	-	318	KAH6835739.1 hypothetical protein C2S53_002928 [Perilla frutescens var. hirtella]	0	0	2.4964	4.64377	2.91197	3.19404	3.41826	2.68027	3.34628	3.57358	3.61258	4.30017	3.97875	2.23975	3.84355	5.9204	4.64966	4.20005	0	0.551579	0.422026	0.255667	0.236429	0.973671	0.227323	0.313261	0.826387	1.32925	1.43405	1.68664	1.75711	1.3258	1.31936	1.04495	0.129786	0	0.196159	0	0.246542	0	0.110968	0	0.699438
AC01g010220.1	AC1.0ch01	3222339	3222952	-	468	0	0	0	1.8563	2.11081	1.03537	1.04723	1.22081	0.784469	1.20466	1.57238	1.28041	1.39301	0.205797	1.04522	0.349414	1.0262	1.12492	1.23531	0.100629	0.157594	0.0844052	0	0.315239	0.292101	0.151549	0.313261	0.330555	0.553853	0.717025	0	1.52283	0.441932	0.565439	0.391855	0.45425	1.64068	0.588478	0.629754	0.55472	0.355274	0.66581	0.639792	1.39888
AC01g010250.1	AC1.0ch01	3230392	3231332	+	720	KAI5659909.1 hypothetical protein M9H77_28702 [Catharanthus roseus]	uncharacterized protein LOC113725548 OS=Coffea arabica OX=13443 GN=LOC113725548 PE=4 SV=1	0	14.3383	13.5795	12.6185	11.31	13.3678	12.4208	11.4443	12.4361	7.17942	7.99468	4.25315	6.04732	8.29858	5.05208	5.39961	7.16479	25.8617	26.9486	29.0354	33.1088	43.1877	38.7521	29.552	25.5307	4.13193	3.87697	3.1754	4.32202	4.09992	4.1247	3.29839	4.70226	10.1233	7.41588	10.2003	7.55705	7.95099	7.1943	6.88004	7.11768	28.5604
AC01g010260.1	AC1.0ch01	3231023	3231661	-	282	0	0	0	3.90463	4.50305	5.43568	5.34085	5.06635	4.44532	5.82252	5.2889	4.98444	4.96639	7.9575	6.34595	5.32856	6.07828	5.84957	6.83538	7.64783	7.6433	6.4992	6.136	4.8862	5.93939	6.06195	5.32543	5.04096	5.6493	4.81431	5.69241	6.55987	8.61767	6.31407	4.04916	4.28293	3.87201	3.8578	4.28233	3.51323	3.99684	4.43874	2.55917	5.24579
AC01g010270.1	AC1.0ch01	3231674	3242387	-	4023	KAI5659910.1 hypothetical protein M9H77_28703 [Catharanthus roseus]	PCI domain-containing protein OS=Coffea canephora OX=49390 GN=GSCOC_T00029766001 PE=4 SV=1	SAC3 family protein A OS=Arabidopsis thaliana OX=3702 GN=SAC3A PE=1 SV=1	83.5334	90.9054	87.7474	86.6055	101.205	87.599	96.3728	91.2693	113.042	115.741	120.666	138.79	111.288	123.934	132.815	110.519	122.868	122.923	123.991	121.186	114.195	116.451	113.586	111.991	130.982	127.054	122.099	113.532	127.215	115.271	136.648	128.267	78.9097	73.6994	77.0906	72.6107	70.2029	75.8511	76.2908	76.855	113.892
AC01g010280.1	AC1.0ch01	3245130	3250582	-	4566	XP_027111118.1 uncharacterized protein LOC113730571 [Coffea arabica]_x0001_XP_027111119.1 uncharacterized protein LOC113730571 [Coffea arabica]_x0001_XP_027111120.1 uncharacterized protein LOC113730571 [Coffea arabica]_x0001_XP_027159922.1 uncharacterized protein LOC113761236 [Coffea eugenioides]_x0001_XP_027181066.1 uncharacterized protein LOC113779616 [Coffea eugenioides]	uncharacterized protein LOC113730571 OS=Coffea arabica OX=13443 GN=LOC113730571 PE=4 SV=1	0	158.617	169.638	161.453	181.484	161.085	167.288	173.337	166.457	196.131	196.415	213.892	223.303	224.324	221.897	211.41	208.026	194.516	193.919	188.983	217.7	188.592	207.197	217.169	199.077	232.132	221.652	230.985	217.471	231.47	229.657	253.788	244.256	150.292	156.784	156.535	165.373	160.006	162.982	157.464	165.546	196.892
AC01g010290.1	AC1.0ch01	3252501	3252812	-	312	GAV57897.1 Histone domain-containing protein, partial [Cephalotus follicularis]_x0001_GAV63738.1 Histone domain-containing protein, partial [Cephalotus follicularis]	Histone H4 OS=Eucalyptus grandis OX=71139 GN=EUGRSUZ_A00511 PE=3 SV=1	Histone H4 OS=Glycine max OX=3847 PE=3 SV=1	52.2964	67.6161	66.7812	63.776	42.423	62.9536	59.5637	65.7539	19.8463	15.9894	15.1604	15.7529	20.3533	19.4189	21.2984	23.2238	11.4717	8.90405	9.95982	12.6555	9.93002	8.08147	9.39602	7.51826	21.2381	26.8065	19.0524	30.8866	20.9681	23.5697	21.3924	28.2135	25.3082	24.6102	24.8468	28.213	30.0782	21.6717	23.6918	18.314	15.8539
AC01g010300.1	AC1.0ch01	3254296	3260372	+	2037	KAI5659913.1 hypothetical protein M9H77_28706 [Catharanthus roseus]	fructose-bisphosphate aldolase-lysine N-methyltransferase, chloroplastic-like isoform X2 OS=Coffea arabica OX=13443 GN=LOC113725553 PE=4 SV=1	0	6.46504	8.37286	5.43568	4.92196	5.24947	4.70681	5.62175	6.21803	4.61861	4.90582	5.69373	6.27129	5.50327	6.63085	3.82472	6.34125	8.45286	8.98285	10.1286	8.69266	11.4274	6.62096	8.71405	9.86771	6.36318	7.20008	6.3508	6.00866	5.97416	5.74511	4.24079	6.40029	7.13821	7.67839	8.56562	7.1792	7.58118	7.99367	6.82456	8.63719	9.44241
AC01g010310.1	AC1.0ch01	3260489	3261531	+	342	KAI5659913.1 hypothetical protein M9H77_28706 [Catharanthus roseus]	Rubisco LSMT substrate-binding domain-containing protein OS=Davidia involucrata OX=16924 GN=Din_038591 PE=4 SV=1	0	1.92031	1.82937	2.71784	1.51848	2.13641	1.83043	1.74006	2.28709	1.46332	1.81697	1.71498	2.01577	2.18384	1.10514	1.87486	2.71768	2.21384	2.36391	2.19454	3.32367	3.54644	4.38152	2.57633	4.85554	2.39652	2.54772	1.43405	2.00289	1.05426	1.69407	2.45024	1.4368	2.59571	2.10007	3.26932	1.76331	2.15725	1.50992	2.49679	2.07932	2.68118
AC01g010330.1	AC1.0ch01	3264493	3267044	+	945	XP_027104584.1 serine/arginine-rich splicing factor RS2Z33-like isoform X1 [Coffea arabica]_x0001_XP_027104585.1 serine/arginine-rich splicing factor RS2Z33-like isoform X1 [Coffea arabica]_x0001_XP_027111143.1 serine/arginine-rich splicing factor RS2Z33-like isoform X1 [Coffea arabica]_x0001_XP_027111144.1 serine/arginine-rich splicing factor RS2Z33-like isoform X1 [Coffea arabica]_x0001_CDP0000…	Serine/arginine-rich splicing factor RS2Z32 OS=Coffea canephora OX=49390 GN=GSCOC_T00029762001 PE=4 SV=1	Serine/arginine-rich splicing factor RS2Z32 OS=Arabidopsis thaliana OX=3702 GN=RS2Z32 PE=1 SV=1	67.0188	72.8228	78.0409	67.8078	76.4835	76.4203	78.1021	85.623	75.2239	75.2226	79.1634	75.4048	72.0666	73.1762	73.1197	70.0832	76.3776	74.8571	73.5169	87.5658	68.8009	76.7253	76.4564	72.05	61.8137	57.3791	66.4785	69.574	60.2102	69.9725	66.3448	59.5619	74.0427	71.2712	84.0869	71.4771	71.9287	78.6044	78.3992	71.8966	70.2935
AC01g010340.1	AC1.0ch01	3267068	3270086	-	1500	KAI5659930.1 hypothetical protein M9H77_28723 [Catharanthus roseus]	uncharacterized protein LOC107806883 OS=Nicotiana tabacum OX=4097 GN=LOC107806883 PE=4 SV=1	0	9.15347	9.70971	6.08279	9.89628	8.05732	9.21751	7.76336	8.29071	2.74373	4.66356	2.81256	3.43428	4.28032	3.71012	4.27469	3.29416	23.5473	20.8024	21.9454	29.0182	26.5589	28.0417	22.1261	20.8318	6.36318	5.42776	4.91674	4.42743	7.37985	6.62898	5.37167	7.184	8.76053	8.40029	7.45405	7.1792	8.9988	6.57257	7.82327	5.43823	27.5112
AC01g010340.2	AC1.0ch01	3267068	3270086	-	1707	KAI5659930.1 hypothetical protein M9H77_28723 [Catharanthus roseus]	uncharacterized protein LOC107806883 OS=Nicotiana tabacum OX=4097 GN=LOC107806883 PE=4 SV=1	0	10.3697	7.66926	10.1595	9.37267	9.33917	12.0939	11.9797	10.4349	3.3382	4.78469	3.97875	5.45005	4.71709	4.10481	3.44975	5.60007	26.7674	22.2995	21.6077	39.3727	30.5782	33.7864	25.3086	26.1573	5.04096	3.7662	5.42891	6.21949	5.27132	6.03973	5.56015	7.05338	7.98182	7.48151	7.97714	9.76119	9.55352	9.85886	10.3755	10.1567	28.0941
AC01g010340.3	AC1.0ch01	3267068	3270086	-	1725	KAI5659930.1 hypothetical protein M9H77_28723 [Catharanthus roseus]	uncharacterized protein LOC107806883 OS=Nicotiana tabacum OX=4097 GN=LOC107806883 PE=4 SV=1	0	14.0823	9.42827	10.2243	12.4096	12.2081	13.4013	10.7081	11.4355	4.84725	5.08752	5.00774	4.92744	7.07563	5.9204	5.24962	5.68242	30.39	27.1849	26.9253	42.4406	32.9425	34.3706	26.5968	26.6272	6.77637	5.76007	4.81431	10.4361	10.4255	6.48167	5.93711	7.57586	9.60414	9.25345	10.1349	12.4062	10.9095	12.3458	10.0426	11.6762	31.4747
AC01g010340.4	AC1.0ch01	3267068	3270086	-	1725	KAI5659930.1 hypothetical protein M9H77_28723 [Catharanthus roseus]	uncharacterized protein LOC107806883 OS=Nicotiana tabacum OX=4097 GN=LOC107806883 PE=4 SV=1	0	10.2416	9.56899	10.3537	9.16322	7.75212	11.7017	9.57035	10.8637	4.7558	3.93677	5.07633	6.71924	7.33769	4.65738	4.72465	4.69417	27.8743	28.5245	25.828	41.8015	39.7989	37.7784	29.3247	29.4465	7.43748	8.08625	4.50702	8.32779	8.78554	9.35422	6.78527	8.88204	11.5509	9.97535	8.10791	11.5875	12.3888	10.303	12.9833	8.95709	31.7079
AC01g010340.5	AC1.0ch01	3267068	3270086	-	1746	KAI5659930.1 hypothetical protein M9H77_28723 [Catharanthus roseus]	uncharacterized protein LOC107806883 OS=Nicotiana tabacum OX=4097 GN=LOC107806883 PE=4 SV=1	0	12.0339	8.6543	11.5185	10.5246	9.33917	9.21751	8.43262	9.86309	4.84725	3.33111	2.94976	4.03154	4.97915	3.71012	4.87464	3.95299	27.4718	24.6634	23.7179	36.5603	33.6518	31.7417	25.3086	28.3501	5.78471	6.09238	4.30215	6.9574	6.55987	6.62898	7.16223	5.61658	8.43607	9.51596	9.1541	10.4539	9.80006	8.17131	10.5975	7.91742	30.1924
AC01g010340.6	AC1.0ch01	3267068	3270086	-	1746	KAI5659930.1 hypothetical protein M9H77_28723 [Catharanthus roseus]	uncharacterized protein LOC107806883 OS=Nicotiana tabacum OX=4097 GN=LOC107806883 PE=4 SV=1	0	9.40951	8.72466	9.38302	10.2628	9.15605	9.479	10.3065	8.71954	4.16132	3.45225	2.74396	3.80757	3.58149	2.4471	5.09963	3.95299	28.78	24.1907	28.8666	39.2448	33.7306	34.0785	28.1123	27.5669	4.13193	5.87084	5.53134	9.0657	7.96555	7.07091	7.53918	4.96349	11.7456	9.51596	6.2771	10.328	7.64281	10.5694	9.37683	8.71716	26.8118
AC01g010350.1	AC1.0ch01	3273394	3274820	+	1155	KAI5659928.1 hypothetical protein M9H77_28721 [Catharanthus roseus]	Uncharacterized protein OS=Malus baccata OX=106549 GN=C1H46_029590 PE=4 SV=1	0	4.03265	6.26206	5.43568	4.50307	4.82219	4.9683	5.7556	4.00241	1.82915	1.87754	0.960388	1.04522	1.04824	1.49983	1.49989	1.40002	1.40881	1.33955	2.78537	2.301	2.60072	1.84998	1.81859	2.50609	1.98333	2.32618	4.50702	4.00577	2.81137	3.01987	2.73295	1.69804	1.75211	2.49384	2.877	1.76331	0.862898	1.24346	2.27485	1.67945	2.79775
AC01g010360.1	AC1.0ch01	3275247	3278343	-	1185	KAI5659927.1 hypothetical protein M9H77_28720 [Catharanthus roseus]	Peroxin-12 OS=Coffea canephora OX=49390 GN=GSCOC_T00029757001 PE=3 SV=1	Peroxisome biogenesis protein 12 OS=Arabidopsis thaliana OX=3702 GN=PEX12 PE=1 SV=2	11.9059	9.70971	13.1362	10.7864	11.7808	10.5903	11.712	13.4367	15.5021	14.4146	13.1024	13.6625	13.1904	13.6564	15.1489	12.5178	14.7925	14.6562	10.8883	12.7833	13.24	12.9498	16.6704	12.8437	11.9826	11.4094	10.3457	10.2253	9.2541	9.0596	9.98942	9.92698	10.4477	9.18782	9.80796	9.13144	10.4781	10.8359	13.982	8.95709	11.0744
AC01g010370.1	AC1.0ch01	3278759	3282375	+	924	KAI5659926.1 hypothetical protein M9H77_28719 [Catharanthus roseus]	nitrilase-like protein 2 OS=Coffea arabica OX=13443 GN=LOC113730585 PE=4 SV=1	Deaminated glutathione amidase, chloroplastic/cytosolic OS=Arabidopsis thaliana OX=3702 GN=NLP2 PE=1 SV=1	16.8347	16.0421	17.0189	14.2946	16.664	16.8007	16.5306	18.4397	17.2855	16.9584	18.9334	20.8296	22.3625	19.4189	15.8988	20.5061	41.7612	39.7137	41.9494	33.2367	44.5275	33.0074	40.0089	45.2662	26.4444	24.9234	26.0178	26.67	30.8079	30.2723	28.6489	26.7767	14.536	15.8818	17.1312	12.721	14.4227	14.7439	16.9782	16.2347	28.4438
AC01g010380.1	AC1.0ch01	3283185	3284878	+	1182	KAI5659926.1 hypothetical protein M9H77_28719 [Catharanthus roseus]	7-methylxanthosine synthase 1-like isoform X1 OS=Nicotiana tabacum OX=4097 GN=LOC107831561 PE=3 SV=1	Probable caffeine synthase MTL2 OS=Coffea canephora OX=49390 GN=MTL2 PE=3 SV=1	2.4964	3.16621	2.78255	3.56057	3.35722	2.74564	3.94861	4.43124	3.24674	4.11847	3.15556	3.06099	2.09648	2.92073	2.39982	3.54122	7.74845	5.2006	5.73955	9.71533	6.62002	10.2235	11.2904	13.9401	0.165277	0.221541	0	0.42166	0.234281	0.294621	0	0.261236	1.55743	1.96882	2.09237	2.01521	1.84907	1.95401	2.55227	1.99935	3.49719
AC01g010390.1	AC1.0ch01	3285041	3296772	+	3540	KAI5659468.1 hypothetical protein M9H77_28261 [Catharanthus roseus]	DNA ligase OS=Coffea arabica OX=13443 GN=LOC113692785 PE=3 SV=1	DNA ligase 4 OS=Arabidopsis thaliana OX=3702 GN=LIG4 PE=1 SV=1	40.8386	46.6488	43.809	43.4075	44.6815	42.6228	40.5569	46.2422	39.0524	39.61	43.629	45.6162	45.6858	46.9685	39.9721	40.6005	50.1134	49.3269	53.8505	40.3953	51.4627	47.4178	47.5105	45.7361	86.6053	77.6501	77.4387	71.4714	78.6013	78.7375	85.0985	78.6322	52.693	52.83	53.5515	53.781	55.9651	57.1992	59.3681	61.58	49.8932
AC01g010400.1	AC1.0ch01	3297698	3299854	+	1203	KAI5659606.1 hypothetical protein M9H77_28399 [Catharanthus roseus]	probable inactive purple acid phosphatase 28 OS=Coffea arabica OX=13443 GN=LOC113694865 PE=4 SV=1	Probable inactive purple acid phosphatase 28 OS=Arabidopsis thaliana OX=3702 GN=PAP28 PE=2 SV=1	13.0581	13.4388	13.5245	12.6714	11.2925	14.0551	9.1688	13.0793	7.95681	10.3567	7.20291	7.76445	6.63886	8.92007	7.34946	9.05893	8.15097	8.58887	7.09004	8.18133	7.64454	5.54993	7.57744	7.205	12.8916	9.74781	11.6773	13.9148	13.0026	15.0257	15.5496	17.8947	5.84035	6.89086	6.40787	7.1792	5.23903	4.70738	8.21166	6.71781	7.46067
AC01g010410.1	AC1.0ch01	3299192	3303707	-	3300	KAI5659917.1 hypothetical protein M9H77_28710 [Catharanthus roseus]	coiled-coil domain-containing protein 18-like OS=Coffea arabica OX=13443 GN=LOC113725561 PE=4 SV=1	0	17.2828	21.2488	18.3778	21.9917	16.603	18.6311	21.4831	19.4403	10.2433	8.8426	13.9942	11.4227	12.1421	12.2355	12.3741	12.2707	7.04405	4.80661	7.51206	8.69266	7.01407	6.91306	7.35012	6.42184	71.813	77.5394	66.4785	65.9898	53.2989	64.8903	73.2243	48.0675	12.0052	14.438	15.235	14.2324	13.6831	10.9247	13.5381	14.2354	9.44241
AC01g010420.1	AC1.0ch01	3306456	3310722	+	1689	XP_027111127.1 protein MAEA homolog [Coffea arabica]_x0001_XP_027163618.1 protein MAEA homolog [Coffea eugenioides]	protein MAEA homolog OS=Coffea arabica OX=13443 GN=LOC113730574 PE=4 SV=1	Protein MAEA homolog OS=Arabidopsis thaliana OX=3702 GN=MAEA PE=1 SV=1	44.3591	39.7535	45.1679	40.7371	48.7102	42.0998	46.6471	43.0974	47.6494	54.2669	53.7131	56.2923	56.9544	58.4146	55.5709	51.2241	54.6417	48.5389	42.3714	45.1251	48.862	44.9836	49.8595	48.2421	33.2207	44.0867	34.6221	32.1516	34.7907	35.2072	29.5913	33.8301	48.3452	50.9924	52.5053	47.3575	50.4179	48.6726	45.6635	49.264	45.8132
AC01g010430.1	AC1.0ch01	3312118	3316295	-	1965	KAI5659931.1 hypothetical protein M9H77_28724 [Catharanthus roseus]	uncharacterized protein LOC113730590 OS=Coffea arabica OX=13443 GN=LOC113730590 PE=4 SV=1	Ankyrin repeat domain-containing protein 13B OS=Mus musculus OX=10090 GN=Ankrd13b PE=2 SV=1	24.964	21.8117	22.6487	25.3952	20.0823	23.9917	24.3609	20.9412	23.7332	22.5305	20.8541	24.3386	24.8957	20.1294	18.8986	18.4473	15.8994	18.9113	18.9912	17.5132	16.3136	16.6498	22.5808	17.6992	19.4201	19.9387	21.3059	15.3906	22.2567	17.1617	19.5076	23.6419	23.4263	23.8883	24.2584	24.3085	25.209	22.2046	21.6943	23.4324	20.75
AC01g010430.2	AC1.0ch01	3312118	3316295	-	1965	KAI5659931.1 hypothetical protein M9H77_28724 [Catharanthus roseus]	uncharacterized protein LOC113730590 OS=Coffea arabica OX=13443 GN=LOC113730590 PE=4 SV=1	Ankyrin repeat domain-containing protein 13B OS=Mus musculus OX=10090 GN=Ankrd13b PE=2 SV=1	22.2116	25.8222	21.1603	22.6201	20.1433	24.5147	20.4123	27.4451	21.1724	21.8642	20.3739	25.9064	19.4798	25.0236	21.5984	20.3414	17.107	20.2508	19.2444	17.2575	15.6043	17.9155	18.0343	18.9523	19.5854	21.6003	21.5108	14.9689	20.6167	19.5923	17.9056	21.4214	21.0902	26.8416	24.3891	20.6559	23.9762	25.1357	20.8066	22.3127	19.5843
AC01g010430.3	AC1.0ch01	3312118	3316295	-	1965	KAI5659931.1 hypothetical protein M9H77_28724 [Catharanthus roseus]	uncharacterized protein LOC113730590 OS=Coffea arabica OX=13443 GN=LOC113730590 PE=4 SV=1	Ankyrin repeat domain-containing protein 13B OS=Mus musculus OX=10090 GN=Ankrd13b PE=2 SV=1	23.6838	19.138	19.0249	23.196	22.4018	23.1418	25.0302	23.2283	22.7272	24.2263	22.2261	23.6667	21.2269	20.4451	20.0985	21.5767	17.6101	16.3898	17.4719	20.5812	15.6831	19.2787	21.7472	19.8921	20.6597	18.0556	21.9205	14.0202	19.3282	20.0342	21.0155	20.3764	21.7391	22.0508	22.9506	22.2303	23.4215	22.7376	22.804	23.3524	19.8174
AC01g010430.4	AC1.0ch01	3312118	3316295	-	1965	KAI5659931.1 hypothetical protein M9H77_28724 [Catharanthus roseus]	uncharacterized protein LOC113730590 OS=Coffea arabica OX=13443 GN=LOC113730590 PE=4 SV=1	Ankyrin repeat domain-containing protein 13B OS=Mus musculus OX=10090 GN=Ankrd13b PE=2 SV=1	25.4761	24.5557	23.2311	24.5051	19.8381	27.1296	23.9593	22.8709	22.3614	19.1388	20.7169	25.3838	18.0822	23.9184	19.4236	21.9061	19.1196	18.2809	16.2058	17.0018	17.3381	17.6234	23.2627	21.9282	17.5194	19.0525	17.311	13.1769	15.6968	18.4138	22.2406	17.111	25.9571	18.9007	24.2584	19.7743	21.8806	21.7605	23.4143	25.3518	21.2163
AC01g010450.1	AC1.0ch01	3319837	3323640	+	1182	KAA3472889.1 AT-hook motif nuclear-localized protein 14 [Gossypium australe]	AT-hook motif nuclear-localized protein OS=Gossypium australe OX=47621 GN=EPI10_023312 PE=4 SV=1	AT-hook motif nuclear-localized protein 14 OS=Arabidopsis thaliana OX=3702 GN=AHL14 PE=1 SV=1	7.36118	7.66926	9.31831	7.90655	8.36252	9.08677	10.1058	8.43365	12.8041	10.3567	8.78069	9.55625	6.98827	7.81493	9.07434	9.38835	12.6793	15.917	12.492	13.4225	14.7374	14.2156	17.3523	11.434	3.14027	2.54772	3.1754	2.52996	2.81137	1.25214	3.20415	4.44102	11.2265	11.091	13.7965	11.3986	10.6013	10.6582	8.4336	8.71716	11.3076
AC01g010460.1	AC1.0ch01	3323725	3324898	+	378	KAI5659932.1 hypothetical protein M9H77_28725 [Catharanthus roseus]	0	0	3.58458	3.72909	3.30024	4.1889	3.05202	3.20325	4.35016	3.788	4.16132	4.36073	4.80194	4.55415	3.49414	3.71012	3.29976	3.95299	5.8365	4.96421	7.42766	6.136	5.83192	6.8157	6.13772	7.67489	0.991664	1.55079	1.02432	1.15957	0.585702	1.47311	1.79056	3.13484	3.89357	5.38144	4.51166	4.21935	4.43776	3.99684	5.16003	3.83875	3.84691
AC01g010470.1	AC1.0ch01	3328141	3331498	+	2304	KAI5659933.1 hypothetical protein M9H77_28726 [Catharanthus roseus]	Ethylene receptor OS=Coffea canephora OX=49390 GN=CcEIN4 PE=3 SV=1	Protein EIN4 OS=Arabidopsis thaliana OX=3702 GN=EIN4 PE=1 SV=1	53.3206	53.6848	52.6743	54.2463	57.1337	59.0313	51.0642	54.6758	131.242	118.709	110.17	115.198	122.994	111.382	120.366	98.5776	72.2518	82.8156	75.7959	83.2195	64.2299	81.5936	80.8513	65.9414	89.1671	83.2994	107.861	89.9191	100.155	96.0465	98.0094	90.7797	68.6566	53.4206	49.8244	55.4184	57.6293	58.9755	65.8043	57.9012	50.9424
AC01g010480.1	AC1.0ch01	3332028	3334097	+	1188	KAI5659934.1 hypothetical protein M9H77_28727 [Catharanthus roseus]	tRNA N(3)-methylcytidine methyltransferase OS=Coffea arabica OX=13443 GN=MA29G21.7 PE=3 SV=1	tRNA N(3)-methylcytidine methyltransferase METTL2 OS=Gallus gallus OX=9031 GN=METTL2 PE=2 SV=1	21.1234	27.5108	24.2017	26.0235	21.3641	21.6383	26.3687	25.158	7.86535	9.20599	12.0048	8.88433	8.9974	10.262	9.97427	10.8707	13.6856	14.8926	16.881	12.7833	13.5553	12.1709	11.8966	12.2172	16.2798	15.0648	14.2381	10.8578	13.2369	13.9945	13.2878	17.3722	17.3264	15.5537	17.0005	15.6179	19.8467	20.6059	20.7511	19.0338	22.6152
AC01g010490.1	AC1.0ch01	3338099	3339019	-	921	XP_027104664.1 AT-hook motif nuclear-localized protein 20-like [Coffea arabica]_x0001_XP_027104665.1 AT-hook motif nuclear-localized protein 20-like [Coffea arabica]_x0001_XP_027104666.1 AT-hook motif nuclear-localized protein 20-like [Coffea arabica]_x0001_XP_027104667.1 AT-hook motif nuclear-localized protein 20-like [Coffea arabica]_x0001_ABZ89182.1 putative protein [Coffea canephora]_x0001_AD…	AT-hook motif nuclear-localized protein OS=Coffea canephora OX=49390 GN=46C02.8 PE=4 SV=1	AT-hook motif nuclear-localized protein 20 OS=Arabidopsis thaliana OX=3702 GN=AHL20 PE=2 SV=1	0.960154	0.351801	0.452973	0.523613	2.01433	0.26149	0.200777	0.285887	0.731661	4.30017	1.23478	1.19453	1.13559	1.18408	2.32483	0.576477	0	0	0	0	0	0	0	0	267.336	237.935	294.697	218.947	266.846	244.683	272.73	250.395	1.16807	1.96882	1.04618	1.25951	2.15725	1.68755	1.88646	3.6788	0
AC01g010500.1	AC1.0ch01	3341854	3342648	-	495	KAI5659937.1 hypothetical protein M9H77_28730 [Catharanthus roseus]	Peptidyl-prolyl cis-trans isomerase OS=Ricinus communis OX=3988 GN=RCOM_0608620 PE=3 SV=1	Peptidyl-prolyl cis-trans isomerase CYP19-3 OS=Arabidopsis thaliana OX=3702 GN=CYP19-3 PE=2 SV=2	27.6524	24.7668	27.9549	31.2597	24.0499	26.9334	27.0379	30.304	37.0403	29.6772	30.9382	21.5016	26.2934	25.5761	25.4981	27.918	37.5347	33.0947	30.0483	38.9892	45.9461	43.4257	45.6162	54.9773	19.7506	15.5079	25.9153	28.4621	23.5452	24.7482	20.9212	21.2908	46.9824	46.8579	40.1473	33.8178	38.2757	38.7249	41.1693	39.4272	35.7879
AC01g010510.1	AC1.0ch01	3343696	3346576	+	1380	KAI5659937.1 hypothetical protein M9H77_28730 [Catharanthus roseus]	uncharacterized protein LOC113725596 OS=Coffea arabica OX=13443 GN=LOC113725596 PE=4 SV=1	0	73.5478	79.2256	78.7527	81.9977	77.4602	68.9025	77.5667	86.1948	77.0988	67.1674	67.1585	71.5972	66.1265	76.4916	75.2945	71.8126	51.3209	48.7753	46.3385	47.9375	40.5082	48.3915	43.8734	38.2178	41.0714	43.5328	46.0945	42.5877	41.702	44.7824	43.7273	49.2431	67.0992	60.9677	71.2712	61.1491	69.4017	66.1698	65.1939	66.7783	46.3961
AC01g010520.1	AC1.0ch01	3347258	3348637	-	1380	KAI5659938.1 hypothetical protein M9H77_28731 [Catharanthus roseus]	Rubisco accumulation factor 1, chloroplastic OS=Coffea canephora OX=49390 GN=46C02.11 PE=4 SV=1	Rubisco accumulation factor 1.2, chloroplastic OS=Arabidopsis thaliana OX=3702 GN=RAF1.2 PE=1 SV=1	19.7152	16.1828	16.6306	13.2474	14.2834	18.435	13.519	16.0096	20.9895	20.229	13.1024	20.979	15.2869	15.9456	14.5489	20.5885	68.6292	68.2381	67.1866	68.1351	73.1354	64.5544	77.7445	77.2188	20.7423	13.0709	20.5889	16.5502	14.5254	19.445	17.5286	16.1967	40.4931	30.9104	30.2739	32.8102	27.4895	28.3331	22.5821	30.2302	51.1755
AC01g010530.1	AC1.0ch01	3347478	3348056	+	579	0	0	0	5.12082	3.65873	2.26487	3.71765	2.68577	3.20325	2.8778	3.93094	5.16735	3.20998	4.11595	5.59937	3.7562	4.34163	4.42468	3.37651	14.0881	15.4442	14.9397	18.7915	13.3977	16.455	19.7013	19.8921	4.7104	3.65543	5.12161	2.63538	3.7485	3.60911	5.27743	2.35113	7.65735	7.41588	7.51944	7.05325	4.93085	7.46076	5.65939	5.75813	14.5716
AC01g010540.1	AC1.0ch01	3348483	3348750	+	258	0	0	0	2.68843	1.26648	1.68247	2.3039	1.58705	0.915214	1.67314	2.14415	1.60051	2.60433	0.411595	1.71714	1.48501	1.73665	1.94986	0.988247	8.45286	8.66766	8.60933	6.136	8.27502	5.93939	9.24447	10.9641	0.330555	0	0.204864	1.26498	0.351421	0.736553	0.471199	0.522473	2.98507	1.70631	3.20393	2.83389	2.46542	1.06582	0.943231	1.99935	5.5955
AC01g010550.1	AC1.0ch01	3351426	3352085	+	660	KAI5659939.1 hypothetical protein M9H77_28732 [Catharanthus roseus]	Pathoproteinsis-related proteins transcriptional activator PTI5 OS=Hibiscus syriacus OX=106335 GN=F3Y22_tig00004355pilonHSYRG00165 PE=3 SV=1	Ethylene-responsive transcription factor 1B OS=Arabidopsis thaliana OX=3702 GN=ERF1B PE=1 SV=2	0.192031	0	0	0.104723	0	0.130745	0.133851	0.142943	0.228644	0.181697	0	0.149316	0.174707	0	0	0	0	0	0.16881	0	0	0	0	0	6.03262	4.32005	6.55566	4.42743	3.86564	3.09352	3.20415	3.91855	0.519143	0	0	0	0.123271	0	0.166453	0	0
AC01g010560.1	AC1.0ch01	3353539	3356816	+	1005	KAI5659942.1 hypothetical protein M9H77_28735 [Catharanthus roseus]	Serine/threonine-protein phosphatase OS=Nicotiana attenuata OX=49451 GN=A4A49_14599 PE=3 SV=1	Serine/threonine-protein phosphatase PP1 OS=Oryza sativa subsp. japonica OX=39947 GN=Os03g0268000 PE=2 SV=2	31.8771	27.4405	30.6728	29.1652	32.9618	33.9283	30.2503	28.8745	57.0238	55.4176	55.4281	56.7402	59.575	55.0992	50.9963	55.7536	77.3839	79.1121	79.4253	68.7743	94.8081	73.999	87.5194	76.279	44.2943	44.419	54.5964	43.7473	44.5134	43.3093	51.5492	42.0591	30.0454	28.6135	26.1546	24.7493	29.092	28.866	28.186	29.6703	70.0604
AC01g010580.1	AC1.0ch01	3361274	3361960	-	375	0	0	0	4.03265	3.09585	4.98271	3.56057	6.28715	3.98772	3.94861	3.93094	5.85329	3.81564	5.55653	3.13565	5.0665	4.81526	4.49967	4.94124	1.10692	1.49714	1.51929	2.55667	1.57619	1.94734	3.2583	2.66272	1.0743	1.21848	1.12675	1.26498	1.52283	0.662898	0.942398	1.04495	1.42764	1.50943	3.20393	2.20414	2.58869	2.13165	2.99615	2.55917	1.16573
AC01g010590.1	AC1.0ch01	3362126	3363140	-	849	KAI5659943.1 hypothetical protein M9H77_28736 [Catharanthus roseus]	Protein kinase domain-containing protein OS=Coffea canephora OX=49390 GN=GSCOC_T00029722001 PE=3 SV=1	Phosphoenolpyruvate carboxylase kinase 2 OS=Arabidopsis thaliana OX=3702 GN=PPCK2 PE=1 SV=2	53.7686	48.9707	46.3327	56.3931	57.7441	46.4798	40.2222	42.6686	77.0073	65.7138	69.0793	61.0704	73.901	58.1778	70.9448	64.1537	15.4969	17.5717	17.7251	18.6637	20.9634	22.8813	33.4165	31.0128	9.33817	9.63704	11.5748	14.8635	13.1197	11.4902	13.2878	11.8863	19.0785	16.3412	26.0238	27.2684	29.092	27.1785	24.5795	25.3518	12.4733
AC01g010600.1	AC1.0ch01	3365464	3370107	-	1497	KAI5659944.1 hypothetical protein M9H77_28737 [Catharanthus roseus]	Hexosyltransferase OS=Davidia involucrata OX=16924 GN=Din_031062 PE=3 SV=1	Inositol phosphorylceramide glucuronosyltransferase 1 OS=Arabidopsis thaliana OX=3702 GN=IPUT1 PE=1 SV=1	38.4702	41.02	41.0912	43.774	36.9294	42.0345	36.876	39.5238	70.5138	69.6506	76.7624	77.4206	68.4851	80.5175	69.9699	75.7656	58.1637	60.9888	58.9992	49.9828	49.9654	51.3125	54.0271	61.3991	78.3415	80.5302	94.7498	82.3292	72.51	79.5477	76.5227	72.7543	45.8792	48.1704	48.7129	52.0807	46.7814	49.6496	46.1074	48.0644	48.6109
AC01g010610.1	AC1.0ch01	3370797	3372509	+	1131	XP_007030469.1 PREDICTED: 1-aminocyclopropane-1-carboxylate oxidase homolog 1 [Theobroma cacao]_x0001_EOY10971.1 2-oxoglutarate (2OG) and Fe(II)-dependent oxygenase superfamily protein, putative [Theobroma cacao]	2-oxoglutarate (2OG) and Fe(II)-dependent oxygenase superfamily protein, putative OS=Theobroma cacao OX=3641 GN=TCM_026243 PE=3 SV=1	Deacetoxyvindoline 4-hydroxylase OS=Catharanthus roseus OX=4058 GN=D4H PE=1 SV=2	29.5728	35.8133	30.2845	38.5903	33.2059	35.4318	31.9235	37.6656	57.0695	52.3288	63.2484	64.654	60.798	67.9662	51.8212	70.4126	76.0757	78.1666	73.3481	71.331	79.7554	77.5042	68.8031	69.074	64.6234	59.8161	61.5617	58.927	65.7158	56.9355	66.4391	62.4355	84.4905	79.0152	80.6868	74.9408	86.2282	75.7622	72.1295	84.5325	63.9986
AC01g010640.1	AC1.0ch01	3377533	3378909	+	738	XP_019245401.1 PREDICTED: myb-related protein Myb4-like [Nicotiana attenuata]_x0001_OIT03094.1 myb-related protein myb4 [Nicotiana attenuata]	Myb-related protein myb4 OS=Nicotiana attenuata OX=49451 GN=MYB4_13 PE=4 SV=1	Transcription factor MYB15 OS=Arabidopsis thaliana OX=3702 GN=MYB15 PE=1 SV=1	0.128021	0	0.0647105	0.0523613	0.305202	0.130745	0.200777	0.142943	0.0914576	0.121131	0	0.149316	0.349414	1.4209	1.12492	0.0823539	2.71699	2.04872	1.26608	0	0.630478	1.26577	0.227323	0.783152	5.28887	11.6309	8.6043	4.11119	5.15418	7.51284	3.76959	4.96349	0.713821	0.853155	0.980796	0.440828	0.493085	0.444093	0.66581	0.559818	1.04916
AC01g010650.1	AC1.0ch01	3380501	3385847	+	2541	KAI5659946.1 hypothetical protein M9H77_28739 [Catharanthus roseus]	Cupin type-1 domain-containing protein OS=Chenopodium quinoa OX=63459 PE=3 SV=1	11S globulin seed storage protein Ana o 2.0101 (Fragment) OS=Anacardium occidentale OX=171929 PE=1 SV=1	1.15219	0.844322	0.711815	0.733058	1.70913	1.69968	0.535404	2.28709	0.182915	0.42396	1.16618	0.0746582	0.26206	0.236816	0.449967	1.40002	6.64153	4.96421	6.4148	4.09067	5.28025	5.93939	5.15266	3.6025	0.495832	0.332312	0.307297	0	0.351421	0.441932	0.471199	0	0.259571	0.328136	0	1.32248	0.123271	0.177637	0.221937	0	5.01264
AC01g010660.1	AC1.0ch01	3386212	3389359	-	954	KAI5659947.1 hypothetical protein M9H77_28740 [Catharanthus roseus]	J domain-containing protein OS=Coffea canephora OX=49390 GN=GSCOC_T00029730001 PE=4 SV=1	Protein CHLOROPLAST J-LIKE DOMAIN 1, chloroplastic OS=Arabidopsis thaliana OX=3702 GN=CJD1 PE=1 SV=1	13.6982	14.5646	14.1069	12.3573	12.2691	14.1204	15.5267	11.7928	10.289	8.96373	8.84929	8.13775	7.25033	5.84146	8.2494	10.5413	21.1321	18.7537	20.6793	15.34	22.5396	17.4287	17.125	22.5548	9.17289	6.86777	8.09214	9.17111	8.78554	8.3967	8.19886	10.7107	15.12	13.9786	12.4234	14.7992	12.512	12.3458	14.7588	16.1547	16.5534
AC01g010670.1	AC1.0ch01	3391620	3393485	+	1038	KAI5659949.1 hypothetical protein M9H77_28742 [Catharanthus roseus]	probable low-specificity L-threonine aldolase 1 OS=Coffea arabica OX=13443 GN=LOC113725579 PE=3 SV=1	Low-specificity L-threonine aldolase 1 OS=Arabidopsis thaliana OX=3702 GN=THA1 PE=1 SV=1	44.8712	40.6682	41.35	38.4855	32.4735	35.8241	31.1873	36.665	62.9228	68.9844	97.6851	49.0505	52.3247	47.0475	64.7203	38.7063	70.1386	108.976	65.7517	46.787	59.2649	50.7283	113.586	63.9052	22.643	18.7202	27.6567	38.1603	16.7511	19.666	27.1411	21.2908	37.3783	36.9482	21.8391	31.2988	25.0857	21.4053	30.1279	27.3511	85.2149
AC01g010680.1	AC1.0ch01	3395439	3396071	+	633	VFQ99355.1 unnamed protein product [Cuscuta campestris]	ALOG domain-containing protein OS=Cuscuta campestris OX=132261 GN=CCAM_LOCUS41131 PE=3 SV=1	Protein LIGHT-DEPENDENT SHORT HYPOCOTYLS 5 OS=Arabidopsis thaliana OX=3702 GN=LSH5 PE=1 SV=1	1.34422	2.53297	1.94131	2.40862	2.44161	1.56894	2.34239	3.71653	0.137186	0.42396	0.342996	0.149316	0.524121	0.315755	0.149989	0.576477	0	0	0.16881	0.127833	0.157619	0	0	0	1.73541	4.43082	3.68756	4.32202	3.86564	5.89242	2.73295	9.40451	11.6158	14.6349	8.63101	14.4214	12.6353	16.8755	16.4233	15.6749	3.38062
AC01g010690.1	AC1.0ch01	3398620	3406529	-	3741	KAI5659951.1 hypothetical protein M9H77_28744 [Catharanthus roseus]	LSD family protein OS=Gymnema sylvestre OX=4068 PE=2 SV=1	Putative lysine-specific demethylase JMJ16 OS=Arabidopsis thaliana OX=3702 GN=JMJ16 PE=1 SV=1	88.1422	85.9802	77.5879	85.6107	90.7059	79.9505	88.1409	77.1894	129.778	133.608	146.116	143.568	126.925	155.43	138.59	132.837	80.9059	92.9016	86.5153	73.632	67.0671	75.07	85.1704	68.6041	156.6	145.331	158.667	129.977	137.874	145.101	144.281	129.965	71.1874	78.4246	72.0558	58.5042	69.1551	67.6797	67.6352	72.3765	72.2753
AC01g010700.1	AC1.0ch01	3407918	3411243	+	726	KAI5659952.1 hypothetical protein M9H77_28745 [Catharanthus roseus]	RRM domain-containing protein OS=Nyssa sinensis OX=561372 GN=F0562_003522 PE=4 SV=1	RNA-binding protein 42 OS=Bos taurus OX=9913 GN=RBM42 PE=2 SV=1	39.3023	41.8643	42.0618	37.7001	43.0945	41.1192	39.2184	46.5995	46.1404	51.4203	42.6686	54.9484	51.8879	51.7838	43.8718	49.9888	53.9373	53.4243	55.9607	52.156	48.3892	50.4362	48.5714	45.2662	46.0297	42.3143	53.2647	55.6592	51.4247	50.3066	45.7063	51.7248	42.7644	39.2451	50.7399	37.3444	41.0493	46.5409	44.2209	45.2653	50.0098
AC01g010710.1	AC1.0ch01	3412118	3428329	-	3519	KAI5659953.1 hypothetical protein M9H77_28746 [Catharanthus roseus]	exportin-4-like isoform X1 OS=Coffea arabica OX=13443 GN=LOC113725574 PE=3 SV=1	Exportin-4 OS=Danio rerio OX=7955 GN=xpo4 PE=2 SV=1	49.736	51.2926	50.8625	52.9372	49.1985	46.7413	54.7451	48.7437	55.1032	56.9923	58.3092	62.041	56.9544	52.731	54.296	58.4713	56.0505	51.218	52.3312	53.3065	44.5275	50.8256	49.8595	48.712	75.6144	88.5057	76.9266	71.1552	77.3127	76.6752	86.1352	73.5381	79.1693	81.1153	73.5597	70.9103	74.5174	73.8082	73.4611	73.816	37.3034
AC01g010730.1	AC1.0ch01	3429603	3433122	-	1476	KAI5659954.1 hypothetical protein M9H77_28747 [Catharanthus roseus]	cysteine desulfurase OS=Nicotiana tabacum OX=4097 GN=LOC107790197 PE=4 SV=1	Cysteine desulfurase 1, chloroplastic OS=Arabidopsis thaliana OX=3702 GN=NFS2 PE=1 SV=1	27.5884	26.8072	27.3078	29.2699	26.7967	30.5943	29.4472	27.3736	24.3277	23.7418	20.7169	27.1756	26.2934	23.6816	22.4984	26.1062	65.3084	76.1966	82.8015	69.4135	84.6416	85.4883	74.4862	74.0862	22.4777	19.2741	19.0524	20.4505	18.1568	22.6122	20.5443	28.2135	35.7559	30.1885	31.974	30.5431	26.8115	30.82	29.2402	29.5904	59.4522
AC01g010760.1	AC1.0ch01	3448873	3450645	+	1773	KAI5659955.1 hypothetical protein M9H77_28748 [Catharanthus roseus]	PPR_long domain-containing protein OS=Coffea canephora OX=49390 GN=GSCOC_T00029746001 PE=4 SV=1	Pentatricopeptide repeat-containing protein At1g08610 OS=Arabidopsis thaliana OX=3702 GN=At1g08610 PE=2 SV=1	10.6897	12.2427	13.9775	14.347	14.8328	12.0285	15.1252	12.5075	21.3553	21.5008	16.6696	17.9926	16.9466	17.9191	16.4988	19.1061	18.9183	20.2508	17.4719	15.2122	16.3136	14.7024	20.9137	16.4462	14.2139	12.5171	13.4186	9.17111	14.2911	10.5327	13.8533	14.7599	18.4296	17.8506	16.2158	17.0034	16.0253	21.2276	15.3691	14.2354	12.4733
AC01g010780.1	AC1.0ch01	3451352	3453118	-	1767	KAI5659956.1 hypothetical protein M9H77_28749 [Catharanthus roseus]	pentatricopeptide repeat-containing protein At3g04760, chloroplastic-like isoform X2 OS=Coffea arabica OX=13443 GN=LOC113730594 PE=4 SV=1	Pentatricopeptide repeat-containing protein At3g04760, chloroplastic OS=Arabidopsis thaliana OX=3702 GN=At3g04760 PE=2 SV=1	12.0339	10.2726	13.7186	12.6714	14.2224	11.4402	12.7159	14.0084	11.5237	10.9018	14.543	13.7371	10.7445	12.7881	10.4242	11.2001	35.824	39.7925	49.4615	25.8223	46.813	38.0705	43.1156	32.2659	2.5618	1.55079	3.27783	3.16245	3.63135	2.20966	2.45024	4.70226	21.0902	17.5225	21.1198	21.3487	20.7096	22.9152	21.1395	22.2328	41.0337
AC01g010790.1	AC1.0ch01	3453712	3460253	-	1245	KAI5659963.1 hypothetical protein M9H77_28756 [Catharanthus roseus]	protein prenyltransferase alpha subunit repeat-containing protein 1-like isoform X1 OS=Coffea arabica OX=13443 GN=LOC113730593 PE=3 SV=1	0	25.028	28.8477	24.7194	24.348	25.5149	22.0959	24.0263	24.4433	25.1051	19.3205	21.4715	19.7844	23.4981	22.4975	25.9481	25.1179	21.9372	20.4084	23.127	15.4678	23.4853	25.1207	17.5039	21.9282	21.5687	21.2679	24.174	20.6614	20.3824	20.3289	28.0835	26.9074	24.2699	25.9884	24.0622	24.1826	26.2568	26.912	26.2995	24.1521	23.0815
AC01g010800.1	AC1.0ch01	3460565	3461811	-	546	0	0	0	3.45656	5.41773	3.75321	2.82751	4.3949	4.57607	3.48013	4.93154	4.20705	4.54243	6.65411	4.40483	4.89179	6.07828	4.72465	5.43536	3.11951	2.83669	3.54502	4.34633	3.62525	4.86836	1.97013	3.44587	4.95832	3.65543	4.81431	4.95451	4.45134	4.71394	6.03135	4.44102	4.21803	4.3314	2.74623	3.8415	3.94468	4.08565	3.82841	4.39857	4.08006
AC01g010810.1	AC1.0ch01	3461901	3469466	-	1614	KAI5659964.1 hypothetical protein M9H77_28757 [Catharanthus roseus]	serine/threonine protein phosphatase 2A regulatory subunit B''beta OS=Sesamum indicum OX=4182 GN=LOC105161279 PE=4 SV=1	Serine/threonine protein phosphatase 2A regulatory subunit B''beta OS=Arabidopsis thaliana OX=3702 GN=B''BETA PE=1 SV=1	80.0769	78.6627	73.8994	79.4844	72.3328	75.2436	74.1535	68.5413	96.3963	97.3897	110.033	107.732	100.194	105.778	98.2428	96.1894	84.1261	87.8586	79.5097	79.001	67.0671	73.8043	72.6676	75.8091	104.538	104.457	106.427	106.153	106.129	100.981	109.978	98.878	80.5969	87.8749	76.6983	84.0722	84.6257	72.0319	78.954	86.5318	74.1404
AC01g010830.1	AC1.0ch01	3470818	3476102	+	2232	KAI5659967.1 hypothetical protein M9H77_28760 [Catharanthus roseus]	Diphthine--ammonia ligase OS=Coffea arabica OX=13443 GN=LOC113725567 PE=4 SV=1	Diphthine--ammonia ligase OS=Schizosaccharomyces pombe (strain 972 / ATCC 24843) OX=284812 GN=mug71 PE=1 SV=1	62.538	60.6505	63.934	57.2832	64.0923	58.3776	68.1971	64.7533	111.03	101.993	96.0388	94.5173	89.4499	103.173	101.768	105.331	121.761	116.698	123.485	113.132	115.535	116.451	126.316	122.172	62.1443	63.5823	63.7128	57.7675	53.2989	53.6947	62.7637	59.9538	76.5086	69.1055	79.2483	72.9885	67.7375	73.2753	74.1269	81.9733	79.3862
AC01g010850.1	AC1.0ch01	3475361	3478669	-	1098	KAI5659971.1 hypothetical protein M9H77_28764 [Catharanthus roseus]	Uncharacterized protein OS=Erythranthe guttata OX=4155 GN=MIMGU_mgv1a016732mg PE=3 SV=1	0	9.08946	9.78007	8.6065	8.84905	8.85085	10.3288	9.77113	12.5075	5.53318	6.05657	7.4087	4.77813	6.55151	5.28889	5.62459	6.09419	9.15726	10.3224	9.95982	9.84316	12.6096	10.0288	8.8656	9.24119	4.46249	5.53853	5.7362	7.06281	5.03704	6.40801	6.59679	7.05338	6.42439	7.28463	6.08094	6.61242	6.59501	6.83903	7.49037	6.87776	9.32584
AC01g010860.1	AC1.0ch01	3479993	3490420	+	3459	KAI5659972.1 hypothetical protein M9H77_28765 [Catharanthus roseus]	Sequence-specific DNA-binding transcription factor OS=Coffea arabica OX=13443 GN=MA29G21.3 PE=4 SV=1	Homeobox-DDT domain protein RLT3 OS=Arabidopsis thaliana OX=3702 GN=RLT3 PE=3 SV=1	25.2841	25.1186	22.1957	26.5472	28.1396	26.0836	27.0379	18.5112	24.4192	23.0755	17.1498	17.3954	17.8201	16.8139	22.3484	19.1061	41.0567	34.907	39.8393	41.6737	40.6658	47.5151	50.9204	62.1822	19.668	15.1756	17.5159	16.3393	18.2739	18.6348	21.6752	19.0703	34.3283	34.5856	36.6164	35.2033	34.7625	35.4386	36.897	35.3485	28.677
AC01g010880.1	AC1.0ch01	3491335	3493329	-	1002	XP_027161819.1 SWR1 complex subunit 2 [Coffea eugenioides]_x0001_ADY38783.1 DNA-binding transcription factor [Coffea arabica]	DNA-binding transcription factor OS=Coffea arabica OX=13443 GN=MA29G21.2 PE=3 SV=1	SWR1 complex subunit 2 OS=Arabidopsis thaliana OX=3702 GN=SWC2 PE=1 SV=1	13.1861	13.7906	13.9128	16.4938	17.2744	12.9437	14.1213	14.3658	15.4106	17.5035	17.7672	18.2166	13.103	14.9194	15.2989	13.3413	18.4152	17.8869	18.5691	15.34	18.205	15.2866	17.125	15.663	14.2965	13.0709	13.521	18.3422	14.0569	14.2891	15.2668	12.1475	13.6924	12.7317	11.7042	12.91	14.6693	13.7669	12.0956	12.236	19.8174
AC01g010900.1	AC1.0ch01	3494161	3509359	-	4587	KAI5659974.1 hypothetical protein M9H77_28767 [Catharanthus roseus]	Uncharacterized protein OS=Rhododendron simsii OX=118357 GN=RHSIM_Rhsim09G0138800 PE=3 SV=1	Myosin-11 OS=Arabidopsis thaliana OX=3702 GN=XI-E PE=3 SV=1	8.64139	10.0615	8.86534	10.0534	13.0016	6.4065	8.23184	7.50452	8.7342	11.5681	9.94687	12.2439	9.34682	11.604	11.5492	9.14129	10.868	8.74646	12.4076	10.4823	9.14193	11.2946	10.1538	10.8075	0.578471	1.32925	1.53648	1.15957	1.75711	0.957519	1.22512	0.391855	3.37443	3.87201	3.8578	4.78613	3.57486	6.2173	3.88389	5.59818	9.55899
AC01g010960.1	AC1.0ch01	3513115	3515328	-	546	KAI5659977.1 hypothetical protein M9H77_28770 [Catharanthus roseus]	GRF1-interacting factor 1-like isoform X2 OS=Coffea arabica OX=13443 GN=LOC113730615 PE=3 SV=1	GRF1-interacting factor 1 OS=Arabidopsis thaliana OX=3702 GN=GIF1 PE=1 SV=1	44.1671	48.7596	45.1679	51.5235	40.6529	42.5574	46.9148	48.0289	8.7342	6.90449	9.60388	8.5857	10.3077	7.65705	12.6741	9.80012	0	0	0.337621	0	0	0	0	0	4.21457	1.77233	2.25351	0.21083	2.69423	1.39945	1.50784	0.914328	1.23296	0.393764	1.56927	0.69273	1.04781	0.888186	1.77549	0.719766	1.04916
AC01g010990.1	AC1.0ch01	3527037	3530545	-	1350	KAI5659979.1 hypothetical protein M9H77_28772 [Catharanthus roseus]	phosphoribosylaminoimidazole carboxylase OS=Davidia involucrata OX=16924 GN=Din_042590 PE=3 SV=1	Phosphoribosylaminoimidazole carboxylase, chloroplastic (Fragment) OS=Vigna aconitifolia OX=3918 GN=PURKE PE=2 SV=1	5.69692	6.68422	4.72387	6.02155	7.08068	5.55666	7.36181	5.64626	7.04224	6.84393	5.28213	5.0021	5.59062	5.60465	5.54959	6.09419	5.03146	5.98857	5.57074	7.79783	7.17168	4.96572	6.36505	7.36163	5.61943	6.31392	4.71188	7.16823	4.68562	5.45049	9.42398	8.88204	8.43607	7.80965	9.28487	8.43871	9.30697	8.88186	9.21038	9.43693	5.12921
AC01g011000.1	AC1.0ch01	3531326	3532678	-	651	KAI5659979.1 hypothetical protein M9H77_28772 [Catharanthus roseus]	phosphoribosylaminoimidazole carboxylase OS=Coffea arabica OX=13443 GN=LOC113730619 PE=3 SV=1	Phosphoribosylaminoimidazole carboxylase, chloroplastic (Fragment) OS=Vigna aconitifolia OX=3918 GN=PURKE PE=2 SV=1	1.8563	1.4072	1.94131	1.6232	2.19745	1.63431	1.33851	0.85766	1.60051	1.63527	1.98937	1.19453	0.698827	1.81559	1.3499	1.81179	0.905664	1.49714	2.19454	2.55667	1.89143	2.62891	2.12168	1.72293	2.06597	0.886164	2.15108	1.47581	1.63997	1.3258	1.13088	1.04495	2.79039	2.69072	2.4193	2.64497	3.08178	1.24346	2.1084	2.47919	0.582865
AC01g011010.1	AC1.0ch01	3535067	3540625	-	1650	CDO99961.1 unnamed protein product [Coffea canephora]	Steroid 5-alpha reductase C-terminal domain-containing protein OS=Coffea canephora OX=49390 GN=GSCOC_T00029693001 PE=3 SV=1	0	43.9111	44.7491	44.3267	39.1662	45.2919	47.8526	46.0448	46.528	12.8498	10.175	16.8068	10.0042	12.4915	13.2617	12.8241	10.6237	11.2705	10.0072	13.7581	13.6782	11.1122	14.2156	12.1239	13.0003	33.386	36.0004	41.1777	36.579	33.8536	25.3374	26.9526	20.6377	30.8241	22.707	42.2396	50.9471	32.4203	30.0207	33.457	23.9122	41.2668
AC01g011020.1	AC1.0ch01	3535994	3537657	+	891	KAI5659989.1 hypothetical protein M9H77_28782 [Catharanthus roseus]	GDSL esterase/lipase At5g33370-like OS=Nicotiana tabacum OX=4097 GN=LOC107763465 PE=3 SV=1	GDSL esterase/lipase At5g33370 OS=Arabidopsis thaliana OX=3702 GN=At5g33370 PE=2 SV=1	208.417	207.492	223.898	180.646	203.325	221.678	220.453	211.985	4.48142	6.23827	5.41933	5.52471	6.20209	5.76252	5.24962	5.68242	8.95601	6.93413	11.2259	9.84316	9.61479	10.8077	5.75885	7.83152	7.43748	6.53546	8.50187	6.64115	6.91129	4.64028	5.65439	6.40029	127.06	72.9775	159.412	206.245	139.851	118.04	131.997	84.0527	166.699
AC01g011030.1	AC1.0ch01	3540778	3542100	-	594	XP_027161094.1 very-long-chain enoyl-CoA reductase-like [Coffea eugenioides]	uncharacterized protein LOC113699849 OS=Coffea arabica OX=13443 GN=LOC113699849 PE=4 SV=1	0	4.22468	3.51801	4.65916	5.70738	4.27282	4.70681	4.55094	5.14596	5.57891	5.45092	7.8889	3.80757	7.5124	8.05175	6.67451	7.3295	4.32706	4.41263	4.38907	3.57933	4.57096	5.35519	3.78872	4.07239	19.8333	24.5911	24.6862	18.1314	18.1568	15.2466	15.1726	12.5393	3.24464	3.54387	2.48468	2.83389	4.06795	3.90802	3.21808	4.47854	2.33146
AC01g011040.1	AC1.0ch01	3542623	3543468	-	741	KAI5659990.1 hypothetical protein M9H77_28783 [Catharanthus roseus]	Steroid 5-alpha reductase C-terminal domain-containing protein OS=Erythranthe guttata OX=4155 GN=MIMGU_mgv1a011781mg PE=3 SV=1	0	117.011	80.6328	86.9062	88.9094	103.524	87.7951	82.4523	100.346	168.145	119.012	83.0735	118.408	132.865	98.6733	138.215	128.719	10.1636	8.58887	11.3947	3.70717	8.59026	11.5867	13.6394	12.5304	2.47916	2.65849	2.45837	3.26787	0.937124	2.87256	2.54447	1.17556	7.00843	5.51269	6.80019	6.99027	9.12207	4.70738	5.43745	6.47789	5.47893
AC01g011050.1	AC1.0ch01	3544003	3545006	-	852	KAI5659990.1 hypothetical protein M9H77_28783 [Catharanthus roseus]	very-long-chain enoyl-CoA reductase-like OS=Nicotiana tabacum OX=4097 GN=LOC107808974 PE=3 SV=1	Very-long-chain enoyl-CoA reductase OS=Dictyostelium discoideum OX=44689 GN=gpsn2 PE=3 SV=1	3.26452	3.94017	3.42966	3.61293	2.07537	4.5107	3.48013	3.57358	2.74373	3.08885	2.53817	2.83701	2.00913	1.97347	2.39982	2.47062	28.2768	36.4042	34.7749	32.5975	30.9722	28.8207	32.8861	21.3017	0	0	0	0	0	0	0.18848	0	1.62232	0.918782	0.588478	2.01521	1.04781	1.59873	1.33162	0.639792	27.7444
AC01g011060.1	AC1.0ch01	3545357	3547276	+	1920	KAI5659991.1 hypothetical protein M9H77_28784 [Catharanthus roseus]	DYW domain-containing protein OS=Coffea canephora OX=49390 GN=GSCOC_T00029690001 PE=3 SV=1	Pentatricopeptide repeat-containing protein At3g14330 OS=Arabidopsis thaliana OX=3702 GN=PCMP-H57 PE=2 SV=2	2.81645	4.43269	3.55908	4.97432	3.11306	4.44532	3.48013	6.36098	3.15529	3.87621	4.32174	4.1062	4.36767	2.84179	4.1247	4.2824	10.1636	9.53443	9.7066	9.71533	9.22074	9.73671	11.5935	10.3376	0.826387	1.21848	2.15108	2.21372	1.99139	2.20966	2.54447	1.69804	4.80207	2.8876	3.72703	3.27472	3.75977	5.50675	2.60776	3.59883	10.7247
AC01g011090.1	AC1.0ch01	3547540	3549671	-	1593	KAG8375252.1 hypothetical protein BUALT_Bualt10G0081000 [Buddleja alternifolia]	Uncharacterized protein OS=Salvia splendens OX=180675 GN=SASPL_153034 PE=4 SV=1	Protein GAMETE EXPRESSED 1 OS=Arabidopsis thaliana OX=3702 GN=GEX1 PE=1 SV=1	4.54473	3.58837	2.13545	3.08931	3.90658	3.46474	2.34239	2.14415	2.92664	4.2396	3.42996	2.61304	2.35854	2.4471	3.22476	3.37651	15.5975	19.5416	19.16	6.5195	12.9248	14.4103	10.3053	6.26521	1.15694	0.886164	1.12675	0.316245	1.1714	1.54676	1.22512	1.17556	1.817	1.50943	0.588478	1.38546	1.23271	1.15464	1.27614	0.959688	5.5955
AC01g011100.1	AC1.0ch01	3550962	3563310	-	3348	KAI5659994.1 hypothetical protein M9H77_28787 [Catharanthus roseus]	ubiquitinyl hydrolase 1 OS=Coffea arabica OX=13443 GN=LOC113730621 PE=3 SV=1	Ubiquitin C-terminal hydrolase 12 OS=Arabidopsis thaliana OX=3702 GN=UBP12 PE=1 SV=2	161.818	149.515	149.87	165.462	163.71	158.267	159.216	133.366	204.636	195.567	217.734	200.681	203.271	192.61	190.786	208.026	179.12	183.045	191.684	171.169	164.87	184.803	190.345	183.884	172.88	169.147	185.505	156.331	171.259	172.795	174.249	149.035	191.758	191.5	182.363	184.203	185.4	187.23	161.625	181.781	145.367
AC01g011110.1	AC1.0ch01	3572297	3573634	+	1338	KAI5659996.1 hypothetical protein M9H77_28789 [Catharanthus roseus]	FAS1 domain-containing protein OS=Nyssa sinensis OX=561372 GN=F0562_025745 PE=3 SV=1	Fasciclin-like arabinogalactan protein 17 OS=Arabidopsis thaliana OX=3702 GN=FLA17 PE=2 SV=1	59.7216	53.5441	45.3621	46.235	60.0637	52.9517	51.8004	48.1719	14.1302	12.8399	13.2396	5.67402	15.6363	10.8146	13.274	14.4943	20.4277	32.3855	42.287	27.1007	42.1632	36.5127	16.2157	27.5669	88.0928	140.789	86.1455	112.583	124.872	113.871	82.4598	126.438	57.5599	50.0736	54.5977	85.4577	67.0595	56.6662	60.0339	60.5403	60.3848
AC01g011120.1	AC1.0ch01	3576371	3582091	+	1158	KAI5659997.1 hypothetical protein M9H77_28790 [Catharanthus roseus]	Protein pelota homolog OS=Nicotiana tabacum OX=4097 GN=LOC107827364 PE=3 SV=1	Protein PELOTA 1 OS=Arabidopsis thaliana OX=3702 GN=PEL1 PE=2 SV=1	32.1332	28.9884	32.8729	34.8202	29.4214	27.7179	30.9196	28.946	39.6469	41.003	37.5923	49.7224	48.7432	44.3635	43.1968	42.9887	58.2644	62.7224	56.8047	49.2158	60.1318	48.4888	53.0421	53.7242	39.336	44.3082	47.4261	45.2231	52.9475	42.0572	50.9837	40.2304	36.34	34.3231	34.7856	34.9514	33.7763	38.0143	33.0131	39.5871	50.5927
AC01g011130.1	AC1.0ch01	3584583	3585421	+	216	0	0	0	1.08817	1.26648	0.582394	0.942503	0.732484	1.43819	1.13773	0.786188	1.55478	1.57471	1.71498	2.3144	1.3103	2.36816	1.19991	0.658831	1.20755	1.57594	1.09727	1.27833	1.10334	1.26577	1.43971	1.72293	6.28054	3.7662	5.42891	4.42743	4.80276	3.83008	4.33503	4.44102	1.68721	1.18129	1.17696	1.57439	0.862898	1.59873	0.832263	0.239922	1.04916
AC01g011140.1	AC1.0ch01	3585466	3587908	+	1734	KAI5659999.1 hypothetical protein M9H77_28792 [Catharanthus roseus]	Putative calcium-dependent protein kinase 2 OS=Davidia involucrata OX=16924 GN=Din_001584 PE=4 SV=1	Calcium-dependent protein kinase 1 OS=Arabidopsis thaliana OX=3702 GN=CPK1 PE=1 SV=1	35.7177	37.9945	39.7322	46.235	37.7229	42.3613	40.2892	37.6656	42.0248	36.824	55.0851	45.0936	45.3364	45.2319	50.6963	48.7535	45.2832	46.0174	43.3843	64.8115	44.0546	45.2757	56.6792	57.64	166.517	178.341	152.317	158.861	139.749	155.265	161.433	149.166	37.3783	36.3575	34.7856	40.6192	39.8166	34.5504	44.2764	39.907	42.316
AC01g011150.1	AC1.0ch01	3588713	3597195	+	3969	KAI5660003.1 hypothetical protein M9H77_28796 [Catharanthus roseus]	nuclear pore complex protein NUP1-like OS=Coffea arabica OX=13443 GN=LOC113725615 PE=4 SV=1	Nuclear pore complex protein NUP1 OS=Arabidopsis thaliana OX=3702 GN=NUP1 PE=1 SV=1	83.9815	89.9203	85.8708	81.4218	92.9034	75.309	92.3572	76.6891	86.839	91.6965	88.1499	86.0809	83.0731	89.8322	100.793	89.5187	74.6669	72.572	75.3739	78.3618	63.8359	73.7069	77.8961	67.9776	126.768	113.097	117.182	106.575	99.1008	108.494	113.936	123.042	88.7734	84.3311	96.6411	78.9082	90.9125	93.1707	84.6689	93.0897	53.0407
AC01g011160.1	AC1.0ch01	3597958	3600844	+	1191	KAI5648312.1 hypothetical protein M9H77_34317 [Catharanthus roseus]	Mitochondrial acidic MAM33 OS=Olea europaea subsp. europaea OX=158383 GN=OLEA9_A036028 PE=4 SV=1	0	12.162	15.6903	13.4598	13.2998	16.2367	13.4667	15.5267	14.4373	19.4805	18.3514	19.4821	14.5584	16.5972	12.9459	16.2738	14.0825	15.7988	18.0445	16.037	19.3028	13.6341	12.2683	18.4132	20.0487	12.4784	9.85858	12.3943	9.8036	13.1197	13.8472	9.42398	10.1882	16.937	17.5881	20.0736	17.3812	17.8127	15.8097	18.8646	16.8745	11.0744
AC01g011180.1	AC1.0ch01	3606491	3609676	+	2403	KAI5648316.1 hypothetical protein M9H77_34321 [Catharanthus roseus]	C2 NT-type domain-containing protein OS=Coffea canephora OX=49390 GN=GSCOC_T00029677001 PE=4 SV=1	0	64.9064	60.4394	61.475	61.891	77.8264	53.7361	57.556	59.8932	264.587	210.769	206.689	162.83	197.593	189.216	205.56	190.814	15.7988	19.6204	16.6278	17.3853	12.7672	15.2866	22.505	18.639	84.2088	92.7149	93.1109	84.9646	78.9527	83.3778	94.9937	88.1673	30.9539	35.3075	26.6123	30.2912	32.5436	36.0603	27.0208	30.5501	20.5168
AC01g011190.1	AC1.0ch01	3609543	3613489	-	1317	KAI5648317.1 hypothetical protein M9H77_34322 [Catharanthus roseus]	5'-nucleotidase OS=Sesamum indicum OX=4182 GN=LOC105161017 PE=3 SV=1	7-methylguanosine phosphate-specific 5'-nucleotidase OS=Gallus gallus OX=9031 GN=NT5C3B PE=2 SV=1	12.482	11.2576	8.15352	14.0328	10.0106	11.5055	13.3851	11.4355	3.52112	3.99734	2.46957	3.2103	3.31943	3.55224	4.64966	4.61182	5.73587	5.43699	6.07718	5.62466	8.9055	6.5236	7.88054	8.45804	3.30555	3.10158	2.66324	3.79494	4.68562	3.60911	3.01567	2.35113	5.90525	6.36585	6.08094	5.85672	8.38244	6.12848	7.82327	6.79779	5.82865
AC01g011210.1	AC1.0ch01	3615448	3616671	-	1224	KAI5648320.1 hypothetical protein M9H77_34325 [Catharanthus roseus]	uncharacterized protein At3g28850-like OS=Coffea arabica OX=13443 GN=LOC113733492 PE=4 SV=1	Uncharacterized protein At5g39865 OS=Arabidopsis thaliana OX=3702 GN=At5g39865 PE=2 SV=1	6.14499	8.09142	7.89468	8.79669	6.22611	6.8641	6.75948	9.0769	0.685932	0.605657	0.960388	0.970557	1.48501	1.0262	1.12492	1.56472	1.10692	1.02436	0.337621	1.02267	0.866907	0.486836	0.303098	0.313261	1.0743	0.886164	0.204864	1.15957	1.87425	1.76773	0.565439	2.61236	1.94678	3.01885	3.33471	2.45604	4.31449	2.48692	2.27485	2.39922	4.19663
AC01g011230.1	AC1.0ch01	3617722	3619470	+	555	0	0	0	5.50488	6.75458	5.37097	4.29362	6.83652	5.29517	6.0233	5.50332	4.7558	4.66356	3.84155	3.88223	3.58149	4.02587	4.57467	2.88239	3.62265	5.83097	4.55788	4.602	5.12263	7.49727	5.45576	3.91576	11.5694	8.75087	11.4724	10.8578	7.26271	10.8273	9.51822	9.79637	10.2531	8.53155	12.8811	8.69061	9.06043	12.257	9.8207	8.39727	7.81039
AC01g011240.1	AC1.0ch01	3619202	3621235	-	1257	KAI5648325.1 hypothetical protein M9H77_34330 [Catharanthus roseus]	dnaJ protein homolog OS=Coffea arabica OX=13443 GN=LOC113725622 PE=3 SV=1	DnaJ protein homolog OS=Cucumis sativus OX=3659 GN=DNAJ1 PE=2 SV=1	851.721	846.926	859.097	876.528	854.687	827.745	817.897	946.57	658.22	620.617	551.811	678.046	574.436	586.672	585.632	567.501	724.531	673.793	764.627	651.311	714.095	680.207	729.404	624.642	1508.07	1224.01	1475.54	1460.63	1504.32	1654.67	1384.95	1459.92	1355.09	1139.49	1262.35	1095.27	1204.17	1488.78	1065.07	1246.23	1060.7
AC01g011250.1	AC1.0ch01	3620040	3620570	+	429	0	0	0	6.40103	5.8399	8.99476	6.7546	11.4756	5.49128	11.7789	7.43305	4.29851	6.96506	3.01836	5.97266	2.79531	4.57844	6.22455	4.52947	8.45286	8.03729	8.94695	8.56483	8.74788	9.24988	6.5166	7.98815	18.0979	11.8524	16.9013	19.818	16.1654	10.901	10.0837	17.6335	11.6158	9.58158	18.7659	9.44632	8.69062	18.9184	8.32263	11.8361	17.486
AC01g011260.1	AC1.0ch01	3622016	3623185	-	519	0	0	0	2.88046	2.95513	3.55908	3.19404	2.92994	3.0725	2.6101	4.00241	1.14322	1.69584	1.30338	1.26919	1.39765	1.57877	1.3499	1.97649	4.83021	2.6003	2.36335	2.42883	3.62525	2.04471	3.71294	2.66272	1.4875	1.32925	1.94621	2.63538	2.10853	2.136	2.63871	2.61236	2.79039	2.29695	2.81162	1.70034	3.38996	3.55274	2.38582	2.95904	2.21489
AC01g011270.1	AC1.0ch01	3623296	3625807	-	2442	KAI5648326.1 hypothetical protein M9H77_34331 [Catharanthus roseus]	pentatricopeptide repeat-containing protein At2g26790, mitochondrial-like OS=Nicotiana tabacum OX=4097 GN=LOC107780386 PE=4 SV=1	Pentatricopeptide repeat-containing protein At2g26790, mitochondrial OS=Arabidopsis thaliana OX=3702 GN=At2g26790 PE=3 SV=1	65.8666	71.2749	66.0047	72.1015	56.4013	67.2682	60.4338	66.9689	32.376	29.7378	31.144	31.7297	33.0196	27.076	32.6976	28.165	63.4971	56.5762	58.0708	55.7353	61.708	62.9965	58.7251	59.9894	58.0123	43.7544	56.4401	40.2686	53.7675	54.7995	56.5439	51.9861	62.2971	58.4739	63.5556	54.5367	67.1212	69.2785	73.1282	66.1385	49.3104
AC01g011280.1	AC1.0ch01	3626571	3628726	-	1281	XP_027104688.1 dnaJ protein homolog [Coffea arabica]_x0001_XP_027104689.1 dnaJ protein homolog [Coffea arabica]_x0001_XP_027104690.1 dnaJ protein homolog [Coffea arabica]_x0001_XP_027104691.1 dnaJ protein homolog [Coffea arabica]_x0001_XP_027104692.1 dnaJ protein homolog [Coffea arabica]	dnaJ protein homolog OS=Coffea arabica OX=13443 GN=LOC113725622 PE=3 SV=1	DnaJ protein homolog OS=Cucumis sativus OX=3659 GN=DNAJ1 PE=2 SV=1	137.558	132.91	122.044	126.452	130.138	126.953	115.848	121.573	140.616	147.417	137.473	151.855	134.524	148.405	148.339	128.966	129.107	137.501	118.421	114.027	122.707	123.754	128.665	120.919	153.625	142.451	188.475	175.832	179.811	183.991	162.187	161.967	142.05	141.296	138.096	124.439	133.996	157.209	123.508	127.239	143.035
AC01g011290.1	AC1.0ch01	3629769	3632570	+	1335	KAI5648330.1 hypothetical protein M9H77_34335 [Catharanthus roseus]	uncharacterized protein LOC113730634 OS=Coffea arabica OX=13443 GN=LOC113730634 PE=4 SV=1	Glycosyltransferase BC10 OS=Oryza sativa subsp. japonica OX=39947 GN=BC10 PE=1 SV=1	22.2116	23.5003	26.596	22.6724	26.6136	21.4422	28.8449	25.8727	34.7082	52.3288	59.887	67.1924	48.4812	61.5722	50.2463	48.0947	70.843	79.8213	63.3039	32.5975	51.4627	50.7283	75.8502	51.8446	5.94998	6.31392	4.09729	5.79783	6.79415	6.77629	5.46591	7.44524	24.2699	20.9351	28.2469	20.0262	24.4077	24.6916	24.413	23.9122	46.2795
AC01g011360.1	AC1.0ch01	3647069	3650036	+	1302	KAI5648356.1 hypothetical protein M9H77_34361 [Catharanthus roseus]	BZIP domain-containing protein OS=Nyssa sinensis OX=561372 GN=F0562_032148 PE=4 SV=1	0	17.2828	19.4898	16.4365	16.232	15.9926	17.8467	16.5306	16.2241	53.8685	57.8403	59.9556	67.939	56.1683	66.1506	53.8461	58.8831	33.0064	37.9013	42.7934	38.9892	37.1982	37.5837	43.7218	40.8805	40.1624	32.345	42.2021	24.7725	30.3394	29.6831	36.942	26.3849	17.7157	21.3945	21.316	18.0739	20.2165	19.7177	23.8582	19.1138	33.573
AC01g011370.1	AC1.0ch01	3649808	3652850	-	936	KAI5648357.1 hypothetical protein M9H77_34362 [Catharanthus roseus]	charged multivesicular body protein 5-like OS=Sesamum indicum OX=4182 GN=LOC105161013 PE=4 SV=1	Vacuolar protein sorting-associated protein 60.1 OS=Arabidopsis thaliana OX=3702 GN=VPS60-1 PE=1 SV=1	39.8784	45.312	44.3914	38.4855	43.4607	37.7853	42.4308	43.0974	65.9409	65.9561	78.6832	80.4816	64.4668	76.0179	75.2945	75.6009	51.9247	48.7753	54.0193	55.7353	45.552	55.5966	51.9055	49.4952	81.1512	93.9334	98.0276	114.481	77.0784	81.1681	85.5697	67.6602	44.9707	47.711	48.8436	47.7354	41.3575	43.077	47.9938	47.4246	52.3413
AC01g011380.1	AC1.0ch01	3653547	3655849	-	936	KAI5648358.1 hypothetical protein M9H77_34363 [Catharanthus roseus]	apoptosis-inducing factor 2-like isoform X2 OS=Coffea arabica OX=13443 GN=LOC113730639 PE=4 SV=1	Apoptosis-inducing factor homolog A OS=Dictyostelium discoideum OX=44689 GN=aifA PE=3 SV=1	4.48072	4.36233	6.34163	7.69711	3.96762	7.12559	6.22408	5.2889	6.99651	6.29884	6.51692	8.06309	8.21122	7.18342	5.77458	7.57656	10.1636	11.8983	8.69374	9.71533	9.06312	10.2235	9.85067	6.73511	15.7013	15.951	16.9013	17.1827	15.814	19.7396	17.5286	15.5436	7.268	9.45033	8.36946	11.4615	8.56735	7.6384	9.98715	7.11768	6.41152
AC01g011380.2	AC1.0ch01	3653547	3655849	-	1086	KAI5648358.1 hypothetical protein M9H77_34363 [Catharanthus roseus]	apoptosis-inducing factor 2-like isoform X1 OS=Coffea arabica OX=13443 GN=LOC113730639 PE=4 SV=1	Apoptosis-inducing factor homolog A OS=Dictyostelium discoideum OX=44689 GN=aifA PE=3 SV=1	10.0496	8.51358	8.47708	8.53489	8.42356	6.60261	7.36181	8.50513	8.64274	6.5411	7.7517	14.3344	9.78358	6.63085	11.0242	8.72952	12.2768	14.2622	11.1415	17.5132	10.4029	13.3393	15.8368	12.5304	24.2131	23.4834	23.5594	25.2996	24.4824	27.4734	27.895	19.854	10.1233	10.5004	9.1541	14.6733	12.8818	11.9017	12.8723	12.5559	11.4242
AC01g011390.1	AC1.0ch01	3656047	3659743	+	933	KAI5648360.1 hypothetical protein M9H77_34365 [Catharanthus roseus]	Uricase OS=Coffea arabica OX=13443 GN=LOC113730641 PE=3 SV=1	Uricase-2 OS=Phaseolus vulgaris OX=3885 GN=URIII PE=1 SV=2	61.8979	54.107	60.1161	57.7021	67.0223	56.8086	57.6229	59.1785	91.5491	90.2429	99.6745	95.4132	106.484	112.093	103.942	107.884	98.818	100.702	103.059	76.9556	99.2214	94.154	108.433	102.28	102.141	96.1488	91.9841	89.392	92.4238	86.3977	96.69	101.229	32.2517	25.8571	39.5588	41.6268	32.8518	38.1032	32.0144	41.1066	72.0421
AC01g011400.1	AC1.0ch01	3660235	3662019	+	1548	XP_027104716.1 uncharacterized protein LOC113725631 [Coffea arabica]	uncharacterized protein LOC113725631 OS=Coffea arabica OX=13443 GN=LOC113725631 PE=4 SV=1	0	13.8262	13.5092	16.0482	17.8552	15.077	16.8661	15.7275	13.0793	10.0146	8.78203	8.0947	8.06309	8.91005	8.76219	8.92435	8.23539	7.34594	5.83097	8.69374	6.39166	6.4624	6.62096	5.07688	6.73511	8.34651	6.09238	7.37512	5.69241	4.56848	5.96608	6.87951	7.57586	13.0435	14.3067	14.5812	16.3736	14.0529	13.9445	12.0401	13.4356	14.9213
AC01g011410.1	AC1.0ch01	3661879	3662408	-	357	KAI5648361.1 hypothetical protein M9H77_34366 [Catharanthus roseus]	Photosystem I PsaN, reaction centre subunit N OS=Cynara cardunculus var. scolymus OX=59895 GN=Ccrd_012012 PE=3 SV=1	0	7.61722	6.47314	7.89468	8.79669	10.8041	11.4402	9.83805	11.364	3.42966	3.81564	2.81256	3.28496	3.31943	3.78906	3.14977	3.62357	9.55978	9.92841	16.6278	14.1895	21.8303	13.6314	16.2157	18.7956	1.32222	0.664623	0.614593	1.26498	0.702843	0.589242	1.60208	1.30618	11.3562	10.3691	11.3772	13.6027	11.2793	11.4576	11.8181	11.9161	35.7879
AC01g011420.1	AC1.0ch01	3662419	3664628	-	966	KAF3649357.1 Inositol oxygenase 2 [Capsicum annuum]	Inositol oxygenase OS=Capsicum annuum OX=4072 GN=T459_29787 PE=3 SV=1	Probable inositol oxygenase OS=Oryza sativa subsp. japonica OX=39947 GN=Os06g0561000 PE=2 SV=1	1.66427	1.68864	1.55305	1.88501	2.38057	1.37282	1.53929	2.14415	0.640203	0.969052	1.09759	0.597266	1.13559	0.631509	1.12492	0.494124	1.61007	0.630376	1.35048	2.6845	1.49738	1.55787	1.81859	1.72293	0.330555	0.443082	0.204864	0.316245	0.11714	0.294621	0.282719	0.261236	0.778714	1.11566	0.91541	1.63736	1.29435	1.68755	0.554842	1.35956	2.21489
AC01g011430.1	AC1.0ch01	3665522	3667785	+	1029	KAI5648363.1 hypothetical protein M9H77_34368 [Catharanthus roseus]	Acetyltransf_13 domain-containing protein OS=Camellia sinensis OX=4442 GN=HYC85_014055 PE=4 SV=1	Protein CHROMOSOME TRANSMISSION FIDELITY 7 OS=Arabidopsis thaliana OX=3702 GN=CTF7 PE=1 SV=1	1.92031	2.39225	3.30024	2.61806	2.80785	3.59548	2.6101	2.64445	0.274373	0.787354	1.02899	0.373291	0.873534	0.473632	0.524962	0.576477	0.201259	0.472782	0.253216	0.255667	0.394049	0.0973671	0.0757744	0.626521	0.247916	0.110771	0	0.63249	0.702843	0.736553	0.282719	0.522473	0.713821	0.656273	0.784637	1.25951	0.739627	0.444093	0.998715	0.879714	0.582865
AC01g011440.1	AC1.0ch01	3667969	3668408	+	375	0	0	0	4.16067	4.57341	4.3356	2.67042	3.54034	4.77219	4.75171	4.2883	1.09749	1.21131	1.23478	1.34385	1.04824	1.34196	1.3499	1.56472	1.30818	2.6791	2.61656	2.55667	2.67953	2.72628	2.6521	1.5663	1.0743	1.55079	2.5608	2.1083	1.05426	1.76773	0.942398	2.22051	3.56911	3.93764	3.59625	4.03043	3.45159	3.28629	3.4955	2.79909	1.86517
AC01g011450.1	AC1.0ch01	3668071	3670259	-	717	KAI5648364.1 hypothetical protein M9H77_34369 [Catharanthus roseus]	nudix hydrolase 26, chloroplastic-like OS=Nicotiana tabacum OX=4097 GN=LOC107791876 PE=3 SV=1	Nudix hydrolase 26, chloroplastic OS=Arabidopsis thaliana OX=3702 GN=NUDT26 PE=1 SV=1	26.5003	28.707	29.961	29.8983	29.2383	27.1296	27.841	29.3748	11.7066	9.75108	11.8676	11.2734	10.3077	6.70979	11.5492	12.4354	12.9812	14.8138	16.1214	14.8287	15.7619	16.8445	15.1549	15.8197	9.17289	15.3971	11.0627	11.7011	10.5426	11.3429	10.1779	14.2374	17.4562	21.132	18.3082	23.7417	20.5863	17.6749	21.6943	17.7542	22.8483
AC01g011460.1	AC1.0ch01	3670443	3676355	+	1965	KAI5648365.1 hypothetical protein M9H77_34370 [Catharanthus roseus]	Exocyst subunit Exo70 family protein OS=Coffea arabica OX=13443 GN=LOC113730644 PE=3 SV=1	Exocyst complex component EXO70A1 OS=Arabidopsis thaliana OX=3702 GN=EXO70A1 PE=1 SV=1	82.7013	86.8948	82.7647	81.2123	74.4692	83.8728	83.3892	72.1864	74.6751	72.0126	73.8126	80.4816	78.1813	71.5184	73.2696	70.4126	59.6732	56.1034	69.9719	52.2838	48.6256	50.6309	60.1649	56.5436	100.902	103.017	108.476	92.1328	115.501	103.117	105.549	102.797	103.764	89.2531	89.514	88.2286	90.4194	91.9272	88.2199	99.6476	57.0042
AC01g011470.1	AC1.0ch01	3676934	3677727	+	543	0	0	0	15.7465	14.5646	17.6013	12.3049	16.603	16.3431	17.1999	16.4385	32.879	35.1887	40.4735	37.6277	35.5528	44.6004	37.5723	33.8475	42.6668	43.7323	33.5089	34.0037	41.5327	35.2469	37.2052	32.8924	10.9083	14.5109	9.32133	17.3935	9.13696	10.0171	8.85854	14.2374	19.8572	16.9975	20.8583	19.3335	18.6756	20.3395	17.533	18.6339	30.1924
AC01g011480.1	AC1.0ch01	3677995	3684186	+	1236	KAI5648366.1 hypothetical protein M9H77_34371 [Catharanthus roseus]	Uncharacterized protein OS=Solanum tuberosum OX=4113 GN=102579622 PE=4 SV=1	0	27.8445	26.2444	33.0024	29.3223	32.0462	32.7516	33.6635	39.0235	101.244	115.378	140.903	164.397	129.021	141.3	138.215	125.343	93.8871	93.532	89.1319	95.3636	87.6364	86.9488	86.9132	78.7851	22.4777	17.2802	22.2278	46.8043	15.814	17.7509	24.5966	17.6335	28.2933	26.3822	37.2703	34.0697	27.5511	35.3498	32.4028	31.1099	82.7668
AC01g011490.1	AC1.0ch01	3688278	3691115	-	2625	KAI5648367.1 hypothetical protein M9H77_34372 [Catharanthus roseus]	Clp R domain-containing protein OS=Coffea canephora OX=49390 GN=GSCOC_T00029651001 PE=4 SV=1	Protein SMAX1-LIKE 3 OS=Arabidopsis thaliana OX=3702 GN=SMXL3 PE=2 SV=1	14.2743	14.9867	13.3951	17.4887	15.9315	17.8467	17.1329	20.5838	1.64624	1.9381	1.98937	0.597266	1.92178	1.0262	0.524962	1.56472	0.201259	0.157594	0	0.511333	0	0.292101	0.378872	0	0.743748	0.996935	2.04864	0.527075	1.40569	2.65159	1.50784	2.74298	6.42439	7.48151	7.25789	8.75359	8.50571	8.97067	8.60005	6.31794	4.77949
AC01g011510.1	AC1.0ch01	3697669	3698982	+	1314	KAI5648368.1 hypothetical protein M9H77_34373 [Catharanthus roseus]	eukaryotic peptide chain release factor subunit 1-3 OS=Coffea arabica OX=13443 GN=LOC113730648 PE=3 SV=1	Eukaryotic peptide chain release factor subunit 1-3 OS=Arabidopsis thaliana OX=3702 GN=ERF1-3 PE=1 SV=1	80.1409	76.3408	90.4006	73.7247	67.2664	71.1252	66.3901	75.0452	86.5646	76.1311	78.3402	68.9842	83.4225	78.6229	72.6697	74.9421	91.5726	86.2039	83.8144	70.6918	94.7293	80.1331	77.9718	68.6041	95.6956	101.023	111.139	98.1414	120.889	119.616	110.355	111.156	159.701	152.124	148.754	133.067	137.694	151.613	139.931	156.749	97.6882
AC01g011520.1	AC1.0ch01	3698986	3700977	+	819	0	0	0	7.61722	6.75458	7.31229	6.38807	6.47027	5.6874	6.62563	8.79101	6.90505	6.7228	6.99711	6.56992	5.24121	5.13101	5.92457	6.09419	7.94971	7.09172	7.84968	8.56483	9.53598	7.88674	6.74392	6.26521	6.28054	9.19395	7.78485	9.48736	6.44273	7.88112	7.06799	4.3104	10.4477	11.2879	11.8349	9.82417	10.4781	9.77004	12.7059	11.6762	8.74298
AC01g011530.1	AC1.0ch01	3699311	3701000	-	669	CDO99927.1 unnamed protein product [Coffea canephora]	Transcription repressor OS=Coffea canephora OX=49390 GN=GSCOC_T00029648001 PE=4 SV=1	Transcription repressor OFP13 OS=Arabidopsis thaliana OX=3702 GN=OFP13 PE=1 SV=1	12.418	10.4133	11.1302	11.7813	9.52229	12.8784	12.5151	8.64807	3.47539	3.51281	1.44058	2.09043	3.9309	4.10481	3.97471	3.2118	2.81762	2.75789	2.86978	4.09067	5.04382	6.62096	3.03098	2.34946	2.23124	2.10464	1.12675	2.52996	2.10853	1.25214	0.942398	1.69804	8.24139	5.7752	4.90398	6.9273	5.60884	6.48375	6.71359	6.07802	8.6264
AC01g011550.1	AC1.0ch01	3706312	3715341	-	2835	KAI5648371.1 hypothetical protein M9H77_34376 [Catharanthus roseus]	pentatricopeptide repeat-containing protein At5g04810, chloroplastic OS=Coffea arabica OX=13443 GN=LOC113728493 PE=4 SV=1	Pentatricopeptide repeat-containing protein At5g04810, chloroplastic OS=Arabidopsis thaliana OX=3702 GN=PPR4 PE=1 SV=1	39.1103	39.3313	45.3621	43.7217	37.3567	45.3685	42.1631	44.098	38.5951	35.5521	33.0648	40.0168	37.9987	38.1274	34.2725	31.2121	53.5348	46.175	53.2597	56.3745	50.6746	51.0204	50.7688	62.4955	29.0062	25.0341	32.3686	26.1429	27.1766	30.8616	27.518	28.8666	49.9026	54.4706	53.1592	45.2793	42.282	50.8042	44.7203	47.1047	51.5253
AC01g011560.1	AC1.0ch01	3731863	3734657	+	1683	KAI5648374.1 hypothetical protein M9H77_34379 [Catharanthus roseus]	Cationic amino acid transporter C-terminal domain-containing protein OS=Solanum chilense OX=4083 GN=EJD97_000333 PE=4 SV=1	Cationic amino acid transporter 7, chloroplastic OS=Arabidopsis thaliana OX=3702 GN=CAT7 PE=3 SV=1	11.9699	12.8759	10.8067	9.16322	12.7574	8.95602	13.3851	10.5063	3.38393	3.69451	4.80194	2.6877	2.6206	1.97347	1.72487	3.2118	0	0	0	0	0	0	0	0.313261	4.04929	4.8739	1.74135	1.47581	2.22567	2.28331	2.16752	2.08989	6.42439	15.1599	5.81939	3.90448	6.65664	8.88186	4.77164	5.99805	1.16573
AC01g011590.1	AC1.0ch01	3743525	3743962	+	438	KAI5648372.1 hypothetical protein M9H77_34377 [Catharanthus roseus]	40S ribosomal S17 OS=Olea europaea subsp. europaea OX=158383 GN=OLEA9_A096419 PE=3 SV=1	40S ribosomal protein S17 OS=Solanum lycopersicum OX=4081 GN=RPS17 PE=1 SV=3	2.56041	2.88477	1.48834	1.6232	2.68577	1.50357	1.47236	0.786188	0.914576	1.09018	0.480194	0.671924	0.174707	0.789387	1.27491	0.41177	0.100629	0.315188	0.0844052	0	0.551668	0.68157	0	0.313261	0.165277	0.443082	0	0.21083	0.234281	0.589242	0.18848	0.261236	0.519143	0.787527	0.392318	0.251902	0.677991	0	0.166453	0.319896	0.466292
AC01g011610.1	AC1.0ch01	3746614	3747881	+	648	KAI5648375.1 hypothetical protein M9H77_34380 [Catharanthus roseus]	HTH myb-type domain-containing protein OS=Nyssa sinensis OX=561372 GN=F0562_032089 PE=3 SV=1	Transcription factor DIVARICATA OS=Antirrhinum majus OX=4151 GN=DIVARICATA PE=2 SV=1	14.2743	11.6798	17.9895	13.1427	16.5419	14.6434	14.8575	20.8697	33.2906	29.0715	43.4918	33.5962	33.8931	40.4955	35.1724	30.9651	38.3398	44.2051	35.3658	28.1233	27.6622	27.3602	35.614	33.3623	41.4846	40.2097	35.4415	47.226	31.2765	34.9863	27.518	25.3399	11.0967	15.5537	15.6927	12.4062	11.6491	13.5892	16.4233	20.2334	27.5112
AC01g011620.1	AC1.0ch01	3748772	3749392	-	621	XP_027154803.1 germin-like protein 9-3 [Coffea eugenioides]	Germin-like protein OS=Coffea arabica OX=13443 GN=LOC113729740 PE=3 SV=1	Germin-like protein 9-3 OS=Oryza sativa subsp. japonica OX=39947 GN=Os09g0568700 PE=2 SV=1	4.92879	3.44765	5.5651	4.60779	5.49363	4.70681	3.54705	6.71833	3.3382	3.75508	5.07633	5.67402	5.32856	5.05208	5.17462	3.29416	3.32077	4.57022	5.14872	4.72983	3.94049	3.99205	3.10675	4.22902	2.47916	2.10464	3.68756	1.58123	3.98278	2.57794	2.63871	2.22051	3.50421	3.28136	3.72703	2.20414	3.75977	3.55274	3.71744	3.9987	4.19663
AC01g011650.1	AC1.0ch01	3750087	3750713	+	627	KAA8534571.1 hypothetical protein F0562_032088 [Nyssa sinensis]	Germin-like protein OS=Nyssa sinensis OX=561372 GN=F0562_032088 PE=3 SV=1	Germin-like protein 9-3 OS=Oryza sativa subsp. japonica OX=39947 GN=Os09g0568700 PE=2 SV=1	4.03265	3.79945	3.6885	3.56057	4.27282	4.05309	3.74783	5.07449	2.92664	4.2396	2.74396	2.38906	2.97002	5.13101	4.34968	2.22356	3.72328	4.88541	3.71383	5.49683	3.15239	4.08942	3.94027	2.97598	1.57013	2.10464	1.94621	2.31913	2.92851	2.57794	1.79056	1.4368	2.27125	2.29695	3.46548	2.95985	3.51323	3.19747	3.32905	4.71846	3.61376
AC01g011670.1	AC1.0ch01	3751088	3751892	-	273	0	0	0	15.1704	15.4089	15.9835	12.462	13.3678	14.9049	11.4443	19.6547	15.5935	14.2935	16.258	16.4248	18.3442	16.2614	12.1491	15.1531	20.9309	20.4872	18.5691	17.0018	23.0912	19.1813	15.458	16.1329	30.8242	32.6773	34.8269	30.992	26.708	27.5471	24.4081	28.736	27.1252	25.9228	25.8276	21.3487	22.0039	24.8692	23.0814	23.6723	20.9831
AC01g011680.1	AC1.0ch01	3752336	3754638	+	693	KAG6758627.1 hypothetical protein POTOM_038986 [Populus tomentosa]	Multiple myeloma tumor-associated protein 2-like N-terminal domain-containing protein OS=Populus tomentosa OX=118781 GN=POTOM_038986 PE=4 SV=1	0	7.80925	7.9507	6.72989	7.74947	8.05732	10.0674	8.09799	8.79101	12.4382	12.0526	12.2792	11.9453	11.9674	14.5247	12.5991	10.2942	9.55978	11.6619	11.3103	10.4823	8.74788	8.95777	9.39602	7.51826	7.35484	5.42776	7.78485	7.6953	9.37124	7.95477	9.2355	6.79215	9.21478	8.07216	7.06173	7.4311	7.58118	7.54958	7.49037	5.99805	10.6081
AC01g011700.1	AC1.0ch01	3756217	3758169	+	642	KAI5648385.1 hypothetical protein M9H77_34390 [Catharanthus roseus]	AMMECR1 domain-containing protein OS=Coffea canephora OX=49390 GN=GSCOC_T00029639001 PE=4 SV=1	Uncharacterized protein At2g38710 OS=Arabidopsis thaliana OX=3702 GN=At2g38710 PE=2 SV=1	38.5982	32.0842	38.6969	30.1077	44.7426	39.4196	35.8721	33.8776	81.6259	83.7624	95.2842	109.673	91.7211	95.3579	89.5435	90.1775	41.8618	47.6721	38.4888	32.3418	43.0301	42.3547	34.5531	35.7117	84.9526	98.8073	73.5463	107.945	67.8243	78.4429	71.8107	79.8077	43.9324	50.3361	45.3128	50.5693	46.9047	41.4783	47.328	47.4246	46.1629
AC01g011710.1	AC1.0ch01	3759338	3761752	+	582	KAI5648387.1 hypothetical protein M9H77_34392 [Catharanthus roseus]	Vesicle-associated membrane protein, putative OS=Ricinus communis OX=3988 GN=RCOM_1540410 PE=3 SV=1	Vesicle-associated membrane protein 727 OS=Arabidopsis thaliana OX=3702 GN=VAMP727 PE=1 SV=1	32.3892	32.0139	32.2258	35.2915	28.75	37.5891	30.3173	36.0932	35.074	36.824	40.1305	43.899	40.1826	40.8902	36.7473	39.2828	47.8995	47.5146	40.4301	27.7398	46.813	40.7968	38.7207	35.5551	30.1631	30.905	30.0126	33.3112	31.7451	26.8842	29.4028	33.9607	37.1836	33.9949	34.2625	40.3043	36.2417	33.4846	31.9034	34.7887	53.6236
AC01g011720.1	AC1.0ch01	3765095	3766454	+	1044	KAI5648388.1 hypothetical protein M9H77_34393 [Catharanthus roseus]	uncharacterized protein LOC113730659 OS=Coffea arabica OX=13443 GN=LOC113730659 PE=4 SV=1	0	9.85758	11.3984	12.8127	9.79156	8.24044	11.767	13.452	12.5075	3.24674	3.45225	2.53817	2.83701	3.40678	2.21028	2.6998	4.36476	2.71699	3.07308	3.54502	2.94017	3.46763	2.23944	1.97013	1.09641	167.426	141.897	120.358	97.6144	106.246	90.0804	96.1246	80.069	4.99675	7.67839	6.99635	8.18681	5.5472	6.66139	6.15875	5.19831	4.66292
AC01g011730.1	AC1.0ch01	3767248	3770406	+	894	KAI5648422.1 hypothetical protein M9H77_34427 [Catharanthus roseus]	Ribonuclease OS=Davidia involucrata OX=16924 GN=Din_000527 PE=3 SV=1	Ribonuclease H2 subunit A OS=Arabidopsis thaliana OX=3702 GN=At2g25100 PE=2 SV=2	6.72108	8.09142	7.89468	7.17349	5.73779	8.49841	6.69255	8.93396	2.65227	3.99734	4.80194	4.55415	3.31943	3.868	3.52474	3.87063	2.01259	1.65474	3.12299	3.19583	2.12786	1.55787	1.59126	2.03619	19.0069	15.3971	15.0575	11.174	12.2998	11.4166	11.2145	12.1475	3.30953	4.59391	2.48468	4.78613	3.45159	3.64156	4.77164	4.31859	2.56461
AC01g011760.1	AC1.0ch01	3770411	3773085	+	762	0	0	0	1.02416	1.33684	0.841236	1.15195	1.28185	1.50357	0.936958	1.14355	0.548746	0.484526	0.823189	0.895899	0.611474	0.473632	0.524962	0.988247	0	0.551579	0.590837	0.639166	0.630478	0.292101	0.454646	0.313261	2.31388	2.76926	2.25351	2.63538	3.04565	2.43062	2.26176	1.56742	1.49254	1.05004	0.980796	0.818681	0.862898	0.710548	0.887747	0.959688	0.816011
AC01g011770.1	AC1.0ch01	3771732	3773335	-	357	0	0	0	0.832134	0.633242	0.258842	0.314168	0.671444	0.392234	1.00388	0.285887	1.14322	0.666223	0.548793	0.895899	0.698827	0.868325	0.374973	1.31766	2.4151	1.41834	1.01286	1.1505	2.20667	1.26577	1.43971	0.469891	3.38819	1.99387	3.68756	3.05704	3.04565	1.98869	2.356	2.48175	2.14146	2.69072	2.877	1.51141	1.60253	2.04283	1.72001	2.87906	0.699438
AC01g011770.2	AC1.0ch01	3771732	3773335	-	447	0	0	0	1.40823	1.54792	1.03537	1.46612	1.46497	0.719097	1.47236	1.21502	3.06383	1.57471	0.685991	1.86646	1.83442	2.4471	2.54981	3.2118	4.22643	4.41263	3.03859	3.19583	5.6743	2.33681	3.03098	3.44587	9.58609	7.08931	8.70674	5.27075	8.55126	5.74511	3.86383	6.26967	4.99675	5.70957	7.65021	5.85672	6.16356	9.05949	5.65939	5.8381	3.26404
AC01g011790.1	AC1.0ch01	3774727	3776964	+	660	KAI5648426.1 hypothetical protein M9H77_34431 [Catharanthus roseus]	uncharacterized protein LOC113723815 OS=Coffea arabica OX=13443 GN=LOC113723815 PE=4 SV=1	0	2.62442	1.26648	0.970657	2.14681	1.83121	2.09192	1.80699	0.929131	0.77739	0.84792	0.480194	0.447949	0.174707	0.947264	0.749945	0.905893	0.704405	0.630376	0.844052	0.3835	0.630478	0.68157	0.303098	1.09641	0.743748	1.44002	1.63891	0.63249	1.05426	0.589242	0.659679	1.04495	3.30953	1.70631	3.00777	1.82629	2.83524	2.3981	1.10968	2.47919	2.09831
AC01g011810.1	AC1.0ch01	3777755	3779354	+	378	CDO99913.1 unnamed protein product [Coffea canephora]	FeS cluster biogenesis domain-containing protein OS=Coffea canephora OX=49390 GN=GSCOC_T00029627001 PE=4 SV=1	Iron-sulfur assembly protein IscA-like 1, mitochondrial OS=Arabidopsis thaliana OX=3702 GN=At2g16710 PE=2 SV=2	14.7224	13.5795	16.307	17.8028	16.7861	18.6311	14.5898	13.5796	15.5935	18.2908	16.258	22.1735	15.9857	22.1028	20.5485	19.9296	33.0064	28.1305	30.8079	20.9647	25.3767	21.9076	25.2329	23.4946	11.4868	13.2925	13.8283	12.0173	12.8855	11.4166	13.4763	16.1967	19.0785	15.7505	17.1312	17.822	18.6756	18.7407	17.2556	17.8342	28.9101
AC01g011830.1	AC1.0ch01	3780413	3783698	+	3060	XP_002263233.1 PREDICTED: receptor-like protein 12 [Vitis vinifera]	Leucine-rich repeat-containing N-terminal plant-type domain-containing protein (Fragment) OS=Gossypium barbadense OX=3634 GN=ES319_D05G421300v1 PE=3 SV=1	Receptor-like protein 34 OS=Arabidopsis thaliana OX=3702 GN=RLP34 PE=2 SV=1	18.1789	13.9313	19.2837	19.1119	19.5329	16.3431	17.066	11.221	11.9809	16.4739	14.4744	27.3249	22.5372	33.3911	26.5481	12.0237	459.171	385.238	424.98	134.864	168.022	276.23	533.831	236.825	4.62777	5.76007	6.0435	7.6953	8.19983	6.2607	4.52351	6.79215	35.6262	14.8974	47.4705	20.1521	25.4555	49.916	24.5795	71.5767	100.952
AC01g011840.1	AC1.0ch01	3782877	3784932	-	777	KAI5648429.1 hypothetical protein M9H77_34434 [Catharanthus roseus]	Tyrosine specific protein phosphatases domain-containing protein OS=Coffea canephora OX=49390 GN=GSCOC_T00029626001 PE=4 SV=1	0	2.94447	3.79945	4.59445	3.19404	4.02866	3.0725	3.4132	2.43004	4.16132	2.18037	3.49855	3.2103	2.97002	2.4471	3.89971	2.30591	3.62265	2.99428	1.94132	1.534	2.52191	1.84998	2.19746	2.19282	2.80971	3.10158	2.76567	2.52996	3.7485	2.87256	4.14655	2.61236	1.94678	3.87201	3.26932	2.26712	3.82141	3.10865	2.21937	2.39922	3.38062
AC01g011840.2	AC1.0ch01	3782877	3784932	-	777	KAI5648429.1 hypothetical protein M9H77_34434 [Catharanthus roseus]	Tyrosine specific protein phosphatases domain-containing protein OS=Coffea canephora OX=49390 GN=GSCOC_T00029626001 PE=4 SV=1	0	3.45656	4.99557	3.62379	3.08931	3.7845	2.81101	3.74783	2.57298	3.06383	3.87621	3.91015	2.16509	2.6206	3.15755	3.37475	3.62357	3.32077	2.5215	2.11013	4.09067	2.75834	2.14208	2.34901	2.03619	3.38819	3.43389	3.99486	3.37328	3.39707	3.09352	3.39263	1.4368	2.85528	3.34699	3.00777	2.70794	3.45159	2.30928	3.05163	3.6788	4.3132
AC01g011870.1	AC1.0ch01	3785248	3788103	-	1590	KAI5680265.1 hypothetical protein M9H77_01492 [Catharanthus roseus]	Pre-mRNA-splicing factor 18 OS=Sesamum indicum OX=4182 GN=LOC105165297 PE=3 SV=1	Pre-mRNA-splicing factor 18 OS=Pongo abelii OX=9601 GN=PRPF18 PE=2 SV=1	33.9895	36.7984	34.0377	34.349	36.0748	32.6862	36.2067	32.3052	45.4544	42.4566	49.117	49.797	41.7549	41.9954	48.2965	45.1299	36.0253	46.4114	45.9164	36.5603	47.4435	41.5758	46.1466	47.1457	24.709	26.6957	30.9345	29.6216	25.0681	27.6944	31.5703	28.9972	31.6677	34.7168	37.4664	31.9285	37.8443	35.6162	32.5137	34.8687	43.132
AC01g011880.1	AC1.0ch01	3788737	3790845	-	837	XP_027104748.1 L-aminoadipate-semialdehyde dehydrogenase-phosphopantetheinyl transferase-like [Coffea arabica]_x0001_CDO99911.1 unnamed protein product [Coffea canephora]	4'-phosphopantetheinyl transferase domain-containing protein OS=Coffea canephora OX=49390 GN=GSCOC_T00029625001 PE=4 SV=1	L-aminoadipate-semialdehyde dehydrogenase-phosphopantetheinyl transferase OS=Xenopus laevis OX=8355 GN=aasdhppt PE=2 SV=1	2.30437	2.88477	1.81189	3.19404	3.23514	3.46474	4.41709	4.7886	2.60654	1.15075	1.44058	1.49316	2.27119	1.10514	2.62481	2.1412	4.42769	3.23067	4.47348	3.70717	7.80216	2.82365	4.16759	3.6025	2.06597	2.43695	3.58513	1.26498	2.57709	2.94621	4.05231	2.8736	3.76378	3.15011	3.59625	2.77092	2.89687	4.44093	2.99615	3.35891	4.89607
AC01g011890.1	AC1.0ch01	3791313	3792882	+	1026	0	0	0	0.960154	1.19612	1.29421	1.78028	3.96762	0	1.47236	1.0006	4.34424	8.96373	5.96812	6.34595	5.41591	3.94693	6.52452	5.10594	1.7107	2.12752	1.43489	0	1.81262	0.584203	1.36394	1.09641	0.165277	0	0	0.21083	0	0	0	0.522473	0	0.262509	0	0.188926	0	0.177637	0.0554842	0	0.816011
AC01g011900.1	AC1.0ch01	3791892	3800104	-	4839	KAI5648432.1 hypothetical protein M9H77_34437 [Catharanthus roseus]	uncharacterized protein LOC113725658 isoform X1 OS=Coffea arabica OX=13443 GN=LOC113725658 PE=4 SV=1	0	87.438	92.8051	90.0123	92.3129	85.8837	79.7543	95.1681	89.9828	78.3792	78.4326	76.7624	78.5404	81.5881	81.5437	78.5943	71.9773	76.3776	67.2926	68.9591	61.7435	58.7921	72.5385	81.6848	75.1826	77.763	72.3332	82.9701	67.2548	86.9182	86.3977	75.4861	76.9341	74.0427	68.1211	72.0558	75.8224	76.1816	76.384	78.2882	79.7341	70.5267
AC01g011920.1	AC1.0ch01	3805512	3808116	+	813	KAI5648433.1 hypothetical protein M9H77_34438 [Catharanthus roseus]	ACT domain-containing protein ACR OS=Sesamum indicum OX=4182 GN=LOC105161065 PE=4 SV=1	ACT domain-containing protein ACR12 OS=Arabidopsis thaliana OX=3702 GN=ACR12 PE=2 SV=1	63.1141	65.1535	64.7105	63.9331	72.8211	60.1426	65.1855	67.3263	78.6993	79.5834	77.3798	82.348	84.7328	89.2796	88.7935	79.0598	66.7172	70.3657	76.7243	69.1578	69.589	72.8306	66.3784	66.8812	139.825	136.359	136.44	122.598	125.34	130.591	144.47	144.986	75.3406	74.2901	73.8866	70.0287	72.9149	65.4593	80.5076	84.4525	52.9241
AC01g011930.1	AC1.0ch01	3808764	3813260	-	1836	KAI5648435.1 hypothetical protein M9H77_34440 [Catharanthus roseus]	AICARFT/IMPCHase bienzyme OS=Corchorus capsularis OX=210143 GN=CCACVL1_16387 PE=3 SV=1	Bifunctional purine biosynthesis protein PurH OS=Listeria monocytogenes serotype 4b (strain F2365) OX=265669 GN=purH PE=3 SV=1	37.574	41.0904	39.8617	43.1457	37.0515	43.6688	44.3047	48.0289	39.5554	31.9787	32.9276	26.5783	34.592	36.6275	33.2976	34.5886	48.9058	52.1636	56.6359	51.389	54.1423	50.2414	61.8319	66.2546	52.145	45.9698	44.558	49.7559	44.6305	48.0969	48.4393	46.3695	63.7248	67.8586	56.2977	66.3131	63.2997	70.1667	68.6339	71.9766	36.9536
AC01g011960.1	AC1.0ch01	3814365	3815009	+	645	KAI5667125.1 hypothetical protein M9H77_16978 [Catharanthus roseus]	Germin-like protein OS=Solanum tuberosum OX=4113 GN=102605702 PE=3 SV=1	Germin-like protein subfamily 3 member 2 OS=Arabidopsis thaliana OX=3702 GN=At3g10080 PE=2 SV=1	3.32853	2.39225	2.20016	2.98459	1.28185	2.02654	1.94084	2.21562	0.182915	0.121131	0.137198	0.223975	0.786181	0	0.224984	0	0	0.157594	0.506431	0	0.236429	0.389468	0	0	1.0743	0.775394	0.512161	1.3704	0.585702	1.03117	0.18848	1.69804	2.14146	2.23133	0.719251	1.38546	1.54089	0.888186	1.0542	1.59948	4.54635
AC01g011970.1	AC1.0ch01	3815213	3816678	-	1143	KAI5667124.1 hypothetical protein M9H77_16977 [Catharanthus roseus]	Trichome birefringence-like N-terminal domain-containing protein OS=Coffea canephora OX=49390 GN=GSCOC_T00029619001 PE=3 SV=1	Protein trichome birefringence-like 36 OS=Arabidopsis thaliana OX=3702 GN=TBL36 PE=2 SV=1	79.5648	82.3214	65.8106	78.7513	59.3312	77.5317	75.5589	79.405	21.584	17.9275	28.1256	16.3502	26.9922	19.34	20.9235	18.859	2.61636	1.96992	3.12299	4.34633	3.62525	3.79732	2.04591	4.54228	11.7347	16.6156	6.3508	16.8664	13.5883	15.8359	8.10462	15.6742	38.5463	49.483	30.2085	35.3292	41.4191	24.958	38.0067	26.5514	14.5716
AC01g011980.1	AC1.0ch01	3817560	3820054	-	1428	KAI5648436.1 hypothetical protein M9H77_34441 [Catharanthus roseus]	cytochrome c oxidase assembly protein COX15-like isoform X1 OS=Coffea arabica OX=13443 GN=LOC113730671 PE=3 SV=1	Cytochrome c oxidase assembly protein COX15 OS=Arabidopsis thaliana OX=3702 GN=COX15 PE=2 SV=1	11.0098	10.3429	8.93005	8.53489	10.56	8.95602	11.1766	7.79041	7.45379	5.93544	4.52754	5.82334	5.24121	5.52571	5.69958	6.01184	9.45915	9.69202	8.35612	9.204	6.69883	11.5867	10.9115	13.3136	4.04929	3.65543	4.50702	4.32202	6.32559	2.87256	4.99471	2.48175	8.37117	10.041	9.54642	9.76119	9.80006	9.5924	10.3201	8.71716	4.66292
AC01g012010.1	AC1.0ch01	3822674	3830595	+	3432	KAI5648437.1 hypothetical protein M9H77_34442 [Catharanthus roseus]	Pre-rRNA-processing protein RIX1 N-terminal domain-containing protein OS=Coffea canephora OX=49390 GN=GSCOC_T00029616001 PE=3 SV=1	0	6.01697	8.37286	9.57715	7.90655	5.49363	8.17155	7.42873	6.86128	7.59098	6.96506	5.69373	4.92744	7.25033	6.15722	7.49945	5.1883	8.85538	6.22496	7.34325	8.8205	8.1174	8.37357	9.69912	9.86771	9.66872	5.09544	9.2189	9.59277	8.19983	10.1644	9.2355	6.13906	14.6658	14.8318	11.4426	10.265	10.2931	11.28	12.0401	12.7958	3.84691
AC01g012020.1	AC1.0ch01	3832329	3836086	+	1419	UES73137.1 mevalonate-5-diphosphate decarboxylase [Gymnema sylvestre]	Diphosphomevalonate decarboxylase OS=Catharanthus roseus OX=4058 PE=2 SV=1	Diphosphomevalonate decarboxylase MVD2, peroxisomal OS=Arabidopsis thaliana OX=3702 GN=MVD2 PE=1 SV=1	101.968	89.1464	99.913	85.8725	103.708	97.601	113.305	85.6945	72.6631	72.1943	77.4484	63.2355	76.0848	73.413	71.3198	69.9185	71.6481	91.2469	81.029	55.7353	79.2038	82.2752	82.1394	83.0141	177.177	209.91	214.288	207.141	177.468	163.957	174.721	182.082	114.276	126.07	125.607	107.373	132.023	107.826	101.148	101.647	62.7163
AC01g012030.1	AC1.0ch01	3836127	3838920	-	1608	KAI5648440.1 hypothetical protein M9H77_34445 [Catharanthus roseus]	AB hydrolase-1 domain-containing protein OS=Coffea canephora OX=49390 GN=GSCOC_T00029613001 PE=4 SV=1	0	102.096	104.133	98.36	96.9207	92.0488	105.773	102.262	80.1912	35.074	36.2183	29.0174	37.7024	39.3964	32.5227	38.9222	39.8593	19.0189	18.5961	19.2444	20.4533	21.5151	22.6865	15.2307	17.386	62.0616	49.0713	37.8999	66.3061	41.1163	48.0232	38.921	63.3498	33.8741	29.6635	33.0855	32.9991	37.8443	31.4418	29.6286	32.2295	26.1124
AC01g012040.1	AC1.0ch01	3840399	3842700	-	1098	CDO99901.1 unnamed protein product [Coffea canephora]	AB hydrolase-1 domain-containing protein OS=Coffea canephora OX=49390 GN=GSCOC_T00029613001 PE=4 SV=1	0	21.6355	20.8266	21.9369	24.6098	25.3317	19.1541	22.8216	22.5136	23.779	19.5022	6.85991	36.2839	20.3533	15.9456	28.2729	18.1179	0.704405	1.49714	2.02573	3.19583	2.12786	0.778937	1.43971	1.25304	3.96666	1.66156	1.43405	3.68953	1.52283	1.39945	1.79056	4.83287	1.88189	1.50943	1.89621	1.82629	1.66416	0.710548	1.83098	1.43953	1.86517
AC01g012060.1	AC1.0ch01	3843763	3848326	-	1071	KAI5648441.1 hypothetical protein M9H77_34446 [Catharanthus roseus]	probable sodium/metabolite cotransporter BASS4, chloroplastic isoform X1 OS=Coffea arabica OX=13443 GN=LOC113730676 PE=4 SV=1	Probable sodium/metabolite cotransporter BASS4, chloroplastic OS=Oryza sativa subsp. indica OX=39946 GN=BASS4 PE=3 SV=1	7.68123	8.93574	7.70055	7.12113	8.60669	6.47187	7.89721	6.57539	7.59098	12.5977	14.2	16.9474	13.103	15.7877	11.3242	13.1766	18.2139	21.4328	18.6536	19.6863	20.8058	21.226	20.156	18.3258	5.78471	5.42776	3.38026	3.37328	3.63135	3.53545	4.14655	6.40029	7.33289	8.26904	11.9657	7.62003	5.60884	6.2173	7.7123	8.31729	13.4059
AC01g012080.1	AC1.0ch01	3849706	3851173	-	900	KAI5648442.1 hypothetical protein M9H77_34447 [Catharanthus roseus]	Protein YIP OS=Coffea arabica OX=13443 GN=LOC113725670 PE=3 SV=1	Protein YIPF5 OS=Xenopus tropicalis OX=8364 GN=yipf5 PE=2 SV=1	19.8432	19.5601	22.131	22.8295	21.3031	20.9845	19.6761	21.2986	23.9619	25.3165	20.8541	22.0988	26.0313	17.998	23.2483	23.5532	26.2642	21.9843	25.9968	24.1605	24.5098	28.5286	23.5658	22.868	26.1138	29.3542	23.7643	29.4108	27.9966	22.0229	24.8793	25.6012	23.5561	22.7727	24.0622	21.8525	25.4555	24.4251	26.7989	25.0319	26.9284
AC01g012090.1	AC1.0ch01	3851550	3857873	+	1617	KAI5648444.1 hypothetical protein M9H77_34449 [Catharanthus roseus]	Aspartyl aminopeptidase OS=Coffea canephora OX=49390 GN=GSCOC_T00029607001 PE=3 SV=1	Probable aspartyl aminopeptidase OS=Ricinus communis OX=3988 GN=RCOM_1506700 PE=2 SV=2	17.0907	17.2382	19.8014	17.2792	14.8328	18.5004	17.936	19.9406	14.4503	13.7484	16.3952	17.0221	13.3651	13.3406	15.4489	15.8943	24.7548	24.7422	24.3087	22.243	27.4258	24.8286	25.9906	31.4827	15.784	17.9448	11.8821	13.704	11.714	14.2155	15.738	10.4495	19.7274	18.7038	17.0659	18.3888	17.8127	18.119	18.4762	19.2737	26.9284
AC01g012100.1	AC1.0ch01	3858095	3864214	-	1683	KAI5648446.1 hypothetical protein M9H77_34451 [Catharanthus roseus]	R3H domain-containing protein 2-like OS=Coffea arabica OX=13443 GN=LOC113730680 PE=4 SV=1	0	63.6902	69.8677	64.5164	60.4773	65.069	62.6268	65.9886	63.6812	84.9641	83.5807	82.5933	86.6782	77.4825	80.4385	76.0444	82.7657	107.774	119.614	97.7412	92.2956	103.635	97.8539	100.628	106.979	64.2929	59.0407	58.8985	59.1379	57.6331	59.0715	64.1773	71.5788	68.9162	69.9587	75.2598	73.8702	76.4281	74.1635	66.0817	65.7386	85.448
AC01g012120.1	AC1.0ch01	3865498	3868273	+	879	KAI5648447.1 hypothetical protein M9H77_34452 [Catharanthus roseus]	nifU-like protein 4, mitochondrial OS=Nicotiana tabacum OX=4097 GN=LOC107822694 PE=3 SV=1	NifU-like protein 4, mitochondrial OS=Arabidopsis thaliana OX=3702 GN=NIFU4 PE=2 SV=1	22.4036	22.9374	27.3725	26.7042	24.1109	21.3768	20.2115	23.1568	29.3122	28.9504	27.8512	31.8791	30.0496	30.3125	28.0479	26.765	50.1134	53.8183	52.8377	45.8921	54.9304	48.3915	50.0869	50.1217	20.1638	25.1449	29.2956	28.0404	24.0138	25.9267	30.3452	22.597	31.1486	33.273	30.1431	28.4649	30.1398	26.912	32.1808	30.3901	36.6039
AC01g012130.1	AC1.0ch01	3869203	3872361	+	1191	KAI5648448.1 hypothetical protein M9H77_34453 [Catharanthus roseus]	hippocampus abundant transcript-like protein 1 OS=Coffea arabica OX=13443 GN=LOC113725676 PE=3 SV=1	0	16.5787	16.8864	17.9895	17.9076	17.6407	14.7088	21.7508	16.6529	7.17942	6.84393	9.74107	8.51104	7.77446	6.70979	9.5993	7.90598	9.86167	10.1648	11.2259	12.5277	12.846	8.56831	9.01715	11.5906	27.2708	27.2496	31.3442	23.9292	27.6452	23.5697	36.6593	33.9607	6.55418	6.16896	7.32328	5.98267	8.75225	6.83903	6.93552	6.87776	12.007
AC01g012150.1	AC1.0ch01	3873231	3873815	+	585	KAI5648449.1 hypothetical protein M9H77_34454 [Catharanthus roseus]	DH200=94 genomic scaffold, scaffold_1268 OS=Coffea canephora OX=49390 GN=GSCOC_T00002534001 PE=4 SV=1	Zinc finger A20 and AN1 domain-containing stress-associated protein 4 OS=Arabidopsis thaliana OX=3702 GN=SAP4 PE=1 SV=1	5.6329	6.68422	5.43568	7.06877	13.8562	3.59548	6.75948	6.86128	11.295	18.1697	10.7701	17.3954	11.4433	12.7881	17.3987	14.4119	3.62265	3.30947	2.36335	2.94017	4.80739	2.14208	3.33407	2.34946	8.18123	5.09544	6.45323	6.85198	5.73988	5.37684	6.50255	4.96349	1.817	1.90319	2.55007	2.64497	2.03397	2.3981	1.55356	1.27958	3.49719
AC01g012160.1	AC1.0ch01	3874259	3877146	+	1197	KAI5648450.1 hypothetical protein M9H77_34455 [Catharanthus roseus]	organelle RRM domain-containing protein 1, chloroplastic-like OS=Coffea arabica OX=13443 GN=LOC113730688 PE=4 SV=1	Organelle RRM domain-containing protein 1, chloroplastic OS=Arabidopsis thaliana OX=3702 GN=ORRM1 PE=1 SV=1	8.0653	7.73962	7.70055	7.17349	7.69108	7.25634	5.95637	7.50452	6.17339	5.32978	3.70435	4.55415	4.71709	5.05208	4.64966	5.27065	9.45915	8.27368	7.42766	9.971	7.88097	8.17884	10.2295	11.2774	5.20624	4.98467	4.09729	4.84909	3.51421	4.71394	5.46591	5.7472	8.76053	6.89086	6.93096	6.99027	8.56735	9.14831	8.82199	7.51755	8.04354
AC01g012160.2	AC1.0ch01	3874259	3877146	+	1158	KAI5648450.1 hypothetical protein M9H77_34455 [Catharanthus roseus]	organelle RRM domain-containing protein 1, chloroplastic-like OS=Coffea arabica OX=13443 GN=LOC113730688 PE=4 SV=1	Organelle RRM domain-containing protein 1, chloroplastic OS=Arabidopsis thaliana OX=3702 GN=ORRM1 PE=1 SV=1	6.27301	6.75458	5.11213	5.91682	5.98195	3.7916	5.42097	6.43245	3.97841	4.0579	3.49855	3.2103	4.71709	3.71012	2.02485	2.30591	6.94342	8.82526	5.99277	5.88033	9.14193	4.67362	5.07688	9.24119	2.97499	4.09851	4.19972	2.63538	5.97416	4.71394	4.05231	2.61236	6.3595	5.84083	5.88478	5.73076	4.93085	5.32911	5.38197	6.23797	7.11095
AC01g012160.3	AC1.0ch01	3874259	3877146	+	1176	KAI5648450.1 hypothetical protein M9H77_34455 [Catharanthus roseus]	organelle RRM domain-containing protein 1, chloroplastic-like OS=Coffea arabica OX=13443 GN=LOC113730688 PE=4 SV=1	Organelle RRM domain-containing protein 1, chloroplastic OS=Arabidopsis thaliana OX=3702 GN=ORRM1 PE=1 SV=1	8.25733	5.98062	7.377	6.80696	8.24044	6.34112	5.28712	8.36218	3.97841	3.99734	4.04735	3.28496	3.40678	2.76285	3.59974	3.45886	6.84279	8.51007	7.25885	7.92566	7.17168	7.78937	7.27434	6.89174	4.21457	3.87697	4.09729	4.42743	3.39707	3.53545	5.27743	3.78793	6.48928	6.95649	5.16553	6.29754	6.59501	4.97384	6.71359	7.03771	9.09269
AC01g012160.4	AC1.0ch01	3874259	3877146	+	717	KAG8380625.1 hypothetical protein BUALT_Bualt06G0035100 [Buddleja alternifolia]	RNA recognition motif-containing protein OS=Solanum tuberosum OX=4113 GN=102599113 PE=4 SV=1	Organelle RRM domain-containing protein 1, chloroplastic OS=Arabidopsis thaliana OX=3702 GN=ORRM1 PE=1 SV=1	3.7126	3.58837	4.46502	4.34599	3.54034	3.98772	4.41709	4.43124	2.19498	2.36206	1.98937	2.16509	1.74707	2.05241	2.7748	1.81179	3.92454	4.80661	3.79823	6.136	2.60072	3.60258	2.12168	5.32543	2.06597	2.9908	3.1754	3.37328	3.27993	1.47311	3.39263	1.56742	3.24464	2.62509	2.81162	3.71555	2.83524	3.99684	3.38454	2.79909	5.47893
AC01g012160.5	AC1.0ch01	3874259	3877146	+	696	KAG8380625.1 hypothetical protein BUALT_Bualt06G0035100 [Buddleja alternifolia]	RNA recognition motif-containing protein OS=Solanum tuberosum OX=4113 GN=102599113 PE=4 SV=1	Organelle RRM domain-containing protein 1, chloroplastic OS=Arabidopsis thaliana OX=3702 GN=ORRM1 PE=1 SV=1	3.07249	3.79945	2.91197	2.46098	3.23514	2.6149	3.4132	3.2877	1.69197	1.39301	1.09759	1.34385	1.22295	1.65771	1.49989	1.97649	3.32077	3.70346	3.2074	3.4515	2.28548	1.94734	2.57633	2.50609	1.4875	2.21541	1.43405	2.84621	1.1714	1.25214	2.26176	2.61236	2.01168	1.31255	2.48468	2.64497	2.40379	2.84219	4.16131	2.39922	3.26404
AC01g012170.1	AC1.0ch01	3877518	3878188	+	399	0	0	0	1.72828	2.81441	2.20016	1.67556	1.40393	1.96117	1.60621	1.42943	1.18895	1.09018	1.37198	1.26919	0.698827	1.81559	0.599956	0.905893	4.1258	2.12752	2.70097	2.6845	2.52191	3.79732	2.19746	0.939782	0.909025	0.775394	1.94621	1.89747	0.585702	1.25214	1.69632	0.522473	0.973392	1.11566	0.784637	0.566779	0.862898	0.532911	1.33162	0.639792	2.44803
AC01g012180.1	AC1.0ch01	3877763	3878699	-	843	XP_027115651.1 uncharacterized protein LOC113733481 [Coffea arabica]	uncharacterized protein LOC113733481 OS=Coffea arabica OX=13443 GN=LOC113733481 PE=4 SV=1	0	10.4337	10.6244	10.3537	10.1057	9.46125	13.5975	12.7828	9.72014	5.85329	6.7228	6.65411	8.80967	11.3559	9.31476	9.22433	5.51771	13.1824	13.7107	16.1214	11.3772	15.0527	15.384	13.0332	6.57847	7.85067	7.86471	6.65809	7.80072	4.9199	5.5978	8.57582	4.96349	5.64568	4.65954	3.07316	4.78613	4.25286	2.22046	3.93938	2.23927	9.90871
AC01g012200.1	AC1.0ch01	3879885	3881469	+	288	KAI5648454.1 hypothetical protein M9H77_34459 [Catharanthus roseus]	Copper transport protein like OS=Actinidia chinensis var. chinensis OX=1590841 GN=CEY00_Acc20836 PE=4 SV=1	Copper transport protein ATX1 OS=Arabidopsis thaliana OX=3702 GN=ATX1 PE=1 SV=2	88.7183	93.7198	110.331	94.6692	118.113	94.2016	98.1128	98.7738	340.039	303.495	276.797	381.429	369.243	346.541	402.796	340.204	453.939	409.744	383.622	385.034	516.046	394.726	480.41	362.443	179.491	178.008	163.379	199.762	131.9	131.548	155.496	126.177	79.0395	85.8405	87.7486	99.3752	94.4874	84.7329	107.251	81.5735	254.712
AC01g012210.1	AC1.0ch01	3881977	3886217	+	3060	KAI5648455.1 hypothetical protein M9H77_34460 [Catharanthus roseus]	pentatricopeptide repeat-containing protein At3g49170, chloroplastic-like OS=Coffea arabica OX=13443 GN=LOC113728500 PE=4 SV=1	Pentatricopeptide repeat-containing protein At3g57430, chloroplastic OS=Arabidopsis thaliana OX=3702 GN=PCMP-H81 PE=2 SV=2	8.12931	5.62882	6.08279	6.54516	6.83652	5.88352	6.35793	5.43185	4.16132	2.90715	3.29276	2.01577	5.0665	5.36783	3.07478	3.37651	5.73587	3.54586	2.78537	4.09067	3.78287	3.40785	4.24337	6.26521	6.61109	4.76313	5.94107	3.90036	3.86564	4.86125	4.14655	5.35535	5.19143	6.69398	5.754	6.9273	6.47174	7.99367	7.87876	5.8381	4.42977
AC01g012220.1	AC1.0ch01	3884224	3886956	-	996	KAA8539159.1 hypothetical protein F0562_025851 [Nyssa sinensis]	IQ domain-containing protein IQM3-like OS=Nyssa sinensis OX=561372 GN=F0562_025851 PE=4 SV=1	IQ domain-containing protein IQM3 OS=Arabidopsis thaliana OX=3702 GN=IQM3 PE=2 SV=1	1.60026	1.19612	2.00603	2.40862	1.95329	1.24208	1.20466	2.00121	0.228644	0.666223	0.274396	0.671924	0.349414	0.315755	0.899934	0.329416	0.503146	0.551579	0.337621	0.639166	0.472858	0.389468	0.606195	0.939782	0.413193	0.332312	0.204864	0.737906	0.702843	0.515587	0.848158	0.391855	0.778714	0.787527	0.523091	1.07058	0.739627	0.799367	0.832263	0.79974	0.699438
AC01g012240.1	AC1.0ch01	3887659	3888979	-	1212	KAI5648457.1 hypothetical protein M9H77_34462 [Catharanthus roseus]	Protein kinase domain-containing protein OS=Coffea canephora OX=49390 GN=GSCOC_T00029593001 PE=4 SV=1	Serine/threonine-protein kinase D6PKL2 OS=Arabidopsis thaliana OX=3702 GN=D6PKL2 PE=1 SV=1	0.704113	1.4072	0.647105	0.680696	1.46497	0.980586	0.870032	1.28649	4.52715	8.41864	10.4271	20.3817	7.5124	16.2614	10.9492	11.1178	1.40881	0.945563	1.77251	0.767	1.26096	0.778937	0.454646	1.25304	0.661109	0.443082	0.92189	0.527075	1.28855	0.957519	0.376959	1.04495	1.36275	1.57505	1.96159	1.63736	1.66416	1.50992	2.33034	2.07932	1.04916
AC01g012250.1	AC1.0ch01	3888701	3890727	+	498	0	0	0	1.98432	2.04045	1.94131	1.51848	2.62473	2.48415	2.81087	2.43004	3.3382	4.603	4.87054	4.85278	4.36767	5.76252	5.69958	5.51771	7.5472	8.43127	7.84968	7.92566	7.09287	6.23149	8.25941	6.42184	2.31388	2.10464	2.8681	1.68664	2.22567	1.84138	1.4136	1.04495	2.27125	2.23133	3.00777	1.88926	2.65033	1.95401	2.71873	3.59883	5.47893
AC01g012260.1	AC1.0ch01	3890499	3894672	-	1896	KAI5648458.1 hypothetical protein M9H77_34463 [Catharanthus roseus]	Alkaline/neutral invertase OS=Coffea arabica OX=13443 GN=LOC113725687 PE=3 SV=1	Alkaline/neutral invertase E, chloroplastic OS=Arabidopsis thaliana OX=3702 GN=INVE PE=1 SV=1	50.2481	56.1474	55.8452	57.7545	57.8052	58.5737	53.1389	62.0374	94.1556	107.868	104.202	134.683	114.258	115.566	119.466	118.59	159.799	176.663	176.998	141.639	170.308	171.463	171.705	165.245	50.8228	55.496	53.6745	54.605	57.6331	49.1281	51.3607	45.847	67.2939	64.8398	63.2287	58.945	69.8948	65.7257	69.1333	76.775	124.5
AC01g012270.1	AC1.0ch01	3897772	3903904	+	4395	XP_027111355.1 pleiotropic drug resistance protein 2-like [Coffea arabica]_x0001_XP_027111356.1 pleiotropic drug resistance protein 2-like [Coffea arabica]_x0001_XP_027163523.1 pleiotropic drug resistance protein 2-like [Coffea eugenioides]	pleiotropic drug resistance protein 2-like OS=Coffea arabica OX=13443 GN=LOC113730694 PE=3 SV=1	Pleiotropic drug resistance protein 2 OS=Nicotiana plumbaginifolia OX=4092 GN=PDR2 PE=2 SV=1	107.153	113.21	136.28	116.766	116.526	134.667	123.21	122.502	170.477	247.532	325.16	405.618	310.716	360.355	331.851	314.674	192.001	165.946	169.232	144.963	134.449	164.258	200.802	170.884	258.163	245.246	245.837	225.905	243.535	244.02	255.296	209.381	133.939	133.748	197.205	168.333	178.99	181.012	163.345	197.776	159.822
AC01g012280.1	AC1.0ch01	3903421	3906909	-	1479	0	0	0	3.7126	4.99557	5.62981	5.02668	5.12739	4.9683	5.28712	6.64686	6.53922	5.32978	7.06571	7.91377	6.72621	7.18342	9.07434	7.65891	7.64783	7.17052	7.34325	10.8658	4.80739	8.17884	9.54757	5.95195	9.00761	7.20008	7.78485	9.48736	7.84841	8.02843	9.32974	8.88204	2.79039	1.96882	5.16553	4.66018	5.05412	4.17447	5.04906	4.31859	6.41152
AC01g012290.1	AC1.0ch01	3904683	3911081	+	3864	KAI5648461.1 hypothetical protein M9H77_34466 [Catharanthus roseus]	pleiotropic drug resistance protein 2-like isoform X2 OS=Coffea arabica OX=13443 GN=LOC113733474 PE=3 SV=1	Pleiotropic drug resistance protein 2 OS=Nicotiana plumbaginifolia OX=4092 GN=PDR2 PE=2 SV=1	20.8033	24.6964	21.0309	25.0287	19.3498	24.9069	22.9555	20.3694	26.9343	26.8912	34.7798	42.3312	32.5828	38.5221	35.5474	31.871	36.2265	34.6707	30.2171	42.4406	26.1648	36.61	34.8562	33.3623	44.7902	37.3297	44.2507	43.9581	37.6021	45.4453	40.5231	32.1321	14.3413	15.8162	15.8235	17.3812	14.6076	18.4743	15.8685	16.2347	25.8792
AC01g012300.1	AC1.0ch01	3907918	3911873	-	375	0	0	0	1.98432	2.25153	2.13545	2.40862	1.46497	2.87639	2.74395	1.28649	3.15529	2.84659	2.81256	5.15142	2.79531	2.99967	4.34968	2.71768	3.62265	3.07308	2.53216	5.7525	3.15239	2.82365	4.39491	4.54228	3.22291	3.7662	3.68756	2.63538	1.87425	3.75642	4.71199	2.74298	1.75211	2.23133	1.24234	1.07058	1.04781	1.77637	1.3871	1.43953	1.98174
AC01g012310.1	AC1.0ch01	3911908	3915772	+	1542	KAI5648463.1 hypothetical protein M9H77_34468 [Catharanthus roseus]	protein GLUTELIN PRECURSOR ACCUMULATION 3-like isoform X2 OS=Coffea arabica OX=13443 GN=LOC113730698 PE=4 SV=1	Protein GLUTELIN PRECURSOR ACCUMULATION 3 OS=Oryza sativa subsp. japonica OX=39947 GN=GPA3 PE=1 SV=1	24.772	23.8521	22.4545	23.9291	23.0732	25.2338	24.7624	30.3754	20.8523	26.1038	23.9411	27.6982	23.7601	25.0236	24.5232	26.765	32.1007	32.7795	32.6648	25.8223	32.8637	28.1391	26.521	27.5669	27.8492	29.1327	30.3199	30.1487	25.0681	25.632	30.4395	25.6012	25.8922	21.7226	25.043	22.9231	24.0379	23.1816	23.4143	22.3927	28.9101
AC01g012320.1	AC1.0ch01	3915947	3916982	-	534	KAI5648464.1 hypothetical protein M9H77_34469 [Catharanthus roseus]	RAB6-interacting golgin OS=Coffea arabica OX=13443 GN=LOC113730699 PE=3 SV=1	0	15.9386	14.4942	13.6539	16.7032	12.8185	16.0816	14.2551	15.3664	2.28644	2.42263	1.85218	2.01577	3.23208	1.81559	1.19991	2.05885	1.10692	1.81233	1.77251	1.02267	1.655	2.04471	0.909293	0.783152	10.8257	5.98161	8.39944	6.21949	7.73127	6.03973	5.84287	7.96771	8.63075	12.3379	10.1349	14.6103	10.1082	11.4576	8.82199	5.99805	10.4916
AC01g012330.1	AC1.0ch01	3918658	3919560	+	903	THG15720.1 hypothetical protein TEA_019767 [Camellia sinensis var. sinensis]	ENT domain-containing protein OS=Camellia sinensis var. sinensis OX=542762 GN=TEA_019767 PE=4 SV=1	0	10.3057	8.02106	10.4831	9.11086	8.60669	9.87123	9.23572	10.4349	13.1242	12.2343	15.915	16.6488	12.6662	18.8663	13.274	13.9178	9.76104	9.45563	9.03136	6.39166	8.43264	10.0288	7.50166	8.30141	10.1646	11.4094	11.2675	9.0657	11.5969	12.0058	10.6491	10.9719	13.3679	15.4224	12.8811	12.3432	13.868	16.4314	14.8143	14.9551	9.44241
AC01g012340.1	AC1.0ch01	3921115	3930805	-	5262	KAG5574888.1 hypothetical protein H5410_055022 [Solanum commersonii]	UDP-glycosyltransferases domain-containing protein OS=Solanum lycopersicum OX=4081 PE=3 SV=1	Beta-D-glucosyl crocetin beta-1,6-glucosyltransferase OS=Gardenia jasminoides OX=114476 GN=UGT94E5 PE=1 SV=1	67.9789	69.4455	68.9167	83.8304	78.4368	73.4132	71.5434	69.5419	41.6589	41.1241	56.8001	49.8717	52.15	50.8365	50.1713	48.177	33.2077	34.2767	35.197	38.35	35.3068	40.6995	35.4624	44.3264	147.014	141.343	152.829	170.351	154.157	199.164	143.904	132.969	215.704	253.387	188.967	180.551	253.322	232.261	227.541	265.913	29.493
AC01g012370.1	AC1.0ch01	3924243	3926790	+	714	0	0	0	3.39254	4.29197	3.75321	2.87987	3.90658	4.5107	3.4132	3.2877	2.14925	1.39301	2.26377	1.41851	2.53325	0.947264	2.09985	1.72943	0.905664	1.81233	1.51929	0.767	1.57619	0.68157	1.36394	2.66272	6.1979	4.76313	3.99486	2.74079	5.5056	3.68276	5.18319	6.40029	4.93186	5.84083	4.44628	5.91969	5.42393	4.61857	4.99358	5.03836	1.63202
AC01g012380.1	AC1.0ch01	3926803	3927165	+	363	0	0	0	3.00848	2.32189	2.20016	2.19917	3.05202	3.0725	2.81087	1.28649	0.77739	0.908486	0.480194	0.223975	0.698827	0.710448	0.524962	1.23531	0.805034	0.315188	0.422026	0	0.472858	0.876304	0.151549	0.313261	3.38819	1.99387	3.68756	5.48158	2.22567	3.83008	1.79056	2.35113	14.1466	15.6193	11.3772	12.4062	15.6554	16.165	14.9807	15.9948	0.349719
AC01g012390.1	AC1.0ch01	3927233	3927688	+	249	0	0	0	0.512082	0.492521	0.582394	0.209445	0.732484	0.980586	0.468479	0.42883	0.274373	0.121131	0	0.149316	0.174707	0.315755	0.299978	0	0	0.0787969	0.16881	0.255667	0.157619	0.0973671	0.0757744	0.15663	0.578471	0.443082	0.512161	0.316245	0.11714	0.0736553	0.18848	0.783709	3.30953	3.01885	2.22314	1.95224	1.54089	3.19747	2.4413	2.79909	0.233146
AC01g012400.1	AC1.0ch01	3927707	3930499	+	1260	0	0	0	0.960154	1.759	1.48834	0.733058	0.793524	0.784469	0.870032	0.500302	0.320102	0.908486	0.480194	0.447949	0.436767	0.868325	0.524962	0.329416	0.805034	0.472782	0.0844052	0.255667	0.394049	0.194734	0.454646	0	0.247916	0.553853	0.717025	0.843321	0.351421	0.957519	0.282719	0.391855	0.9085	2.03445	1.17696	1.44843	1.04781	0.888186	1.33162	1.99935	0
AC01g012410.1	AC1.0ch01	3932293	3938003	+	2715	XP_027104801.1 uncharacterized protein LOC113725697 isoform X1 [Coffea arabica]_x0001_XP_027104802.1 uncharacterized protein LOC113725697 isoform X1 [Coffea arabica]	uncharacterized protein LOC113725697 isoform X1 OS=Coffea arabica OX=13443 GN=LOC113725697 PE=4 SV=1	0	22.6596	22.8671	23.684	23.5626	27.4071	21.6383	23.6916	21.6559	59.7218	48.0892	33.6136	49.8717	37.9987	35.996	44.0968	43.2358	27.1699	29.3125	30.6391	32.5975	25.6132	27.1654	30.6129	28.0368	40.4929	47.6313	47.1188	46.2772	34.7907	41.5416	45.1409	40.361	22.7774	24.8727	25.8276	24.8753	23.6681	23.1816	24.1356	25.4317	21.7992
AC01g012440.1	AC1.0ch01	3938256	3939066	+	471	XP_019251313.1 PREDICTED: uncharacterized protein LOC109230248 [Nicotiana attenuata]	Uncharacterized protein OS=Davidia involucrata OX=16924 GN=Din_040693 PE=4 SV=1	0	0.192031	0.14072	0.129421	0.209445	0.122081	0	0.133851	0.142943	0.36583	0.363394	0.685991	0.895899	1.13559	0.157877	0.299978	0.329416	0.201259	0.236391	0	0	0	0.389468	0.303098	0.783152	23.8826	16.6156	20.4864	13.4931	19.6796	9.7225	16.3977	7.184	0.0648928	0.0656273	0	0	0.123271	0.177637	0.332905	0.079974	0
AC01g012460.1	AC1.0ch01	3942725	3944305	+	585	URM60676.1 ARR-B family protein [Gymnema sylvestre]	ARR-B family protein OS=Gymnema sylvestre OX=4068 PE=2 SV=1	0	5.31285	8.09142	7.31229	5.18377	7.38588	6.07963	8.76725	7.93335	2.46936	2.36206	2.19517	2.01577	1.3103	1.81559	2.47482	1.64708	4.02517	1.81233	2.19454	0.894833	1.73381	1.07104	2.04591	2.66272	6.28054	4.54159	5.42891	3.58411	5.85702	5.22953	3.86383	7.83709	5.32121	6.82524	6.93096	5.22696	4.37613	5.68439	5.6039	5.8381	5.36236
AC01g012470.1	AC1.0ch01	3945235	3946773	-	1539	KAI5648466.1 hypothetical protein M9H77_34471 [Catharanthus roseus]	cytochrome P450 77A2-like OS=Coffea arabica OX=13443 GN=LOC113730704 PE=3 SV=1	Cytochrome P450 77A3 OS=Glycine max OX=3847 GN=CYP77A3 PE=2 SV=1	125.076	118.135	128.968	113.781	100.167	138.655	123.879	94.2711	22.0413	17.7458	14.886	17.694	25.944	22.4975	20.5485	20.5061	9.55978	10.3224	12.0699	12.7833	11.1122	15.5787	11.1388	10.6509	1.4875	2.10464	1.43405	3.90036	1.75711	2.50428	1.4136	3.39607	42.1803	28.2854	35.9625	60.2675	50.8494	37.5703	40.226	32.4694	50.5927
AC01g012480.1	AC1.0ch01	3945454	3947979	+	321	0	Uncharacterized protein OS=Salix viminalis OX=40686 GN=SVIM_LOCUS262886 PE=4 SV=1	0	5.95296	7.88034	8.86534	6.7546	5.55467	8.3023	8.29877	5.21743	0.411559	1.87754	0.823189	1.11987	0.698827	1.57877	0.974929	1.81179	0.201259	0.551579	0.759647	0.127833	0.315239	0	0.227323	0.15663	0	0.221541	0	0	0	0.0736553	0	0	2.01168	1.64068	1.83082	3.21175	2.58869	2.57574	2.66324	1.43953	3.84691
AC01g012490.1	AC1.0ch01	3949380	3950844	-	1194	KAI5683105.1 hypothetical protein M9H77_04333 [Catharanthus roseus]	exopolygalacturonase-like OS=Punica granatum OX=22663 GN=LOC116194187 PE=3 SV=1	Exopolygalacturonase (Fragment) OS=Oenothera organensis OX=3945 PE=2 SV=1	18.0509	12.102	10.6125	15.2371	26.0642	0.130745	11.3104	17.2961	14.6789	25.1953	10.9073	20.0084	10.4824	17.7612	31.7227	13.4237	0	0	0	0	0	0	0	0	0.330555	0	0	0	0	0.294621	0	0	0	0	0	0	0	0	0	0	0
AC01g012500.1	AC1.0ch01	3952627	3954314	+	1581	KAI5679488.1 hypothetical protein M9H77_00715 [Catharanthus roseus]	FAD-binding PCMH-type domain-containing protein (Fragment) OS=Davidia involucrata OX=16924 GN=Din_021527 PE=3 SV=1	Berberine bridge enzyme-like 8 OS=Arabidopsis thaliana OX=3702 GN=At1g30700 PE=2 SV=1	1.8563	1.89973	4.07676	1.93737	4.63906	3.13788	3.1455	1.71532	77.6932	206.469	530.614	151.706	188.072	239.184	198.136	93.9658	9.05664	6.54015	7.17444	1.1505	2.60072	3.21311	6.28927	2.19282	39.1707	17.7233	20.6913	36.4736	12.1826	20.4025	33.0782	16.8498	1.03829	2.42821	2.48468	0.251902	0.369814	1.06582	0.332905	0.479844	4.54635
AC01g012510.1	AC1.0ch01	3955806	3959535	+	3150	KAH1208944.1 Berberine bridge enzyme-like 8 [Glycine max]	FAD-binding PCMH-type domain-containing protein OS=Arachis hypogaea OX=3818 GN=Ahy_B04g069936 PE=3 SV=1	Berberine bridge enzyme-like 8 OS=Arabidopsis thaliana OX=3702 GN=At1g30700 PE=2 SV=1	9.21748	5.91026	5.88866	6.28335	13.0016	8.82528	6.89333	5.21743	1.69197	1.27188	3.36136	1.11987	2.27119	1.89453	1.19991	1.97649	6.23902	7.24932	6.92123	4.85766	6.77764	4.38152	5.98618	9.24119	2.64444	2.65849	2.97053	3.4787	3.98278	2.94621	1.97904	3.13484	2.98507	2.49384	1.30773	2.83389	1.23271	2.13165	1.77549	2.07932	5.94522
AC01g012520.1	AC1.0ch01	3959797	3961666	-	468	KAI5667588.1 hypothetical protein M9H77_17441 [Catharanthus roseus]	Glycine cleavage system H protein OS=Parasponia andersonii OX=3476 GN=PanWU01x14_281190 PE=3 SV=1	Glycine cleavage system H protein 2, mitochondrial OS=Arabidopsis thaliana OX=3702 GN=GDH2 PE=2 SV=1	27.5884	23.1485	23.2958	26.1806	26.3694	25.4299	18.4045	21.2986	23.8247	24.0446	17.8358	14.3344	21.4016	19.4979	19.4236	19.1061	15.2957	17.4929	13.8425	13.039	16.55	18.1103	15.0033	15.8197	41.9804	52.8375	49.065	61.1407	54.0018	53.5474	39.1095	45.1939	40.2336	42.264	27.7892	38.2261	36.4883	33.6622	39.0609	37.1879	17.6025
AC01g012530.1	AC1.0ch01	3962204	3964456	-	1863	KAJ0240025.1 Pentatricopeptide repeat-containing protein [Hirschfeldia incana]	Pentatricopeptide repeat-containing protein OS=Noccaea caerulescens OX=107243 GN=LC_TR4390_c0_g1_i1_g.15892 PE=4 SV=1	Pentatricopeptide repeat-containing protein At2g35130 OS=Arabidopsis thaliana OX=3702 GN=At2g35130 PE=3 SV=1	9.92159	11.8909	9.70657	13.038	9.46125	11.1133	11.3773	16.2241	11.3865	10.2962	10.3585	20.2324	10.5698	13.9721	11.5492	13.0943	48.0002	52.8727	56.2139	59.5703	64.7028	62.6071	67.8938	52.9411	0.578471	0.332312	1.02432	1.3704	0.351421	1.25214	1.97904	1.56742	16.7423	16.9975	15.4312	17.1293	17.751	15.0103	17.8659	18.9538	43.4817
AC01g012550.1	AC1.0ch01	3963369	3964178	+	531	0	0	0	0.192031	0.14072	0.517684	0.628335	0.366242	0	0.535404	0.714716	0.594474	0.666223	0.411595	0.597266	0.524121	0.473632	0.374973	0	1.61007	2.20631	2.70097	1.534	1.81262	1.55787	2.72788	1.5663	0	0	0	0	0	0	0	0	0.45425	0.590646	0.719251	1.19653	0.246542	0.710548	0.776779	0.559818	1.7486
AC01g012560.1	AC1.0ch01	3964863	3969238	+	3408	KAI5667593.1 hypothetical protein M9H77_17446 [Catharanthus roseus]	uncharacterized protein LOC113709648 OS=Coffea arabica OX=13443 GN=LOC113709648 PE=4 SV=1	0	53.3846	54.5995	52.4155	52.3089	53.2272	54.9782	54.7451	56.9629	68.2274	66.9857	71.4803	65.7739	62.9818	68.282	57.8208	65.5537	50.9184	49.5633	53.6817	53.69	54.7728	50.7283	53.724	44.0131	71.8956	80.7517	67.8101	55.3429	63.4901	63.4172	67.2872	63.4805	61.5833	59.6552	53.4861	60.2045	63.0532	54.9787	63.3629	60.6203	58.0534
AC01g012590.1	AC1.0ch01	3971693	3975173	+	1995	KAI5667606.1 hypothetical protein M9H77_17459 [Catharanthus roseus]	Alpha 1,4-glycosyltransferase domain-containing protein OS=Coffea canephora OX=49390 GN=GSCOC_T00033366001 PE=4 SV=1	Uncharacterized protein At4g19900 OS=Arabidopsis thaliana OX=3702 GN=At4g19900 PE=2 SV=1	31.7491	28.0034	31.1905	35.7627	28.811	31.4441	29.7149	27.9454	34.1594	34.4619	38.0725	37.7771	37.3873	40.1008	38.4722	34.0945	35.9247	42.8655	38.2356	45.6365	42.4784	40.5047	47.5863	45.7361	29.4194	35.1143	31.8564	40.1631	33.2679	39.111	34.0206	32.0015	46.2686	51.8456	48.1898	48.743	50.5412	49.916	46.6067	54.4623	36.4873
AC01g012610.1	AC1.0ch01	3977208	3980457	+	1599	KAI5669145.1 hypothetical protein M9H77_18998 [Catharanthus roseus]	Ubiquitin carboxyl-terminal hydrolase OS=Coffea arabica OX=13443 GN=LOC113700990 PE=3 SV=1	Ubiquitin carboxyl-terminal hydrolase 27 OS=Arabidopsis thaliana OX=3702 GN=UBP27 PE=2 SV=1	12.0979	14.7756	14.3657	15.0277	13.0626	14.0551	16.196	15.2235	21.9041	21.5008	23.7353	17.8433	21.5763	18.3138	19.9485	17.459	17.7108	19.6204	18.5691	15.2122	15.9196	14.9945	15.0791	12.0605	9.99928	8.30779	8.6043	11.8065	7.84841	9.94346	9.32974	13.0618	12.9137	16.5381	13.6658	13.4767	13.1284	14.0333	15.2027	13.4356	14.5716
AC01g012620.1	AC1.0ch01	3980549	3981929	-	999	XP_009603195.1 protein EXORDIUM-like 7 [Nicotiana tomentosiformis]	protein EXORDIUM-like 7 OS=Nicotiana tabacum OX=4097 GN=LOC107781239 PE=3 SV=1	Protein EXORDIUM-like 7 OS=Arabidopsis thaliana OX=3702 GN=EXL7 PE=2 SV=2	13.3781	14.3535	14.0422	13.6139	11.0483	14.4473	13.3851	13.937	10.7463	11.023	13.3082	3.65825	10.9192	5.28889	9.89928	13.5884	0	0	0.506431	0.511333	0.315239	0.486836	0.151549	0	0.826387	0.332312	0.307297	0.63249	1.1714	0.0736553	0.565439	1.69804	6.48928	7.54714	7.51944	6.61242	7.51954	5.41793	5.99229	5.03836	1.16573
AC01g012640.1	AC1.0ch01	3983538	3985604	+	2067	KAI5667608.1 hypothetical protein M9H77_17461 [Catharanthus roseus]	pentatricopeptide repeat-containing protein At4g19890 OS=Coffea arabica OX=13443 GN=LOC113707850 PE=4 SV=1	Pentatricopeptide repeat-containing protein At4g19890 OS=Arabidopsis thaliana OX=3702 GN=At4g19890 PE=2 SV=1	12.418	11.6094	9.90071	9.79156	10.4989	12.0939	11.9127	12.2217	9.32867	7.75241	8.0947	11.4974	6.81357	7.57811	7.49945	8.72952	8.55349	8.90405	9.11576	7.54216	8.98431	9.54198	7.88054	9.24119	8.01595	8.08625	7.88728	5.587	10.3084	8.98595	9.2355	7.70648	9.79882	12.2723	9.08871	9.00549	10.9095	10.1253	13.3162	11.1164	5.36236
AC01g012670.1	AC1.0ch01	3985806	3987950	-	2145	KAI5667619.1 hypothetical protein M9H77_17472 [Catharanthus roseus]	pentatricopeptide repeat-containing protein At5g39680-like OS=Coffea arabica OX=13443 GN=LOC113703133 PE=3 SV=1	Pentatricopeptide repeat-containing protein At5g39680 OS=Arabidopsis thaliana OX=3702 GN=EMB2744 PE=1 SV=1	4.92879	6.75458	7.70055	7.33058	8.42356	6.99485	7.22796	7.86188	5.99047	5.93544	9.60388	7.01787	5.50327	8.05175	8.1744	5.92948	5.93713	6.38255	6.92123	6.39166	4.25572	4.47889	6.81969	7.205	8.09859	6.31392	8.29701	3.37328	6.44273	6.40801	7.53918	7.96771	7.33289	8.20341	7.65021	5.79374	7.02646	8.52658	7.65682	8.87711	5.12921
AC01g012690.1	AC1.0ch01	3987650	3992332	+	2094	KAI5667618.1 hypothetical protein M9H77_17471 [Catharanthus roseus]	uncharacterized protein LOC113709584 isoform X1 OS=Coffea arabica OX=13443 GN=LOC113709584 PE=4 SV=1	Glutathionyl-hydroquinone reductase YqjG OS=Escherichia coli (strain K12) OX=83333 GN=yqjG PE=1 SV=1	43.719	42.779	42.5148	43.9835	51.457	47.7219	46.2455	45.6704	105.268	81.7032	119.088	79.8096	89.8867	100.568	93.6682	91.3305	56.3524	53.5031	59.9277	48.0653	56.9006	58.1282	48.7229	67.1944	86.5227	88.5057	77.9509	81.0642	71.69	82.8622	80.575	85.0325	53.277	59.8521	55.5784	45.9091	45.9185	55.0675	50.9345	50.6235	52.9241
AC01g012700.1	AC1.0ch01	3990691	3992403	-	315	XP_027185523.1 uncharacterized protein LOC113783557 [Coffea eugenioides]	COX assembly mitochondrial protein OS=Handroanthus impetiginosus OX=429701 GN=CDL12_12753 PE=3 SV=1	0	0.640103	0.492521	1.16479	0.994864	1.89225	0.980586	1.00388	1.28649	1.32614	0.787354	0.480194	2.16509	1.3103	1.73665	1.12492	1.0706	1.10692	2.12752	1.26608	1.78967	1.26096	1.75261	1.36394	2.03619	0.909025	0.664623	1.22919	1.89747	1.1714	0.515587	1.69632	0.653091	1.23296	1.90319	1.83082	1.38546	1.78743	0.888186	1.33162	1.19961	1.98174
AC01g012720.1	AC1.0ch01	3995897	3998195	+	1830	KAI5667629.1 hypothetical protein M9H77_17482 [Catharanthus roseus]	Uncharacterized protein OS=Vitis vinifera OX=29760 GN=VIT_01s0011g01870 PE=4 SV=1	Protein NARROW LEAF 1 OS=Oryza sativa subsp. japonica OX=39947 GN=NAL1 PE=1 SV=1	41.9267	43.3419	41.0912	34.7679	38.4554	43.015	39.0845	39.4523	42.1162	42.3354	41.7083	37.5531	40.532	40.9692	34.2725	37.6357	53.4341	52.6364	54.8634	40.7788	54.2211	54.7203	52.2843	52.4712	37.3527	40.0989	26.4275	30.7812	40.2963	36.975	32.8897	36.5731	77.482	87.8749	89.5794	65.4315	95.227	71.8542	85.5566	94.4493	41.8497
AC01g012730.1	AC1.0ch01	3999031	4003909	-	1656	KAI5667636.1 hypothetical protein M9H77_17489 [Catharanthus roseus]	lecithin-cholesterol acyltransferase-like 4 OS=Coffea arabica OX=13443 GN=LOC113708553 PE=4 SV=1	Lecithin-cholesterol acyltransferase-like 4 OS=Arabidopsis thaliana OX=3702 GN=LCAT4 PE=1 SV=1	93.583	92.4533	98.4247	93.3601	92.4761	93.6787	98.5144	111.567	133.345	147.72	162.786	200.084	169.902	172.086	150.289	147.331	161.409	163.976	168.051	126.938	139.099	131.64	139.349	120.135	91.8116	100.358	115.339	82.4346	97.578	95.6046	98.3864	93.5226	141.596	140.442	158.431	122.235	138.68	130.563	123.397	147.232	164.834
AC01g012740.1	AC1.0ch01	4004517	4007057	+	870	URM60719.1 SAP family protein [Gymnema sylvestre]	SAP family protein OS=Gymnema sylvestre OX=4068 PE=2 SV=1	Exosome complex exonuclease RRP42 OS=Mus musculus OX=10090 GN=Exosc7 PE=1 SV=2	23.3638	27.0183	26.0136	23.039	22.2797	24.6454	22.487	29.3034	19.8463	20.4712	21.7459	17.1714	19.043	18.9453	20.8485	19.8473	36.9309	41.7624	37.7291	31.0635	52.2508	43.3284	42.8883	33.9888	11.2389	12.6278	9.93592	13.704	16.8682	12.8897	12.6281	13.3231	19.403	17.7194	19.5505	15.2401	18.8605	15.4544	17.6995	19.9935	38.0028
AC01g012750.1	AC1.0ch01	4007499	4009029	+	528	XP_027088150.1 cytochrome c6, chloroplastic-like [Coffea arabica]_x0001_XP_027088151.1 cytochrome c6, chloroplastic-like [Coffea arabica]_x0001_XP_027088152.1 cytochrome c6, chloroplastic-like [Coffea arabica]_x0001_XP_027088153.1 cytochrome c6, chloroplastic-like [Coffea arabica]	Cytochrome c-553 OS=Coffea arabica OX=13443 GN=LOC113709559 PE=3 SV=1	Cytochrome c6, chloroplastic OS=Arabidopsis thaliana OX=3702 GN=PETJ PE=1 SV=1	3.39254	4.15125	4.20618	3.66529	5.49363	3.00713	5.15327	5.07449	1.41759	0.84792	1.16618	1.41851	0.698827	1.57877	0.82494	1.56472	1.40881	2.36391	1.94132	1.66183	2.52191	1.84998	1.74281	1.87956	0.413193	0.221541	0.819457	0.948736	0	0.810208	0.282719	0.391855	1.817	2.03445	2.48468	2.14116	2.09561	3.01983	2.05292	1.67945	4.77949
AC01g012770.1	AC1.0ch01	4014232	4019725	-	1614	KAI5667436.1 hypothetical protein M9H77_17289 [Catharanthus roseus]	T-complex protein 1 subunit gamma OS=Sesamum indicum OX=4182 GN=LOC105164091 PE=3 SV=1	T-complex protein 1 subunit gamma OS=Arabidopsis thaliana OX=3702 GN=CCT3 PE=1 SV=1	86.5419	93.5087	88.7181	86.5532	84.6019	92.502	84.2593	77.0464	87.6621	72.7394	78.546	67.8643	70.6689	73.2551	68.995	71.895	88.3525	85.9675	85.0805	97.0255	101.98	101.651	103.129	108.701	71.5651	72.6655	76.1071	97.4035	83.6383	85.2928	86.9833	72.6237	115.769	111.369	113.838	116.19	111.129	108.803	110.247	116.762	74.3736
AC01g012780.1	AC1.0ch01	4020113	4022017	+	864	XP_027087844.1 urease accessory protein D-like isoform X1 [Coffea arabica]	Putative urease accessory protein D (Fragment) OS=Davidia involucrata OX=16924 GN=Din_041327 PE=3 SV=1	Urease accessory protein D OS=Arabidopsis thaliana OX=3702 GN=URED PE=2 SV=1	6.78509	5.76954	4.07676	5.55029	5.43259	6.21038	4.28323	5.00302	5.30454	7.93411	6.03672	7.83911	8.29858	7.65705	5.77458	5.76477	10.5661	11.8195	9.791	11.1215	11.2698	11.2946	7.57744	9.86771	7.18956	5.53853	7.37512	5.48158	6.55987	5.15587	8.85854	4.17978	6.2946	6.89086	6.14632	5.47886	6.84155	6.92785	5.82584	7.11768	6.99438
AC01g012790.1	AC1.0ch01	4022351	4029787	-	1296	KAI5667419.1 hypothetical protein M9H77_17272 [Catharanthus roseus]	UDP-N-acetylglucosamine diphosphorylase 1-like isoform X1 OS=Coffea arabica OX=13443 GN=LOC113710299 PE=4 SV=1	UDP-N-acetylglucosamine diphosphorylase 1 OS=Arabidopsis thaliana OX=3702 GN=GLCNAC1PUT1 PE=1 SV=1	20.8033	23.0078	19.0249	21.6252	17.6407	20.3962	19.743	17.6535	18.383	19.805	20.1681	17.47	16.8592	17.1297	20.7735	19.0238	32.2014	24.8998	26.8409	27.9955	30.1841	31.0601	21.6715	22.3981	47.0214	52.0622	27.964	43.6418	46.5048	52.4426	36.1881	42.0591	46.5282	50.5986	37.5318	55.2295	36.9814	41.123	42.5564	44.3056	39.052
AC01g012790.2	AC1.0ch01	4022351	4029787	-	1674	KAI5667419.1 hypothetical protein M9H77_17272 [Catharanthus roseus]	UDP-N-acetylglucosamine pyrophosphorylase OS=Handroanthus impetiginosus OX=429701 GN=CDL12_01591 PE=4 SV=1	UDP-N-acetylglucosamine diphosphorylase 2 OS=Arabidopsis thaliana OX=3702 GN=GLCNAC1PUT2 PE=1 SV=1	36.2298	32.2953	36.5614	32.4116	28.9942	37.4584	30.6519	29.3034	28.9921	33.3111	35.3285	25.8317	31.6219	31.6544	30.7478	28.8239	45.0819	47.4358	47.9422	41.6737	46.8918	50.3388	34.8562	33.5189	74.788	83.0779	61.2544	75.5826	84.4583	86.6923	67.6642	66.0928	80.5969	84.3311	68.6557	90.6846	68.1073	75.407	61.8094	72.7763	55.7219
AC01g012810.1	AC1.0ch01	4030892	4035477	-	3042	KAA8519304.1 hypothetical protein F0562_013560 [Nyssa sinensis]	FAD-binding PCMH-type domain-containing protein OS=Nyssa sinensis OX=561372 GN=F0562_013560 PE=3 SV=1	Tetrahydroberberine oxidase OS=Berberis wilsoniae OX=258211 PE=1 SV=1	0.448072	0.562882	4.98271	0.41889	13.3678	19.5464	0.468479	9.0769	228.964	944.644	2086.79	2142.91	1233.52	2068.51	2442.27	736.985	2.01259	1.89113	1.85691	0.767	1.81262	1.26577	1.43971	0.783152	16.9409	10.634	20.0767	98.2469	6.20845	12.0058	71.905	6.26967	2.85528	0.918782	21.8391	0.566779	2.40379	2.48692	1.66453	9.67685	1.16573
AC01g012820.1	AC1.0ch01	4050283	4055327	-	3267	KAA8519304.1 hypothetical protein F0562_013560 [Nyssa sinensis]	FAD-binding PCMH-type domain-containing protein OS=Nyssa sinensis OX=561372 GN=F0562_013560 PE=3 SV=1	Tetrahydroberberine oxidase OS=Berberis wilsoniae OX=258211 PE=1 SV=1	5.44087	3.79945	6.92402	6.38807	7.44692	9.60974	5.88945	6.14656	17.9714	60.8686	165.53	145.584	95.5647	144.695	184.861	55.0124	8.35223	9.45563	8.69374	5.62466	9.22074	9.24988	13.5636	23.8078	16.7756	13.4032	21.4083	47.4368	7.84841	11.3429	35.8111	12.67	7.33289	7.35026	7.51944	9.82417	9.55352	8.34894	6.49165	8.07737	12.007
AC01g012830.1	AC1.0ch01	4056561	4059642	+	861	KAI5679480.1 hypothetical protein M9H77_00707 [Catharanthus roseus]	uncharacterized protein LOC113710686 OS=Coffea arabica OX=13443 GN=LOC113710686 PE=4 SV=1	Protein RGF1 INDUCIBLE TRANSCRIPTION FACTOR 1 OS=Arabidopsis thaliana OX=3702 GN=RITF1 PE=1 SV=1	8.12931	10.0615	12.8127	11.886	12.086	10.1327	12.9836	18.5112	1.32614	2.05923	1.85218	0.597266	1.39765	3.63118	1.27491	1.40002	0	0	0	0	0	0	0	0	1.65277	0.775394	0.409729	0.527075	0.702843	0.294621	0.659679	0.522473	0.778714	0	0.980796	0.503803	0.55472	0.977004	1.77549	0.719766	1.98174
AC01g012840.1	AC1.0ch01	4067080	4070953	-	1317	KAI5679479.1 hypothetical protein M9H77_00706 [Catharanthus roseus]	phenylalanine--tRNA ligase OS=Davidia involucrata OX=16924 GN=Din_017523 PE=3 SV=1	Phenylalanine--tRNA ligase, chloroplastic/mitochondrial OS=Arabidopsis thaliana OX=3702 GN=At3g58140 PE=1 SV=1	75.3401	75.4965	68.7873	67.0748	63.9703	70.9291	70.2049	69.256	44.86	47.2413	51.1749	54.2019	47.2582	57.4674	46.1966	46.2006	120.051	126.784	152.183	149.181	145.956	137.774	141.395	138.618	53.3846	47.8529	52.2404	47.226	50.019	51.4114	54.0937	50.4186	70.9928	64.9054	69.8981	68.2024	64.2859	62.3506	66.2481	75.0156	154.11
AC01g012850.1	AC1.0ch01	4071243	4073917	-	1134	XP_027087998.1 thioredoxin O2, mitochondrial-like [Coffea arabica]	thioredoxin O2, mitochondrial-like OS=Coffea arabica OX=13443 GN=LOC113709433 PE=4 SV=1	Thioredoxin O1, mitochondrial OS=Arabidopsis thaliana OX=3702 GN=At2g35010 PE=1 SV=1	14.7224	16.8161	15.0775	15.2371	13.9172	15.101	16.9991	17.5106	19.5719	15.626	14.2	15.6782	19.3051	18.7874	19.1986	18.9414	24.6542	27.6577	25.7436	22.6265	29.002	24.926	28.6427	27.4103	19.0895	19.7172	17.7208	17.8151	18.0396	14.7311	17.4344	17.7641	16.937	17.0631	20.4659	16.4996	19.2919	19.2736	21.4169	20.8732	20.9831
AC01g012860.1	AC1.0ch01	4075416	4077420	+	1350	KAI5679482.1 hypothetical protein M9H77_00709 [Catharanthus roseus]	Uncharacterized protein OS=Coffea canephora OX=49390 GN=GSCOC_T00036237001 PE=4 SV=1	0	20.9314	22.5856	19.1543	30.3172	22.646	17.3237	20.6131	21.8703	33.5649	40.0339	38.2783	53.0073	41.6676	42.3111	44.7717	40.8475	28.0756	27.6577	30.8079	26.5893	31.4451	26.1918	33.7196	28.9766	28.4277	22.3756	31.4467	22.348	36.1964	31.3772	26.0102	27.4298	14.8605	16.1443	13.535	15.1771	16.9498	15.8985	16.5898	14.7952	39.5182
AC01g012870.1	AC1.0ch01	4083792	4089871	+	3015	URM60725.1 Trihelix family protein [Gymnema sylvestre]	Trihelix family protein OS=Gymnema sylvestre OX=4068 PE=2 SV=1	Copper-transporting ATPase RAN1 OS=Arabidopsis thaliana OX=3702 GN=RAN1 PE=1 SV=1	63.6262	62.2688	62.9633	57.6498	60.7962	66.0915	59.8314	50.6019	81.3058	96.2389	103.036	118.707	114.87	112.567	109.267	98.9894	122.466	118.432	113.947	100.349	93.0743	99.8013	101.538	98.9904	113.298	110.992	122.816	97.1927	110.346	98.1825	115.726	115.467	59.5716	63.396	68.9827	61.3381	54.5475	54.1793	62.1978	59.1807	81.6011
AC01g012880.1	AC1.0ch01	4089331	4089657	-	327	KAH0455665.1 hypothetical protein IEQ34_015697 [Dendrobium chrysotoxum]	0	0	1.34422	1.82937	2.52371	1.57084	1.83121	1.50357	1.67314	2.00121	1.28041	3.75508	1.78358	2.01577	1.57236	2.21028	2.24984	2.55297	4.1258	2.5215	2.86978	4.09067	2.36429	3.01838	2.27323	4.07239	2.47916	2.88003	4.71188	2.31913	3.39707	2.57794	1.8848	3.00422	1.10318	1.05004	3.00777	1.32248	0.862898	1.24346	1.0542	0.879714	3.26404
AC01g012890.1	AC1.0ch01	4090265	4090960	-	696	0	0	0	1.40823	4.22161	3.17081	3.08931	1.89225	3.33399	2.27547	2.64445	3.6583	3.02829	6.44832	3.95689	2.35854	3.63118	3.59974	2.30591	8.05034	6.54015	11.3103	7.41433	5.91073	7.1078	10.9115	19.5788	6.77637	4.98467	4.40458	9.90902	6.32559	4.41932	5.93711	5.22473	0.259571	0.328136	0.588478	0.377853	0.677991	0.710548	0.776779	0.479844	3.49719
AC01g012920.1	AC1.0ch01	4100269	4103331	+	2148	KAI5667501.1 hypothetical protein M9H77_17354 [Catharanthus roseus]	S-acyltransferase OS=Coffea arabica OX=13443 GN=LOC113703106 PE=3 SV=1	Probable protein S-acyltransferase 19 OS=Arabidopsis thaliana OX=3702 GN=PAT19 PE=2 SV=1	49.0959	48.83	49.1153	53.8797	50.1141	54.1284	57.9575	54.4614	36.7202	33.0689	33.7508	31.8791	35.0287	32.9174	36.8973	35.1651	42.1637	44.5991	40.4301	62.7661	50.123	45.3731	50.6931	48.8687	50.9881	38.9912	47.0164	50.7047	49.4333	41.3943	47.6853	51.333	39.5197	39.442	41.5858	44.4607	38.8304	41.3894	39.9486	41.0267	55.8385
AC01g012930.1	AC1.0ch01	4104607	4108423	+	1536	KAI5667495.1 hypothetical protein M9H77_17348 [Catharanthus roseus]	Gamma aimnobutyrate transaminase OS=Gentiana triflora OX=55190 GN=GtGABA-T PE=2 SV=1	Gamma aminobutyrate transaminase 1, mitochondrial OS=Solanum lycopersicum OX=4081 GN=GABA-TP1 PE=1 SV=1	88.7183	87.5984	90.9182	84.93	80.207	83.4152	93.6288	87.3384	83.4551	86.8513	94.3238	92.3522	93.2061	85.4906	95.243	97.8365	124.68	129.621	127.114	86.1596	115.141	102.041	105.251	103.689	74.1269	75.9886	87.1698	65.6736	87.3868	74.5392	82.8368	70.4032	116.677	109.401	113.249	104.161	120.313	95.2135	121.621	120.201	145.25
AC01g012940.1	AC1.0ch01	4117389	4121230	+	1536	KAI5667495.1 hypothetical protein M9H77_17348 [Catharanthus roseus]	gamma aminobutyrate transaminase 3, chloroplastic OS=Sesamum indicum OX=4182 GN=LOC105178585 PE=3 SV=1	Gamma aminobutyrate transaminase 1, mitochondrial OS=Solanum lycopersicum OX=4081 GN=GABA-TP1 PE=1 SV=1	117.011	109.692	114.991	120.169	99.7399	113.879	104.27	101.99	110.892	116.952	113.394	144.762	123.692	119.355	105.742	120.237	167.85	150.66	151.339	117.99	134.371	149.459	108.66	113.714	105.943	104.678	102.227	103.096	119.718	115.933	102.062	103.45	138.222	128.761	136.788	142.576	135.29	129.142	116.461	132.037	185.001
AC01g012970.1	AC1.0ch01	4125256	4135520	-	5988	KAI5667466.1 hypothetical protein M9H77_17319 [Catharanthus roseus]	Uncharacterized protein OS=Davidia involucrata OX=16924 GN=Din_035392 PE=3 SV=1	Protein CHROMATIN REMODELING 4 OS=Arabidopsis thaliana OX=3702 GN=CHR4 PE=2 SV=1	59.6576	66.2793	64.7752	65.2945	59.5754	59.0967	74.4212	61.1083	66.261	71.1042	89.1788	80.3322	83.9466	85.9642	80.8441	83.1775	100.227	97.4718	94.2806	102.394	79.0461	99.8987	106.842	97.5807	100.075	97.1458	87.0674	73.6851	82.584	90.5224	94.2398	99.0086	80.0778	82.2966	85.1331	78.8452	79.2634	83.9335	81.2843	85.4122	65.9803
AC01g012980.1	AC1.0ch01	4135550	4141124	-	1560	KAI5667466.1 hypothetical protein M9H77_17319 [Catharanthus roseus]	Uncharacterized protein OS=Coffea canephora OX=49390 GN=GSCOC_T00033409001 PE=4 SV=1	Protein CHROMATIN REMODELING 4 OS=Arabidopsis thaliana OX=3702 GN=CHR4 PE=2 SV=1	8.25733	6.47314	5.75923	7.33058	6.71444	8.49841	7.16103	6.50392	7.63671	10.7201	15.1604	11.6467	10.2204	10.6567	8.84935	9.38835	12.0755	13.4743	11.1415	8.56483	13.0824	11.5867	13.8667	13.0003	12.2305	10.8555	14.1356	5.05992	15.5797	10.901	12.5339	16.1967	9.9935	9.18782	9.93873	10.265	12.5737	7.90485	9.8207	12.5559	7.46067
AC01g012990.1	AC1.0ch01	4143579	4146138	+	1086	KAI5679704.1 hypothetical protein M9H77_00931 [Catharanthus roseus]	dihydroorotase OS=Coffea arabica OX=13443 GN=LOC113691637 PE=3 SV=1	Dihydroorotase, mitochondrial OS=Arabidopsis thaliana OX=3702 GN=PYR4 PE=1 SV=1	10.0496	12.8759	11.842	10.7341	12.6964	12.6822	13.7197	14.5087	18.3372	23.1361	21.3343	18.7392	22.7992	21.945	19.1236	17.459	22.9435	25.3726	29.1198	20.0698	26.7953	24.2444	28.0365	23.4946	16.7756	15.951	15.7746	16.9718	16.9854	17.8982	16.3035	13.9761	12.135	15.0286	13.9273	12.847	14.0529	14.1222	13.6491	12.236	21.2163
AC01g013000.1	AC1.0ch01	4146547	4148395	+	957	KAI5667447.1 hypothetical protein M9H77_17300 [Catharanthus roseus]	Polyadenylate-binding protein 1-B-binding protein OS=Coffea canephora OX=49390 GN=GSCOC_T00033403001 PE=4 SV=1	0	42.4388	42.4976	41.9324	43.9835	38.7606	42.5574	42.8993	41.4536	65.6666	64.7448	74.2928	65.9232	63.4186	62.8352	74.0946	67.2832	47.6983	52.1636	50.4743	43.9746	50.123	43.1336	66.151	52.9411	53.6325	62.3638	71.9074	50.7047	63.7244	53.4737	73.9783	55.3821	38.5463	42.5921	44.5935	42.8863	40.8644	40.0572	43.1112	37.1879	48.8441
AC01g013010.1	AC1.0ch01	4153279	4156504	+	2376	KAI5667452.1 hypothetical protein M9H77_17305 [Catharanthus roseus]	Potassium transporter OS=Nyssa sinensis OX=561372 GN=F0562_029693 PE=3 SV=1	Potassium transporter 11 OS=Arabidopsis thaliana OX=3702 GN=POT11 PE=2 SV=1	133.205	132.136	124.374	131.27	112.497	134.079	121.135	125.576	173.998	193.205	211.491	207.177	181.782	174.218	198.136	174.096	141.183	156.648	129.984	93.1905	126.647	119.762	161.627	127.81	64.3755	56.8253	85.4284	74.3176	72.9785	82.5676	69.9259	57.2108	116.158	108.023	117.172	108.381	109.526	119.106	116.35	116.042	106.548
AC01g013020.1	AC1.0ch01	4155315	4163567	-	5148	KAI5667459.1 hypothetical protein M9H77_17312 [Catharanthus roseus]	uncharacterized protein LOC113710306 OS=Coffea arabica OX=13443 GN=LOC113710306 PE=4 SV=1	Probable serine/threonine-protein kinase SIS8 OS=Arabidopsis thaliana OX=3702 GN=SIS8 PE=1 SV=1	275.5	265.891	256.318	269.922	274.926	266.916	277.674	218.632	404.243	402.641	410.771	410.695	404.097	396.351	406.395	404.028	397.184	409.271	443.971	418.526	417.061	416.731	396.3	416.637	462.363	483.181	485.938	378.862	471.139	481.19	486.277	454.682	525.697	489.383	496.741	487.115	508.925	500.404	474.279	520.711	347.271
AC01g013050.1	AC1.0ch01	4167030	4167391	-	270	0	0	0	2.56041	2.39225	2.71784	3.97946	2.31953	3.53011	2.14162	4.14536	3.97841	3.08885	3.42996	3.43428	3.23208	4.8942	3.14977	3.29416	12.5787	14.341	14.3489	10.8658	15.8408	14.6051	14.2456	14.8799	3.88402	3.54466	4.60945	3.68953	4.3342	3.97739	3.76959	5.48597	9.085	8.20341	5.81939	6.86432	8.01263	11.3688	7.98972	7.27763	13.9888
AC01g013060.1	AC1.0ch01	4167446	4170019	+	1125	XP_006362592.1 PREDICTED: phosphatase IMPL1, chloroplastic [Solanum tuberosum]_x0001_KAH0719230.1 hypothetical protein KY285_015261 [Solanum tuberosum]	Inositol-1-monophosphatase OS=Solanum lycopersicum OX=4081 PE=3 SV=1	Phosphatase IMPL1, chloroplastic OS=Arabidopsis thaliana OX=3702 GN=IMPL1 PE=1 SV=2	61.4499	55.2328	61.3456	70.007	68.5483	72.5634	67.394	82.0494	67.4042	66.3195	57.1431	83.9158	68.7472	79.6491	70.4948	66.0478	382.995	399.816	406.496	898.029	669.095	666.283	384.403	738.355	62.3096	65.4654	54.8012	77.9017	59.1559	71.2983	59.4653	71.84	191.888	166.693	164.578	239.81	175.908	212.898	176.828	182.501	394.017
AC01g013070.1	AC1.0ch01	4170382	4171385	-	720	KAI5667657.1 hypothetical protein M9H77_17510 [Catharanthus roseus]	lectin-like OS=Coffea arabica OX=13443 GN=LOC113707882 PE=4 SV=1	Protein PHLOEM PROTEIN 2-LIKE A1 OS=Arabidopsis thaliana OX=3702 GN=PP2A1 PE=2 SV=1	23.8758	21.8117	23.3605	21.7823	24.0499	24.7108	23.0224	27.9454	25.0137	20.1684	13.7198	25.2345	20.6154	19.0242	21.8984	24.2944	19.5221	23.0875	21.6921	28.7625	27.8986	26.3865	25.0813	27.4103	39.0055	43.3113	36.6707	32.0462	52.4789	48.3179	37.319	45.9776	38.2868	50.5986	38.8395	37.9742	53.9928	46.7186	50.2687	47.7445	31.0084
AC01g013080.1	AC1.0ch01	4170855	4171654	+	432	0	0	0	1.92031	2.32189	4.01205	4.03182	2.25849	3.98772	2.27547	2.93034	3.52112	2.60433	1.85218	2.53838	1.83442	1.73665	2.17484	3.70593	4.93083	3.78225	2.95418	7.2865	3.78287	3.99205	4.39491	6.26521	3.96666	3.65543	5.42891	6.43032	6.67701	4.05104	4.24079	6.53091	4.02336	5.25018	3.92318	4.66018	6.59501	7.1943	3.82841	6.158	5.5955
AC01g013090.1	AC1.0ch01	4172301	4181270	+	2073	XP_027089005.1 twinkle homolog protein, chloroplastic/mitochondrial-like [Coffea arabica]	twinkle homolog protein, chloroplastic/mitochondrial-like OS=Coffea arabica OX=13443 GN=LOC113710284 PE=4 SV=1	Twinkle homolog protein, chloroplastic/mitochondrial OS=Arabidopsis thaliana OX=3702 GN=At1g30680 PE=1 SV=1	46.3434	46.0156	46.0739	47.7535	42.9113	47.5257	48.2533	48.4578	35.4855	31.8576	30.2522	35.9106	31.6219	32.0491	34.1225	38.7887	45.4844	48.7753	54.1037	110.448	65.2544	71.4675	57.2854	86.3033	40.8235	37.7728	37.3877	32.9949	37.6021	33.5132	38.5441	41.0141	51.8494	50.008	48.909	51.8288	49.3701	45.2086	48.3822	55.0221	61.434
AC01g013110.1	AC1.0ch01	4182001	4184622	-	2622	KAI5667859.1 hypothetical protein M9H77_17712 [Catharanthus roseus]	pentatricopeptide repeat-containing protein At4g21300-like OS=Coffea arabica OX=13443 GN=LOC113707955 PE=4 SV=1	Pentatricopeptide repeat-containing protein At4g21300 OS=Arabidopsis thaliana OX=3702 GN=PCMP-E36 PE=3 SV=1	2.88046	3.02549	3.6885	3.2464	2.07537	3.53011	2.27547	3.14475	2.60654	4.0579	2.40097	3.43428	3.58149	4.42057	2.39982	4.52947	4.1258	3.62466	4.30467	4.47416	2.83715	4.18679	4.31914	3.75913	2.39652	2.54772	2.97053	2.52996	3.63135	3.53545	3.86383	4.17978	3.82868	4.72516	4.90398	5.10101	4.4994	4.61857	6.21423	4.31859	3.38062
AC01g013130.1	AC1.0ch01	4185630	4186956	-	345	CDP21095.1 unnamed protein product [Coffea canephora]	DH200=94 genomic scaffold, scaffold_2476 OS=Coffea canephora OX=49390 GN=GSCOC_T00006575001 PE=3 SV=1	60S ribosomal protein L30 OS=Lupinus luteus OX=3873 GN=RPL30 PE=3 SV=1	36.2298	34.5469	36.0437	30.6837	35.3423	37.6545	40.6238	34.5923	34.0222	27.7997	28.6058	26.429	26.4681	26.1287	29.6228	29.4827	35.824	39.2409	31.1455	36.4325	36.1737	35.7337	29.8551	38.0612	35.0388	36.7758	36.1586	42.5877	32.5651	38.0061	36.2823	36.1812	44.7761	50.9924	48.6475	44.5236	41.4808	41.123	48.7706	42.946	29.0267
AC01g013140.1	AC1.0ch01	4187588	4191128	+	1752	KAI5667571.1 hypothetical protein M9H77_17424 [Catharanthus roseus]	chaperonin 60 subunit alpha 2, chloroplastic-like OS=Coffea arabica OX=13443 GN=LOC113709575 PE=3 SV=1	Chaperonin 60 subunit alpha 2, chloroplastic OS=Arabidopsis thaliana OX=3702 GN=CPN60A2 PE=2 SV=1	7.04113	5.91026	5.95337	7.64475	5.00531	7.12559	7.09411	7.07569	6.21912	5.02696	4.73334	4.40483	4.89179	4.26269	4.19969	6.34125	6.03776	6.93413	5.73955	7.92566	5.98954	8.37357	10.6842	12.8437	4.04929	3.87697	4.19972	3.37328	4.56848	5.52415	4.71199	4.3104	11.2914	11.616	9.67719	9.13144	10.2315	11.0135	12.5949	11.4363	4.3132
AC01g013160.1	AC1.0ch01	4191622	4192474	-	291	CDP11253.1 unnamed protein product [Coffea canephora]	sulfiredoxin (Fragment) OS=Davidia involucrata OX=16924 GN=Din_037420 PE=3 SV=1	Sulfiredoxin, chloroplastic/mitochondrial OS=Arabidopsis thaliana OX=3702 GN=SRX PE=1 SV=1	8.12931	7.66926	6.66518	7.12113	8.66773	5.94889	9.1688	10.4349	7.31661	7.32845	4.73334	6.56992	7.6871	7.57811	10.7992	9.55306	18.3145	18.4385	18.6536	12.0163	19.6236	11.9762	15.9884	14.8799	2.89235	2.65849	3.1754	2.84621	3.27993	1.17848	3.95807	2.74298	7.52757	8.20341	8.30407	6.29754	10.0466	6.83903	9.43231	7.19766	15.5042
AC01g013170.1	AC1.0ch01	4192724	4194624	+	570	KAI5667549.1 hypothetical protein M9H77_17402 [Catharanthus roseus]	HIT domain-containing protein OS=Coffea canephora OX=49390 GN=GSCOC_T00033377001 PE=4 SV=1	14 kDa zinc-binding protein OS=Zea mays OX=4577 GN=ZBP14 PE=1 SV=1	23.7478	27.933	23.9429	23.7197	24.1109	20.8538	27.1718	26.1586	16.5538	16.1105	11.3189	14.633	15.4616	16.8139	16.2738	17.459	34.4152	35.4586	37.4759	31.8305	46.4189	36.0258	33.1892	35.5551	14.9576	14.8433	17.7208	17.3935	16.1654	16.6461	15.6438	15.9354	23.621	20.8695	21.0544	22.4193	27.7977	18.8295	25.8556	24.3121	44.764
AC01g013180.1	AC1.0ch01	4195536	4199060	+	2259	KAI5667819.1 hypothetical protein M9H77_17672 [Catharanthus roseus]	exocyst complex component EXO84C-like isoform X2 OS=Coffea arabica OX=13443 GN=LOC113710245 PE=3 SV=1	Exocyst complex component EXO84C OS=Arabidopsis thaliana OX=3702 GN=EXO84C PE=2 SV=1	51.1442	52.5591	49.2447	43.6693	45.353	47.7872	47.9856	46.0992	28.4433	26.6489	30.115	20.531	25.6819	25.4183	28.6479	25.1179	29.585	31.834	29.4574	36.9438	31.7603	34.0785	37.5841	35.3985	25.7006	31.7911	25.5056	24.6671	31.2765	32.7766	24.7851	28.4748	38.4814	39.8358	38.7088	35.2662	41.5424	38.8137	43.0557	38.3075	39.7514
AC01g013190.1	AC1.0ch01	4199958	4203178	+	1335	KAI5667537.1 hypothetical protein M9H77_17390 [Catharanthus roseus]	probable arabinosyltransferase ARAD1 OS=Coffea arabica OX=13443 GN=LOC113710330 PE=3 SV=1	Probable arabinosyltransferase ARAD1 OS=Arabidopsis thaliana OX=3702 GN=ARAD1 PE=1 SV=1	22.7237	23.3596	24.2664	24.0338	20.3264	24.7761	22.2193	22.9424	22.5443	25.9827	24.7643	22.0242	22.3625	26.4445	22.3484	22.0709	22.7422	24.1907	27.6849	26.845	21.6727	23.7576	25.3086	19.7354	27.2708	30.6834	22.0229	20.2397	30.8079	28.0627	26.1987	24.1644	28.3582	27.6291	25.5661	29.8504	27.5511	27.0008	25.4672	26.1515	25.9958
AC01g013200.1	AC1.0ch01	4204285	4206151	+	981	CAA3023347.1 chitinase 1 [Olea europaea subsp. europaea]	Chitinase 1 OS=Olea europaea subsp. europaea OX=158383 GN=OLEA9_A017959 PE=4 SV=1	Chitinase-like protein 1 OS=Arabidopsis thaliana OX=3702 GN=CTL1 PE=1 SV=1	366.395	311.273	379.398	321.446	336.576	393.869	334.293	330.914	125.16	123.312	105.231	94.592	121.421	109.172	116.766	117.437	278.642	302.58	345.217	290.054	328.006	383.626	183.374	265.645	474.098	768.748	357.283	650.727	534.512	661.425	295.725	683.656	871.381	938.076	844.858	1135.2	813.96	972.652	707.59	879.874	504.645
AC01g013210.1	AC1.0ch01	4206660	4208426	-	1653	KAI5654858.1 hypothetical protein M9H77_32045 [Catharanthus roseus]	Glycosyltransferase OS=Carpinus fangiana OX=176857 GN=FH972_013651 PE=3 SV=1	7-deoxyloganetin glucosyltransferase OS=Gardenia jasminoides OX=114476 GN=UGT85A24 PE=1 SV=1	5.05681	4.50305	3.49437	6.17863	4.94427	4.24921	3.48013	2.78739	2.97237	3.08885	2.40097	2.46372	1.65972	2.60498	2.39982	1.72943	0.503146	1.18195	1.35048	0.511333	0.315239	0.973671	1.36394	0.939782	0.991664	0.221541	0.819457	0.948736	0.234281	0.662898	0.565439	1.69804	0.9085	0.7219	0.784637	1.00761	0.862898	0.266456	1.0542	0.719766	1.86517
AC01g013250.1	AC1.0ch01	4209174	4209618	+	363	0	0	0	3.52057	2.81441	2.84726	2.51334	2.8689	2.6149	2.34239	2.21562	1.14322	1.33245	1.23478	2.01577	1.83442	2.99967	1.87486	1.56472	2.51573	1.02436	2.19454	1.534	1.26096	1.94734	1.74281	0.626521	3.22291	2.54772	1.84378	1.3704	3.04565	2.136	1.31936	1.30618	2.07657	2.69072	2.48468	1.95224	2.03397	1.95401	1.72001	1.8394	2.44803
AC01g013270.1	AC1.0ch01	4210249	4212583	+	675	CDP18920.1 unnamed protein product [Coffea canephora]	peptidylprolyl isomerase OS=Coffea canephora OX=49390 GN=GSCOC_T00011292001 PE=4 SV=1	Peptidyl-prolyl cis-trans isomerase FKBP17-1, chloroplastic OS=Arabidopsis thaliana OX=3702 GN=FKBP17-1 PE=2 SV=1	1.2162	1.82937	2.26487	1.83264	1.15977	1.1767	1.80699	1.57238	1.09749	1.02962	1.78358	0.970557	1.04824	0.789387	1.27491	1.0706	4.32706	7.09172	8.0185	6.77516	7.25049	6.5236	7.50166	9.39782	1.98333	1.32925	1.53648	0.737906	1.40569	0.589242	1.4136	0.261236	1.36275	1.24692	2.09237	2.07819	1.41762	1.4211	1.27614	1.11964	5.82865
AC01g013280.1	AC1.0ch01	4213724	4217305	+	687	XP_027088969.1 vesicle-associated membrane protein 722-like [Coffea arabica]_x0001_XP_027184584.1 vesicle-associated membrane protein 722-like [Coffea eugenioides]_x0001_CDP18918.1 unnamed protein product [Coffea canephora]	Longin domain-containing protein OS=Coffea canephora OX=49390 GN=GSCOC_T00011289001 PE=3 SV=1	Putative vesicle-associated membrane protein 726 OS=Arabidopsis thaliana OX=3702 GN=VAMP726 PE=2 SV=2	65.0344	67.2643	74.3524	74.1436	60.9793	73.6747	58.8945	61.8944	96.9908	94.6642	105.986	100.191	109.978	110.672	98.5428	97.6718	77.3839	78.3242	90.398	68.0073	83.0654	74.3885	85.8524	69.8571	99.9102	118.857	114.826	125.128	109.761	123.299	96.69	87.3836	85.3341	88.8593	76.9598	85.0798	79.7565	75.3181	79.3979	87.4116	82.4171
AC01g013290.1	AC1.0ch01	4218197	4225144	+	2076	CDP18921.1 unnamed protein product [Coffea canephora]	Zinc finger ZPR1-type domain-containing protein OS=Coffea canephora OX=49390 GN=GSCOC_T00011293001 PE=3 SV=1	Zinc finger protein ZPR1 homolog OS=Dictyostelium discoideum OX=44689 GN=zpr1 PE=3 SV=1	12.9941	9.42827	13.9775	10.4723	10.4989	9.02139	13.452	11.1496	12.484	12.1131	13.7884	13.2892	12.5789	12.7881	10.2742	13.3413	4.32706	3.70346	6.07718	6.136	5.6743	6.03676	6.59237	7.205	8.84234	9.96935	11.7797	11.9119	11.5969	11.4166	13.0993	11.3638	16.6775	19.8194	16.2812	15.303	17.9976	14.6551	18.4762	20.1534	6.76123
AC01g013300.1	AC1.0ch01	4228080	4229192	+	942	KAI5667770.1 hypothetical protein M9H77_17623 [Catharanthus roseus]	probable BOI-related E3 ubiquitin-protein ligase 2 OS=Coffea arabica OX=13443 GN=LOC113710554 PE=4 SV=1	Probable BOI-related E3 ubiquitin-protein ligase 3 OS=Arabidopsis thaliana OX=3702 GN=BRG3 PE=1 SV=1	26.5003	33.0693	31.061	28.2751	31.9241	31.9671	29.4472	33.1628	121.547	134.274	129.172	159.171	129.632	150.536	136.94	128.884	40.2517	43.0231	37.0539	59.3146	50.7535	45.6652	55.3153	63.7486	59.9957	49.736	61.4593	49.6505	50.4875	43.7512	58.0517	62.6967	21.0902	27.0384	28.0508	34.2586	34.331	26.8232	37.8402	27.9909	35.205
AC01g013310.1	AC1.0ch01	4234300	4236894	-	1566	KAI5668995.1 hypothetical protein M9H77_18848 [Catharanthus roseus]	ATP-dependent RNA helicase DEAH12, chloroplastic-like OS=Coffea arabica OX=13443 GN=LOC113710339 PE=3 SV=1	E3 ubiquitin-protein ligase RSL1 OS=Arabidopsis thaliana OX=3702 GN=RSL1 PE=1 SV=1	42.1188	49.9557	49.4388	50.0574	54.9973	45.4992	45.4424	38.1659	83.7752	84.4286	81.3585	97.7276	79.579	75.939	78.2943	84.4128	33.5096	36.9558	25.0683	20.8368	22.0667	26.8733	29.4762	23.8078	50.3269	48.4067	45.4799	46.8043	44.7477	43.2357	47.8738	51.0717	31.6028	32.4199	33.1509	31.9915	33.0983	29.6654	39.6157	27.511	35.4382
AC01g013320.1	AC1.0ch01	4237603	4238741	-	852	KAI5663845.1 hypothetical protein M9H77_23168 [Catharanthus roseus]	uncharacterized protein LOC113695351 OS=Coffea arabica OX=13443 GN=LOC113695351 PE=3 SV=1	3-oxoacyl-[acyl-carrier-protein] reductase FabG OS=Thermotoga maritima (strain ATCC 43589 / DSM 3109 / JCM 10099 / NBRC 100826 / MSB8) OX=243274 GN=fabG PE=3 SV=1	159.45	162.532	180.736	173.106	198.137	186.965	171.262	152.949	195.033	271.516	293.536	463.926	257.081	412.928	197.911	180.602	722.317	885.047	740.825	343.488	594.068	702.601	783.28	480.072	2.31388	8.08625	6.24836	5.16534	5.85702	5.37684	1.97904	2.8736	47.9558	26.9728	84.0215	36.0219	43.9462	71.0548	33.5679	52.143	409.404
AC01g013330.1	AC1.0ch01	4238091	4239097	+	348	0	0	0	1.60026	1.97009	2.20016	2.5657	3.1741	2.15729	2.6101	1.92973	2.698	4.66356	3.42996	6.12197	2.4459	5.05208	3.67473	2.88239	14.8931	16.7837	15.6994	5.62466	11.6638	15.0919	14.776	8.14478	0	0.110771	0	0.316245	0	0.0736553	0	0	0.713821	0.393764	2.09237	0.755705	0.862898	2.3981	0.721295	0.79974	5.82865
AC01g013340.1	AC1.0ch01	4240563	4242678	-	1734	ARL62106.1 sterol delta24 reductase [Calotropis procera]	Sterol delta24 reductase OS=Calotropis procera OX=141467 GN=DWF1 PE=2 SV=1	Delta(24)-sterol reductase OS=Pisum sativum OX=3888 GN=DIM PE=1 SV=1	354.937	374.176	380.045	349.459	348.418	354.907	404.029	377.799	110.115	100.781	98.9885	72.8664	100.719	90.9374	98.9928	102.613	210.215	279.335	238.445	93.0626	180.395	190.84	182.768	141.124	317.746	396.005	325.529	340.174	400.855	411.438	258.594	359.984	280.856	266.906	269.719	196.043	258.685	268.587	254.173	286.867	236.993
AC01g013350.1	AC1.0ch01	4244966	4247829	+	2307	KAI5664139.1 hypothetical protein M9H77_23462 [Catharanthus roseus]	protein CHUP1, chloroplastic-like OS=Coffea arabica OX=13443 GN=LOC113708777 PE=4 SV=1	Protein CHUP1, chloroplastic OS=Arabidopsis thaliana OX=3702 GN=CHUP1 PE=1 SV=1	14.6584	22.7967	22.7134	16.808	20.2654	18.5658	28.778	24.8007	0.457288	0.84792	2.67537	0.0746582	1.22295	2.28922	0.224984	1.64708	0.402517	0	0.253216	0	0.157619	0.194734	0	0	2.31388	4.43082	2.45837	3.05704	2.69423	4.49297	1.79056	2.35113	4.34782	3.54387	4.44628	2.01521	4.37613	1.68755	4.38325	3.43888	0.816011
AC01g013360.1	AC1.0ch01	4248342	4252054	+	2181	KAI5664160.1 hypothetical protein M9H77_23483 [Catharanthus roseus]	PPR_long domain-containing protein OS=Solanum lycopersicum OX=4081 GN=101268344 PE=4 SV=1	Pentatricopeptide repeat-containing protein At1g30610, chloroplastic OS=Arabidopsis thaliana OX=3702 GN=EMB2279 PE=3 SV=1	13.7622	14.2831	14.8187	14.347	14.2834	10.9172	13.7867	13.2937	8.64274	7.44958	10.2899	6.64458	7.16298	7.81493	8.2494	7.65891	11.0692	10.7952	10.9727	14.0617	8.66907	11.4893	16.8219	13.7835	7.85067	6.53546	7.37512	6.74657	6.91129	6.9236	8.48158	7.31462	10.5775	10.5004	9.28487	9.95012	9.06043	8.08249	8.32263	7.9974	10.9579
AC01g013370.1	AC1.0ch01	4254266	4258286	+	1254	KAI5664168.1 hypothetical protein M9H77_23491 [Catharanthus roseus]	UDP-glucose 4-epimerase/UDP-sulfoquinovose synthase OS=Handroanthus impetiginosus OX=429701 GN=CDL12_09588 PE=4 SV=1	UDP-arabinose 4-epimerase 1 OS=Arabidopsis thaliana OX=3702 GN=MUR4 PE=1 SV=1	77.1964	76.0594	87.8121	75.4002	92.1098	84.0035	97.042	79.7624	108.514	104.052	116.55	128.114	112.861	131.354	143.09	121.143	114.617	118.432	131.672	168.74	141.936	156.469	150.033	160.233	226.43	234.501	217.873	345.656	193.399	219.124	210.626	182.866	104.737	109.729	107.43	138.294	111.93	114.487	117.904	134.836	103.051
AC01g013380.1	AC1.0ch01	4259059	4262175	-	882	KAI5664171.1 hypothetical protein M9H77_23494 [Catharanthus roseus]	Coatomer subunit epsilon OS=Coffea arabica OX=13443 GN=LOC113710317 PE=3 SV=1	Coatomer subunit epsilon-1 OS=Arabidopsis thaliana OX=3702 GN=At1g30630 PE=2 SV=1	80.5249	75.4965	81.0823	64.2996	74.3471	78.7084	78.7714	70.3281	71.4741	64.3208	64.8262	46.6614	63.5933	55.1781	60.1456	66.9537	66.0128	68.4745	64.9076	54.9683	67.934	63.0939	59.9375	58.7364	64.7887	86.9549	73.5463	77.9017	72.2757	77.4854	65.9679	69.4889	86.6319	94.2408	92.7833	85.3317	86.8445	69.7226	83.4482	88.4512	57.2373
AC01g013400.1	AC1.0ch01	4265616	4267922	+	1125	XP_027088785.1 uncharacterized protein LOC113710150 isoform X1 [Coffea arabica]	trihelix transcription factor ASR3-like isoform X2 OS=Coffea arabica OX=13443 GN=LOC113708513 PE=4 SV=1	0	9.3455	13.1574	11.1949	13.2998	10.1327	11.3748	14.2551	14.0084	2.88091	3.08885	2.94976	2.16509	3.84355	4.8942	3.22476	3.29416	1.20755	1.10316	2.11013	1.40617	1.81262	2.53154	2.04591	2.66272	1.0743	0.664623	1.94621	0.843321	0.937124	0.883863	0.753918	0	0.973392	0.131255	1.76543	1.13356	0.739627	0.532911	1.10968	0.559818	1.63202
AC01g013410.1	AC1.0ch01	4268948	4270842	+	540	KAI5656262.1 hypothetical protein M9H77_25055 [Catharanthus roseus]	Mediator of RNA polymerase II transcription subunit 10 OS=Sesamum indicum OX=4182 GN=LOC105156050 PE=3 SV=1	Mediator of RNA polymerase II transcription subunit 10b OS=Arabidopsis thaliana OX=3702 GN=MED10B PE=1 SV=1	10.6897	11.4687	11.2596	10.1057	8.72877	13.336	12.2474	11.6499	9.14576	9.02429	7.6831	7.76445	9.95829	10.1831	8.47438	8.64716	8.95601	11.9771	11.7323	8.56483	7.40811	9.63934	5.9104	6.89174	11.4041	13.2925	14.3405	12.3336	11.714	9.42788	12.9109	13.7149	8.95521	7.67839	8.82717	7.4311	7.95099	7.37194	9.26586	6.71781	6.64466
AC01g013420.1	AC1.0ch01	4270735	4273898	-	1080	KAI5669016.1 hypothetical protein M9H77_18869 [Catharanthus roseus]	TLC domain-containing protein OS=Malus baccata OX=106549 GN=C1H46_002357 PE=4 SV=1	0	21.9555	25.4704	23.684	21.4158	19.716	20.9192	22.0854	22.1562	6.21912	7.38902	8.0261	6.64458	9.17211	8.92007	7.64944	7.00008	8.15097	7.17052	7.68087	5.49683	7.95978	8.66567	5.98618	5.01217	11.9826	12.5171	8.29701	7.90613	9.72266	9.94346	9.98942	16.066	15.1849	13.4536	13.535	18.011	13.0051	9.85886	13.0943	15.275	14.6882
AC01g013430.1	AC1.0ch01	4275124	4279647	+	3036	KAI5669000.1 hypothetical protein M9H77_18853 [Catharanthus roseus]	E3 ubiquitin-protein ligase LIN OS=Nyssa sinensis OX=561372 GN=F0562_029646 PE=4 SV=1	Putative E3 ubiquitin-protein ligase LIN-1 OS=Lotus japonicus OX=34305 GN=CERBERUS PE=2 SV=2	23.2357	22.656	19.4779	20.3685	19.8381	21.7036	20.8138	22.8709	8.7342	9.14542	12.5536	7.83911	12.2295	10.7357	13.499	12.9296	20.4277	21.2752	26.5032	13.6782	27.1105	16.1629	20.4591	21.9282	11.4868	8.41856	10.4481	5.27075	12.1826	4.1247	14.9841	20.2458	9.14989	8.99094	10.658	5.73076	9.49188	5.68439	12.6504	7.75748	37.6531
AC01g013440.1	AC1.0ch01	4280616	4288921	+	2919	KAI5671970.1 hypothetical protein M9H77_12334 [Catharanthus roseus]	CNH domain-containing protein OS=Coffea canephora OX=49390 GN=GSCOC_T00005105001 PE=4 SV=1	Vacuolar sorting protein 3 OS=Arabidopsis thaliana OX=3702 GN=VPS3 PE=1 SV=2	33.2213	35.6726	30.8669	37.1241	29.7266	35.1704	28.7111	33.6631	29.3122	29.98	24.0783	27.1009	31.6219	26.9181	28.1229	26.3533	23.346	23.4027	25.4904	19.5585	18.2839	20.7392	21.8988	26.6272	30.8242	30.4619	26.7348	26.2484	31.7451	30.9352	27.895	28.3442	31.1486	25.3321	25.7622	28.5908	27.3046	26.2015	31.5705	31.4298	25.1798
AC01g013450.1	AC1.0ch01	4289999	4290813	+	711	KAI5671974.1 hypothetical protein M9H77_12338 [Catharanthus roseus]	Photosystem I reaction center subunit III OS=Coffea arabica OX=13443 GN=LOC113709767 PE=3 SV=1	Photosystem I reaction center subunit III, chloroplastic OS=Arabidopsis thaliana OX=3702 GN=PSAF PE=1 SV=1	150.936	124.045	111.431	94.6168	111.521	123.162	123.678	151.02	65.4379	61.8982	47.059	47.3333	54.3338	54.3887	44.5467	46.2829	321.41	324.565	462.541	354.482	427.622	408.163	315.676	457.987	1.57013	2.9908	1.63891	2.52996	1.63997	2.43062	1.60208	2.74298	264.244	183.56	237.614	200.388	176.586	173.551	147.81	172.184	904.257
AC01g013460.1	AC1.0ch01	4291500	4296192	-	3747	XP_027183823.1 probable phospholipid-transporting ATPase 4 [Coffea eugenioides]	Phospholipid-transporting ATPase OS=Coffea arabica OX=13443 GN=LOC113709826 PE=3 SV=1	Probable phospholipid-transporting ATPase 5 OS=Arabidopsis thaliana OX=3702 GN=ALA5 PE=3 SV=1	20.8674	24.0632	24.6547	24.5574	18.4342	19.3502	25.8333	23.3712	21.4011	24.5291	28.057	21.4269	23.7601	24.471	22.7983	19.4355	19.1196	16.2322	18.1471	17.0018	21.121	15.1893	19.5498	16.4462	52.9714	47.0775	51.6258	47.9639	55.4074	54.3576	57.9575	47.6757	8.04671	8.72843	6.47325	9.44632	8.19753	8.17131	9.98715	8.39727	15.5042
AC01g013480.1	AC1.0ch01	4297185	4303321	-	1491	XP_027089649.1 CBBY-like protein [Coffea arabica]	CBBY-like protein OS=Coffea arabica OX=13443 GN=LOC113710733 PE=4 SV=1	0	32.7093	27.2294	30.1551	30.9455	23.6836	31.9671	23.8255	28.2313	29.1292	26.225	25.5875	26.5783	31.1852	28.4179	26.3231	23.2238	34.6165	36.6406	36.1254	34.1315	43.7394	37.9732	32.4314	25.844	17.1062	17.391	12.9065	18.4476	17.2197	15.394	14.7957	13.3231	27.1901	22.3789	24.4545	22.2303	24.2844	29.3989	21.1395	26.3114	32.757
AC01g013490.1	AC1.0ch01	4303888	4307005	-	2154	KAI5664118.1 hypothetical protein M9H77_23441 [Catharanthus roseus]	PHD finger protein At1g33420-like OS=Coffea arabica OX=13443 GN=LOC113710441 PE=4 SV=1	PHD finger protein At1g33420 OS=Arabidopsis thaliana OX=3702 GN=At1g33420 PE=1 SV=1	26.8843	32.9989	33.7142	30.7884	31.0695	31.0519	27.5733	29.9466	25.6996	23.3178	25.3817	24.5626	19.4798	28.1022	25.3481	26.765	23.7485	21.9055	22.5362	28.7625	19.9389	23.3681	24.5509	25.6874	44.129	37.9943	40.6656	49.1234	45.9191	53.6211	40.2404	43.7571	18.4945	20.2788	20.139	21.0338	20.5247	20.3395	23.3034	23.4324	24.9466
AC01g013500.1	AC1.0ch01	4309142	4312234	+	642	CAE6413174.1 unnamed protein product, partial [Rhizoctonia solani]	60S ribosomal protein L44 OS=Oryza barthii OX=65489 PE=3 SV=1	60S ribosomal protein L44 OS=Gossypium hirsutum OX=3635 GN=RPL44 PE=3 SV=3	93.391	105.47	106.19	83.5686	94.1852	96.3589	91.7549	115.927	125.891	116.589	117.236	83.1693	111.812	112.014	96.9679	113.648	193.611	170.201	157.247	140.744	202.62	159.39	151.094	143.16	128.007	142.229	157.848	185.003	134.477	167.124	142.585	127.353	154.185	167.678	158.366	138.483	157.541	146.995	164.4	161.387	147.581
AC01g013520.1	AC1.0ch01	4313061	4315785	-	1296	KAI5664049.1 hypothetical protein M9H77_23372 [Catharanthus roseus]	AP2-like ethylene-responsive transcription factor At2g41710 OS=Coffea arabica OX=13443 GN=LOC113710455 PE=4 SV=1	AP2-like ethylene-responsive transcription factor At2g41710 OS=Arabidopsis thaliana OX=3702 GN=At2g41710 PE=1 SV=2	19.7792	20.6859	19.7367	18.6406	17.5186	18.3696	19.0069	21.6559	21.4925	21.6825	18.3846	18.3659	18.0822	19.34	19.8735	18.3649	17.2076	16.5474	15.2773	14.7008	13.6341	15.7735	13.6394	10.9641	17.0236	19.8279	16.9013	16.3393	17.5711	18.6348	20.827	19.3315	23.7508	24.0196	24.3891	23.2379	22.1272	27.4449	20.973	22.2328	14.2219
AC01g013530.1	AC1.0ch01	4316331	4318869	-	720	KAI5664174.1 hypothetical protein M9H77_23497 [Catharanthus roseus]	DNA-directed RNA polymerase subunit beta OS=Coffea arabica OX=13443 GN=LOC113739764 PE=3 SV=1	DNA-directed RNA polymerase III subunit 2 OS=Arabidopsis thaliana OX=3702 GN=NRPC2 PE=2 SV=1	23.4278	27.5812	27.6961	23.8767	28.8721	26.9334	23.4909	28.0884	31.2328	31.4336	30.6638	32.1777	29.3508	32.5227	34.7975	31.2945	34.7171	36.0102	35.4502	38.0943	32.706	36.9021	37.7356	38.2178	30.7416	35.225	34.5196	33.3112	30.5737	31.3772	33.7379	30.3034	22.7125	27.7603	30.4047	23.4269	24.5926	26.3791	27.3537	27.2711	29.9593
AC01g013550.1	AC1.0ch01	4319868	4337698	-	2349	KAI5664174.1 hypothetical protein M9H77_23497 [Catharanthus roseus]	DNA-directed RNA polymerase subunit beta OS=Coffea arabica OX=13443 GN=LOC113739764 PE=3 SV=1	DNA-directed RNA polymerase III subunit 2 OS=Arabidopsis thaliana OX=3702 GN=NRPC2 PE=2 SV=1	103.889	95.8306	97.454	105.665	98.8243	93.0249	92.2234	86.4807	127.995	133.123	148.86	152.825	142.91	145.326	139.115	135.472	123.573	133.718	126.355	116.84	111.989	119.372	137.455	124.208	126.768	130.709	145.454	101.831	122.763	126.392	145.601	124.349	104.672	106.382	102.264	98.2417	104.657	104.628	95.7102	109.005	106.781
AC01g013570.1	AC1.0ch01	4338541	4340001	-	708	KAI5648673.1 hypothetical protein M9H77_34678 [Catharanthus roseus]	uncharacterized protein LOC113725818 OS=Coffea arabica OX=13443 GN=LOC113730803 PE=4 SV=1	0	13.6342	12.4538	12.6185	11.31	11.2925	13.4013	13.3851	14.1514	13.8558	11.5075	10.5643	7.46582	13.8018	7.73599	13.874	11.7766	19.0189	19.6992	16.7966	17.2575	25.2191	17.7208	24.7024	27.7236	14.627	12.4063	13.1113	17.0772	17.8054	13.9945	17.9056	14.1068	15.8339	21.2632	16.2158	11.4615	17.5661	15.188	21.7498	20.3934	10.8413
AC01g013580.1	AC1.0ch01	4341257	4342045	+	789	XP_027102628.1 uncharacterized protein LOC113723861 [Coffea arabica]_x0001_XP_027111535.1 uncharacterized protein LOC113730804 [Coffea arabica]	uncharacterized protein LOC113723861 OS=Coffea arabica OX=13443 GN=LOC113723861 PE=4 SV=1	0	1.40823	0.492521	1.29421	1.04723	0.915605	1.43819	0.669255	0.42883	0.548746	0.787354	1.78358	0	0.698827	1.26302	0.599956	0.823539	0.503146	0.236391	0.675242	0.255667	0.472858	0.194734	0.454646	0.783152	7.02429	6.42469	8.70674	6.9574	7.84841	5.74511	2.92143	6.00844	1.42764	1.50943	1.17696	1.51141	1.54089	1.33228	1.33162	2.07932	0.699438
AC01g013590.1	AC1.0ch01	4344363	4346898	+	1161	XP_009800489.1 PREDICTED: transcription factor GTE6-like [Nicotiana sylvestris]	transcription factor GTE6-like OS=Nicotiana sylvestris OX=4096 GN=LOC104246382 PE=4 SV=1	Transcription factor GTE1 OS=Arabidopsis thaliana OX=3702 GN=GTE1 PE=1 SV=1	22.9797	24.6261	24.5253	24.5574	28.3227	22.6842	23.5578	24.4433	19.0232	21.3797	19.002	25.4585	19.3051	21.2345	22.4234	23.965	19.4215	19.6204	16.2902	17.641	18.7567	21.7129	19.1709	15.1931	14.7923	11.8524	13.9308	16.0231	14.7597	12.1531	15.4553	20.2458	21.1551	17.9819	18.5697	20.9078	19.2303	18.7407	21.7498	19.1138	23.198
AC01g013600.1	AC1.0ch01	4347785	4353741	+	1329	XP_019259920.1 PREDICTED: alpha-taxilin isoform X1 [Nicotiana attenuata]_x0001_OIT39524.1 hypothetical protein A4A49_30231 [Nicotiana attenuata]	Beta-taxilin OS=Nicotiana attenuata OX=49451 GN=A4A49_30231 PE=3 SV=1	Alpha-taxilin OS=Homo sapiens OX=9606 GN=TXLNA PE=1 SV=3	65.4825	63.5353	57.5923	72.9916	68.4262	64.1957	56.6859	57.2488	72.5259	66.1983	79.0948	89.4405	83.2478	79.0966	68.095	82.0245	69.0317	75.0935	80.607	68.6465	72.5049	75.1674	75.9259	68.6041	64.6234	68.7885	70.7806	78.0072	63.0216	68.3521	84.9101	67.1378	74.3023	72.7807	65.321	69.273	63.4847	73.897	72.6288	69.3374	66.4466
AC01g013610.1	AC1.0ch01	4353811	4354054	+	237	0	0	0	5.82494	5.69918	5.82394	6.44044	7.569	5.22979	6.0233	7.57599	7.59098	7.26789	6.72271	8.06309	6.63886	7.49917	8.92435	6.91773	8.15097	10.6376	9.28457	5.49683	7.17168	7.59463	8.03208	8.92793	7.10693	5.76007	6.14593	9.38194	5.5056	7.29187	6.03135	7.05338	7.91693	6.10334	6.86557	6.61242	5.91702	8.6154	8.15618	6.55787	6.29494
AC01g013620.1	AC1.0ch01	4357854	4361290	+	1359	KAI5648678.1 hypothetical protein M9H77_34683 [Catharanthus roseus]	Transcription initiation factor IIF subunit beta OS=Coffea canephora OX=49390 GN=GSCOC_T00029412001 PE=3 SV=1	0	14.9784	16.9568	11.7126	24.1909	13.8562	9.87123	24.3609	18.5826	0.640203	1.57471	1.23478	0.895899	0.960888	1.10514	1.12492	0.905893	0.704405	0.472782	0.928457	0.767	0.472858	0.486836	0.151549	0.626521	0.330555	1.21848	0.204864	0.63249	0.468562	1.39945	0	1.04495	0.778714	1.31255	1.70005	0.566779	2.21888	2.48692	2.38582	1.27958	1.16573
AC01g013630.1	AC1.0ch01	4362732	4364163	+	1053	KAI5648679.1 hypothetical protein M9H77_34684 [Catharanthus roseus]	Uncharacterized protein OS=Coffea canephora OX=49390 GN=GSCOC_T00029411001 PE=4 SV=1	0	53.7046	49.0411	53.3215	42.5173	58.5987	45.6299	56.2844	45.6704	99.9174	108.897	117.853	116.019	107.707	101.673	118.491	109.448	111.095	123.002	103.565	100.733	99.3002	110.317	114.95	132.666	540.374	604.475	646.757	578.202	536.972	516.324	455.649	435.22	60.1557	62.149	63.0325	59.2599	62.6218	61.2848	63.6959	68.1378	67.9621
AC01g013640.1	AC1.0ch01	4364866	4370012	+	1089	KAI5648680.1 hypothetical protein M9H77_34685 [Catharanthus roseus]	Rna uridine synthase 5 OS=Nicotiana attenuata OX=49451 GN=A4A49_28521 PE=4 SV=1	RNA pseudouridine synthase 5 OS=Arabidopsis thaliana OX=3702 GN=At3g52260 PE=2 SV=2	14.4023	14.5646	16.307	18.3788	14.8938	14.3166	14.389	14.5087	13.6272	12.416	8.98648	16.4248	13.1904	13.1038	12.1491	12.3531	11.3711	13.7107	15.4462	16.7462	12.6096	15.2866	12.7301	12.5304	11.4041	7.64317	6.3508	12.7552	7.02843	8.02843	8.01038	11.2332	11.1616	13.0598	13.3388	13.9805	12.512	11.724	14.5369	15.0351	14.3385
AC01g013650.1	AC1.0ch01	4371840	4380417	-	5727	URM60708.1 MYB family protein [Gymnema sylvestre]	MYB family protein OS=Gymnema sylvestre OX=4068 PE=2 SV=1	0	162.394	175.056	158.929	159.702	165.358	146.957	185.384	144.587	179.943	204.833	195.782	208.371	199.603	201.846	202.41	195.426	176.202	182.415	166.616	172.064	158.723	158.708	186.557	163.679	211.803	206.476	226.785	180.26	227.253	219.124	240.971	201.805	139.779	137.489	156.666	137.727	146.754	150.192	139.265	151.071	142.569
AC01g013660.1	AC1.0ch01	4384555	4390832	+	2259	KAJ6983328.1 hypothetical protein NC653_026210 [Populus alba x Populus x berolinensis]	Carboxypeptidase OS=Salix dunnii OX=1413687 GN=SADUNF_Sadunf10G0170500 PE=3 SV=1	Serine carboxypeptidase-like 27 OS=Arabidopsis thaliana OX=3702 GN=SCPL27 PE=2 SV=1	126.804	105.4	107.161	96.816	123.729	112.375	109.825	94.1996	194.119	180.244	147.762	172.908	182.831	159.772	182.162	172.367	429.083	435.511	406.327	307.695	376.553	395.992	372.28	378.576	473.106	511.649	468.32	573.88	372.975	389.416	420.592	366.253	58.4035	46.4641	61.0709	47.1686	47.3978	44.8534	51.2119	49.4239	246.202
AC01g013680.1	AC1.0ch01	4393361	4394598	+	837	KAI5648688.1 hypothetical protein M9H77_34693 [Catharanthus roseus]	Uncharacterized protein OS=Carya illinoinensis OX=32201 GN=I3842_01G276200 PE=4 SV=1	Tetraspanin-6 OS=Arabidopsis thaliana OX=3702 GN=TET6 PE=2 SV=1	11.4578	11.6798	11.0655	12.0955	11.9029	12.8784	14.7236	16.0096	33.6107	42.82	44.7952	40.3154	41.5802	39.4693	45.8217	56.0007	21.2328	34.1191	29.373	19.4307	26.0072	20.0576	30.9917	35.8684	22.0645	25.9203	14.8527	22.2426	17.9225	15.9095	20.3558	32.3933	9.40946	14.963	14.385	16.1847	17.0731	17.7637	19.364	19.3537	20.8666
AC01g013690.1	AC1.0ch01	4397925	4400783	+	1251	KAI5648690.1 hypothetical protein M9H77_34695 [Catharanthus roseus]	MLO-like protein OS=Coffea canephora OX=49390 GN=MLO PE=3 SV=1	MLO-like protein 6 OS=Arabidopsis thaliana OX=3702 GN=MLO6 PE=2 SV=2	0.896144	1.26648	2.26487	0.942503	3.11306	1.69968	0.60233	1.92973	4.52715	6.48053	21.1285	10.9001	9.25946	12.9459	17.6237	8.4001	10.9686	10.1648	9.11576	14.8287	12.0579	10.613	18.2616	23.0247	11.0736	3.7662	3.48269	9.69819	1.52283	5.08221	4.90047	2.22051	0.129786	0.0656273	0.196159	0	0.0616356	0.0888186	0.221937	0.319896	5.5955
AC01g013700.1	AC1.0ch01	4401387	4402515	-	453	KAE8717267.1 RING/U-box domain-containing protein [Hibiscus syriacus]	RING-type E3 ubiquitin transferase OS=Hibiscus syriacus OX=106335 GN=F3Y22_tig00110054pilonHSYRG00025 PE=4 SV=1	Probable E3 ubiquitin-protein ligase RHG1A OS=Arabidopsis thaliana OX=3702 GN=RHG1A PE=2 SV=1	18.691	20.4045	20.9662	25.2905	16.7861	23.2726	17.4006	21.9418	14.8161	12.416	12.828	13.2892	13.7145	13.0249	13.424	14.4119	19.4215	16.2322	19.16	15.7235	20.8846	16.8445	13.1847	16.9161	16.7756	17.391	13.521	13.704	12.7683	17.0144	17.9056	21.552	17.9104	15.4224	16.8697	17.0034	15.902	19.8065	19.5304	21.2731	25.7626
AC01g013710.1	AC1.0ch01	4404872	4405353	-	309	RWR88541.1 putative gamma-aminobutyrate transaminase 3, mitochondrial [Cinnamomum micranthum f. kanehirae]	Putative gamma-aminobutyrate transaminase 3, mitochondrial OS=Cinnamomum micranthum f. kanehirae OX=337451 GN=CKAN_01756200 PE=3 SV=1	Gamma aminobutyrate transaminase 3, chloroplastic OS=Solanum lycopersicum OX=4081 GN=GABA-TP3 PE=1 SV=1	10.1776	7.66926	11.7126	11.1006	8.4846	10.7864	9.77113	9.14837	6.0362	6.1777	4.93914	6.71924	6.63886	3.39436	6.59952	6.01184	6.13839	8.35248	6.75242	6.39166	7.80216	7.1078	6.81969	4.22902	7.35484	6.757	8.19457	7.06281	8.6684	6.84994	5.84287	8.09833	8.1765	6.82524	8.23869	9.00549	9.30697	6.48375	7.60133	8.63719	8.85955
AC01g013720.1	AC1.0ch01	4405364	4407434	-	729	KAI5667495.1 hypothetical protein M9H77_17348 [Catharanthus roseus]	gamma aminobutyrate transaminase 3, chloroplastic-like OS=Nicotiana tabacum OX=4097 GN=LOC107759965 PE=3 SV=1	Gamma aminobutyrate transaminase 3, chloroplastic OS=Solanum lycopersicum OX=4081 GN=GABA-TP3 PE=1 SV=1	17.9869	13.4388	19.219	19.2166	15.0159	17.1929	16.6645	13.2937	10.9292	11.992	10.9759	11.9453	14.0639	9.23583	12.5241	12.6002	10.7673	13.5531	12.5764	13.039	15.2103	12.463	10.2295	14.2534	13.1395	14.4002	10.6529	10.0144	9.13696	10.6064	10.2721	12.4087	14.3413	11.6817	14.9735	14.5473	14.7309	14.3886	13.1498	17.1944	18.6517
AC01g013730.1	AC1.0ch01	4408158	4411351	-	1242	KAI5648694.1 hypothetical protein M9H77_34699 [Catharanthus roseus]	rhomboid-like protein 19 isoform X1 OS=Coffea arabica OX=13443 GN=LOC113708561 PE=4 SV=1	Rhomboid-like protein 19 OS=Arabidopsis thaliana OX=3702 GN=RBL19 PE=2 SV=1	19.8432	20.3341	15.9188	18.4312	15.3822	18.6965	14.9913	14.5802	11.4322	11.5075	12.6222	11.348	14.5007	12.5512	11.9991	12.0237	12.1761	12.2923	11.3103	8.0535	10.3241	15.1893	8.71405	12.5304	12.0652	14.1786	9.83349	11.7011	14.2911	11.4902	12.5339	13.0618	24.9837	27.2353	20.7929	24.4974	21.4492	20.2506	23.5253	21.513	10.2584
AC01g013740.1	AC1.0ch01	4412333	4419879	-	2361	KAI5648695.1 hypothetical protein M9H77_34700 [Catharanthus roseus]	uncharacterized protein LOC113708609 OS=Coffea arabica OX=13443 GN=LOC113710250 PE=4 SV=1	Uncharacterized protein sll0005 OS=Synechocystis sp. (strain PCC 6803 / Kazusa) OX=1111708 GN=sll0005 PE=3 SV=1	95.8874	84.9248	87.4239	90.009	80.9395	86.0301	82.653	83.8362	84.2782	77.9481	67.7073	80.5562	76.871	74.7549	74.8445	81.0363	232.454	223.626	263.597	207.473	221.14	217.81	255.739	237.295	37.518	34.2281	35.544	29.6216	35.7278	32.8503	34.7745	33.0464	91.8882	83.4779	81.7984	82.6867	78.7086	79.4038	78.3992	77.7347	233.146
AC01g013760.1	AC1.0ch01	4422140	4423272	+	732	KAA8539331.1 hypothetical protein F0562_026023 [Nyssa sinensis]	Chlorophyll a-b binding protein, chloroplastic OS=Nyssa sinensis OX=561372 GN=F0562_026023 PE=3 SV=1	Chlorophyll a-b binding protein 6A, chloroplastic OS=Solanum lycopersicum OX=4081 GN=CAB6A PE=2 SV=1	251.24	220.72	204.55	206.356	190.385	236.256	223.397	310.401	62.8314	60.2023	34.1624	60.2492	53.1109	53.0468	42.1469	50.8124	886.041	1003.72	1298.83	1074.44	1205.08	1129.17	779.036	1074.17	0.413193	1.10771	0.717025	0.843321	0.819983	0.810208	0.18848	0.914328	379.948	298.013	343.802	314.31	270.334	294.611	242.743	278.07	1955.86
AC01g013780.1	AC1.0ch01	4441988	4450019	+	2721	KAI5648706.1 hypothetical protein M9H77_34711 [Catharanthus roseus]	aminodeoxychorismate synthase OS=Coffea canephora OX=49390 GN=GSCOC_T00017732001 PE=3 SV=1	Aminodeoxychorismate synthase, chloroplastic OS=Solanum lycopersicum OX=4081 GN=ADCS PE=1 SV=1	38.6622	41.5125	35.6555	38.0143	36.319	37.916	40.5569	43.4548	35.4855	35.6126	35.0541	30.3859	32.8449	35.6013	31.4227	31.2945	52.6291	47.1206	50.1367	44.3581	42.7937	50.8256	45.4646	40.4106	30.0805	29.465	34.6221	30.3595	32.7993	32.3347	27.7065	24.9481	44.4516	47.5142	42.9589	44.5866	43.7613	45.2975	43.1112	41.6664	48.2612
AC01g013800.1	AC1.0ch01	4451061	4456170	+	1311	KAI5648707.1 hypothetical protein M9H77_34712 [Catharanthus roseus]	Chorismate synthase OS=Coffea arabica OX=13443 GN=LOC113708568 PE=3 SV=1	Chorismate synthase 1, chloroplastic OS=Solanum lycopersicum OX=4081 GN=CS1 PE=2 SV=1	107.409	113.632	122.626	105.979	122.447	108.845	120.868	119.286	253.749	277.573	299.229	246.671	266.603	230.896	356.224	329.169	142.491	163.267	156.825	139.594	139.336	158.611	180.949	224.921	237.586	243.806	269.192	274.395	230.181	210.286	211.286	244.779	125.568	147.399	125.869	115.497	116.183	114.043	125.006	131.637	112.376
AC01g013810.1	AC1.0ch01	4459940	4460768	-	246	0	0	0	1.98432	2.25153	2.39429	1.98973	2.25849	1.37282	2.27547	3.71653	4.25278	5.63261	6.92851	4.62881	5.94003	4.18375	5.99956	8.07068	3.62265	4.49143	4.30467	6.64733	4.57096	4.08942	5.30421	4.69891	5.28887	6.86777	8.6043	8.85487	6.91129	8.17574	5.74863	10.3188	4.67228	4.72516	4.96937	4.21935	6.77991	7.46076	7.32391	5.43823	7.46067
AC01g013830.1	AC1.0ch01	4461816	4465371	-	1425	KAI5648710.1 hypothetical protein M9H77_34715 [Catharanthus roseus]	Patatin OS=Coffea arabica OX=13443 GN=LOC113708089 PE=3 SV=1	Patatin-like protein 6 OS=Arabidopsis thaliana OX=3702 GN=PLP6 PE=1 SV=1	9.47352	9.99115	9.70657	9.16322	9.82749	10.0674	11.0427	13.2223	18.8403	36.2183	33.888	30.0873	31.884	24.7867	50.5463	47.2712	27.6731	31.1248	27.8537	29.0182	31.7603	25.8997	32.8861	34.302	32.8076	35.225	36.7732	36.3682	31.2765	36.1647	39.298	40.0998	28.2933	28.8104	34.6548	29.5985	39.0153	34.0175	41.4467	37.028	32.4073
AC01g013850.1	AC1.0ch01	4464886	4465521	+	462	0	0	0	0.768123	0.351801	1.10008	0.680696	1.58705	0.915214	0.60233	0.85766	1.23468	1.9381	2.12657	1.86646	1.39765	1.10514	2.99978	1.89414	1.50944	1.02436	1.85691	1.78967	1.41857	2.14208	1.66704	2.19282	2.39652	2.21541	1.53648	1.79206	1.1714	1.3258	2.63871	2.61236	1.03829	1.77194	2.55007	1.57439	2.89687	0.888186	1.66453	1.91938	1.7486
AC01g013860.1	AC1.0ch01	4468303	4470124	+	1158	XP_027185619.1 uncharacterized protein LOC113783625 isoform X1 [Coffea eugenioides]	Tryptophan/tyrosine permease (Fragment) OS=Davidia involucrata OX=16924 GN=Din_029991 PE=4 SV=1	0	5.37686	4.50305	2.97668	7.06877	3.23514	5.22979	4.68479	5.2889	1.46332	0.84792	0.548793	4.40483	1.74707	2.28922	1.04992	0.576477	6.94342	12.0559	12.6608	15.7235	17.5746	20.0576	10.2295	16.4462	0.413193	0.110771	0.102432	0.527075	0.11714	0.883863	0.18848	0.261236	1.03829	1.37817	0.653864	1.44843	0.986169	0.977004	1.16517	0.479844	19.934
AC01g013860.2	AC1.0ch01	4468303	4470860	+	1488	XP_027185619.1 uncharacterized protein LOC113783625 isoform X1 [Coffea eugenioides]	uncharacterized protein LOC113708807 OS=Coffea arabica OX=13443 GN=LOC113708807 PE=4 SV=1	0	5.31285	6.47314	4.07676	9.94864	4.63906	7.25634	7.02718	7.29011	3.79549	3.93677	1.57778	5.22608	2.79531	2.60498	2.02485	2.71768	11.9749	14.1047	16.9654	24.7997	26.2436	29.2101	15.7611	21.9282	0.578471	0	0.307297	0.42166	0.234281	0.515587	0	1.17556	2.7255	1.50943	0.980796	3.77853	1.04781	1.86519	2.27485	1.91938	29.1433
AC01g013860.3	AC1.0ch01	4468303	4470860	+	1491	XP_027185619.1 uncharacterized protein LOC113783625 isoform X1 [Coffea eugenioides]	uncharacterized protein LOC113708807 OS=Coffea arabica OX=13443 GN=LOC113708807 PE=4 SV=1	0	5.6329	5.34737	6.01808	9.16322	5.67675	8.82528	6.09022	9.36279	4.06986	3.63394	1.64638	5.45005	2.79531	2.60498	2.92479	0.905893	14.2894	17.3353	20.8481	29.7852	26.7165	27.9444	15.1549	20.0487	0.826387	0.332312	1.12675	0.63249	0.702843	0.662898	0.18848	0.261236	2.14146	1.11566	0.980796	3.46365	0.493085	1.4211	2.27485	1.67945	28.0941
AC01g013860.4	AC1.0ch01	4468303	4470860	+	1098	XP_027185619.1 uncharacterized protein LOC113783625 isoform X1 [Coffea eugenioides]	uncharacterized protein LOC113708807 OS=Coffea arabica OX=13443 GN=LOC113708807 PE=4 SV=1	0	4.48072	4.08089	4.65916	5.96918	3.7845	5.09905	5.95637	6.50392	2.33217	2.1198	0.548793	2.98633	2.35854	3.868	1.27491	0.905893	9.9623	11.4256	12.8296	19.8142	14.3434	20.2524	9.62335	12.3738	0.495832	0	0	0.737906	0.351421	0.147311	0.282719	0.783709	1.62232	0.525018	1.24234	2.89687	0.801263	1.95401	1.55356	1.27958	18.8848
[truncated: 20,626 more rows]
[truncated: 7 more columns]
