# Supplementary material for: Genome and Tissue‐Specific Transcriptome of the Tropical Milkweed ( Asclepias curassavica )
Source: Plant Direct. 2025 Mar 18;9(3):e70031. doi: 10.1002/pld3.70031 (PMC11914377; doi:10.1002/pld3.70031)
Supplement: Supplementary file 8 — Dataset S3 FASTA file of the protein sequences included in the Figure 9B phylogeny [file PLD3-9-e70031-s005.fas]

>Oryza_sativa_OsCYP87A6
MQPYLQLASLRLATTIPLAPRLYDANLLAASGAAMASSMAYIALLCAALAAVVALLRWAYRWSHPRSN
GRLPPGSLGLPVIGETLQFFAPNPTCDLSPFVKERIKRYGSIFKTSVVGRPVVVSADPEMNYYVFQQEGKLF
ESWYPDTFTEIFGRDNVGSLHGFMYKYLKTLVLRLYGQENLKSVLLAETDAACRGSLASWASQPSVELKEG
ISTMIFDLTAKKLIGYDPSKPSQVNLRKNFGAFICGLISFPLNIPGTAYHECMEGRK
NAMKVLRGMMKERMAEPERPCEDFFDHVIQELRREKPLLTETIALDLMFVLLFASFET
TALALTIGVKLLTENPKVVDALREEHEAIIRNRKDPNSGVTWAEYKSMTFTSQVIMEIVRLANIVPGIF
RKALQDVEIKGYTIPAGWGIMVCPPAVHLNPEIYEDPLAFNPWRWQGKPEITGGTKHFMAFGGGL
RFCVGTDLSKVLMATFIHSLVTKYSWRTVKGGNIVRTPGLSFPDGFHIQLFPKN

>Asclepias_syriaca_AS06g010210.1.1
FTSLGKMEVSVALCIAALIIISITHWIYRWKNPKCN
GKLPPGSMGWPLLGETLPFFAPSSSFDVHPFVKERMQRYGPIFRTSLVGRPVIVSTDSDLNYFIFQQEGQLF
QSWYPDTFTEIFGRQNIGSLHGFMYKYLKNMMLNLFGPEALKKMIPEVEQVAKRNLRKWSSQTTTEMKEA
TASMIFHLTAKKLISYDSEKSSDNLRESFVAFIQGLISFPLDIPGTAYHQCMQPLPPSLPPSLSQEPGGRK
KAMKMLTNMLNERRANPKKHSTDFFDFVLEELGRKNTILTEAIALDLMFVLLFAN
NFLGTNLSNKLLVDHPLALKALTEEHEAIIKKRENPDSALTWSEYKSMTFTFQFINETVRMANIVPGIF
RKALKDINFKGYTIPAGWAVMVCPPAVHMNPGKYQNPLEFNPWRWEGMELNGATRNFMAFGGGM
RFCVGTDFTKVQMAVFLHCLVTKYKWQETKGGDILRTPGLQFPNGFHVKISEKVEDAREST

>Digitalis_purpurea_DpCYP87A106
MSLVAISIGAILIVIITNCVFKWRNRSLSSG
GILPPGSFGWPLIGETLHFFTPNTSFDVTPFVKDRMKRYGPIFKTSLVGVPVIVSTDAELNNFIFQQEGQTF
QSWYPSTFTEIFGRENLSTLHGFMYKYFKNMVLGLFGPESLKTMISEVENTSNINLKRWSANGTVELKDA
IAEMIFELTAKKLISYELEKSPYNLRDNFVAFIDGLISFPLNIPGTAYYKCLQGRK
NAIKMLRDMLHERREKPRETQTDFFDYVLEELQKQDTIITETLALDLMFVLLFASHET
ASIALTLAMKFLVDHPLVLDKLTEEHDEIIKMREDPNSGLTWNEYKSMKFTFQFINETLRLANIAPLIF
RKALTETEFKGYTIPAGWAVMVCLPAVHLDPTKYKNPLEFNPWRWEGVDTSVGSKTFMAFGGGM
RLCIGADFTKVQMAVFLHCLVTKYKWKTIKGGDIVRCPGLKFPNGFHVQMSEREANQKACK

>Asclepias_curassavica_AC06g015900.1
FTSLSKMEVSVALCIAALIIISITHWIYRWKNPKCN
GKLPPGSMGWPLLGETLPFFAPSSSFDVHPFVKERMQRYGPIFRTSLVGRPVIVSTDSDLNYFIFQQEGQLF
QSWYPDTFTEIFGRQNIGSLHGFMYKYLKNMMLNLFGPEALKKMIPEVEQVAKRNLRKWSSQTTTEMKEA
TASMIFHLTAKKLISYDSEKSSDNLRESFVAFIQGLISFPLDIPGTAYHQCMQGILYIIDDSSCLIKQGRK
KAMKMLTNMLNERRANPKKHSTDFFDFVLEELGRKNTILTEAIALDLMFVLLFASFET
TSLALTLATKLLVDHPLALKALTEEHETIIKNRENPDSALTWSEYKSMTFTFQFINETVRMANIVPGIF
RKALKDINFKGYTIPAGWAIMVCPPAVHMNPGKYQNPLEFNPWRWEGMELNGATRNFMAFGGGM
RFCVGTDFTKVQMAVFLHCLVTKYKWQETNGGDILRTPGLQFPNGFHVKISEKVEDAREST

>Asclepias_curassavica_AC04g009170.1
MMLAAILLTTFLFIILTRWIYRWRNPSCN
GILPPGSMGLPIIGESLAYFNPYFKDDIPLFVRKRVQKYGPLFRTSLVGQSVIVSTDPEVNYYIFQQEGNLF
QCWYSESVLKVLGEQSMAVQAGAFHKYLKNLCLSLVGPENLKETLMHEMDQNTTQHLLSWGTIGNLDAKDA
TAELVFKLAAKKILNYDEKKSGKKLRDCYKAFMDGFISFPLYIPGTAFYACIQ
KVFVDYVLEEVDNKESFITEGIAQDLVFLLLFASHET
TSTAMTMAMKFITESPAVLAELVREHEAILKNRENPESGITWKEYKGMTFTHMVINETVRIANIAPGIF
RKVMKEVEIKGYTIPAGWTVMVCPSTVHMNPDKYENPLSFDPWRWEGQELHSASKNFMAFGGGM
RLCVGADFAKVQMAIFLHHLVTKYRWTITHGGDTVRKPGLLFPNGLHVEISAIKAN

>Arabidopsis_thaliana_AtCYP87A2
MWALLIWVSLLLISITHWVYSWRNPKCR
GKLPPGSMGFPLLGESIQFFKPNKTSDIPPFIKERVKKYGPIFKTNLVGRPVIVSTDADLSYFVFNQEGRCF
QSWYPDTFTHIFGKKNVGSLHGFMYKYLKNMVLTLFGHDGLKKMLPQVEMTANKRLELWSNQDSVELKDA
TASMIFDLTAKKLISHDPDKSSENLRANFVAFIQGLISFPFDIPGTAYHKCLQGRA
KAMKMLRNMLQERRENPRKNPSDFFDYVIEEIQKEGTILTEEIALDLMFVLLFASFET
TSLALTLAIKFLSDDPEVLKRLTEEHETILRNREDADSGLTWEEYKSMTYTFQFINETARLANIVPAIF
RKALRDIKFKDYTIPAGWAVMVCPPAVHLNPEMYKDPLVFNPSRWEGSKVTNASKHFMAFGGGM
RFCVGTDFTKLQMAAFLHSLVTKYRWEEIKGGNITRTPGLQFPNGYHVKLHKKRD

>Asclepias_syriaca_AS04g025310.1.1
MMFAAIFLTTFLFIILSRWIYRWRNPSCN
GILPPGSMGLPIIGESLAYFTPYFKDDIPAFVRKRVQKYGPLFRTSLVGQSVIVSTDPEVNYYIFQQEGNLF
QCWYSESVLKVLGEQSMAVQAGAFHKYLKNLCLSLVGPESLKETLMHEMDQNTIQHLLSWGTIGNLDAKDA
TAELVFKLAAKKILNYDEKKSGKKLRDCYKAFMDGFISFPLYIPGTAFYACIQGRK
RALKLIKEIFNQRRGIGETEEKQKVFVDYVLEEVDNKESFITEGIALDLVFLLLFASHET
TSTAMTMAMKFITESPAVLAELVREHEAILKNRENPESGITWKEYKGMTFTHMVINETVRIANIAPGIF
RKVMKEVEIKGYTIPAGWTVMVCPSTVHMNPDKYENPLSFDPWRWEGQELHSASKNFMAFGGGM
RLCVGADFAKLQMAIFLHHLVTKYRWTITHGGDTVRKPGLLFPNGLHVEISTIKAN

>Digitalis_lanata_DlCYP87A4
MSLVAMSVGAILIIITIITNLVFKWWNRSLSSG
GVLPPGSFGWPLIGETLHFFTPNTSFDVTPFVKDRMKRYGPIFKTSLVGVPVIVSTDAELNNFIFQQEGQTF
QSWYPSTFTEIFGRENLSTLHGFMYKYFKNMVLGLFGPESLKTMISEVENTSNINLKRWSSSNGTVELKDA
IAEMIFELTAKKLISYELEKSPYNLRDNFVAFIDGLISFPLNIPGTAYYRCLQGRK
NAIKMLKDMLHERREKPRETQTDFFDYVLEELQKEDTIITETLALDLMFVLLFASHET
ASIALTLAMKFLVDHPLVLEKLTEEHDEIIKTREDPNSGLTWNEYKSMKFTFQFINETLRLANIAPLIF
RKALTETEFKGYTIPAGWAVMVCLPAVHLDPSKYKNPLEFNPWRWEGVDTSVGSKTFMAFGGGM
RLCIGADFTKVQMAVFLHCLVTKYKWKSIKGGDIVRCPGLKFPNGFHVNMTERG

>Solanum_lycopersicum_SlCYP87A21
MISVGMSIGAFLILIIIHWVYNWRNPRCN
GKLPPGSMGWPLLGETIQFFTPNTTLDIAPFVKERMKRYGPIFRTSVVGRPVIVSTDPDLNYFIFQQEGQSF
QSWYPDTFTEIFGRQNVGSLHGFMYKYLKNMVLNLFGSESLKKMLPEVEEVAKNKLKRWSGQTSVEMKEA
TANMIFDLTAKKLISYDSETSSENLRESFVAFIQGLISFPIDIPGTAYHKCLQGRK
KAMKMLKTMLEERRAKPRKEGTDFFDYVLEELQKNDIILTEAIALDLMFVLLFASFET
TSLAITLATKFLHDHPLALKELTEEHEAIIRSRENPASGLTWKEYKSMKFTFQVINETVRLANIVPAIF
RKTLTDINFKGYTIPAGWAVMVCPPAVHLNPAKYQDPLDFNPWRWEGVEINGATRNFMAFGGGM
RFCVGTDFTKVQMAVFLHSLVTKYRWQTIGGGNTVRTPGLQFPNGYHVRISEKDEKIL

>Asclepias_syriaca_AS04g027770.1.1
MVFAIALATILVILISRWVYKWRNPSCN
GVLPPGSMGLPIIGESIAYFTPYFKDDVPLFIRKRVAKYGPLFRTSIVGQPVVVSTDPEVNYYVFQQEGNIF
QCWYFESVNRIIGQQSMAVQQGVVHKYLKNLILSLVGPENLKEKLILEMDQNTRQYLQSWANMGNLDAKDA
TAEMVFTLAAKKILNYDDKKASKELRDCYKAFLDGFISFPLYIPGTAFYACIQGRR
KALKVIKNIFNERRANANSNSMEKKKKEKNDFVDAVLEQVDSKDSFLSEEIALDLVFLLLFASHET
TSTAMTLAMKYLSLHPAVLAELLREHETILSNREGTETAASPITWKEYKSMTFTHMVINETVRLANIAPGIF
RKVMKEVEIKGYTIPEGWTLMVCPSSVHLNADKYEDPLEFNPWRWEGQELHSASKNFMAFGGGM
RLCVGADFAKLQMAIFLHYLVTKYRWVINEGGNTVRKPGLLFPNGLHVHVTDKPTAA

>Calotropis_gigantea_cal_g015519.t1
MMFAAIFLTTFLFIIVSRWIYRWRNPSCN
GILPPGSMGLPIIGESLAYFTPYFKDDIPLFVRERVQKYGPLFRTSLVGQSVIVSTDPEVNYYIFQQEGNLF
QCWYSESVLKVLGEQSMAVQAGAFHKYLKNLCLSLVGPENLKETLMYEMDQNTIEHLQSWGTIGNLDAKDA
TAELVFKLAARKIINYDEKKSGKKLRDCYKAFMDGFISFPLYIPGTAFYACIQGRK
KALKVIKEVFNQRRGIGATEEKQKVFVDYILEEVDNKESFITEGIALDLVFLLLFASHET
TSTAMTMAMKFITESPAVLAELVREHEAILKNRENPESGITWKEYKGMTFTHMVINETVRIANIAPGIF
RKVMKEVEIKGYTIPAGWTVMVCPSTVHMNPDKYENPLSFDPWRWEGQELHSASKNFMAFGGGM
RLCVGADFAKLQMAIFLHHLVTKFRWTITHGGDTVRKPGLLFPNGLHVQISAIKAN

>Asclepias_curassavica_AC04g010230.1
KPSSNTYIKMVFAIALATILVILISRWVYKWRNPSCN
GVLPPGSMGLPIIGESIAYFTPYFKDDVPLFIRKRVAKYGPLFRTSIVGQPVVVSTDPEVNYYVFQQEGNIF
QCWYFESVNRIIGQQSMAVQQGVVHKYLKNLILSLVGPENLKEKLILEMDQNTRQYLQSWANMGNLDAKDA
TAEMVFTLAAKKILNYDDKKASKELRDCYKAFLDGFISFPLYIPGTAFYACIQGRR
KALKVIKNIFNERRAIAGSNSMEKKKNDFVDAVLEQVDSKDSFLNEEIALDLVFLLLFASHET
TSTAMTLAMKYLSLHPAVLAELLREHETILSNREGTETASSPITWKEYKSMTFTHMVINETVRLANIAPGIF
RKVMKEVEIKGYTIPEGWTLMVCPSSVHMNGDKYEDPLEFNPWRWEGQELHSASKNFMAFGGGM
RLCVGADFAKLQMAIFLHYLVTKYRWVINGGGNTVRKPGLLFPNGLHVHVTEKPTAA
IA
>Asclepias_curassavica_AC04g010240.1
KPSSNTYIKMVFAIALATILVILISRWVYKWRNPSSN
GVLPPGSMGLPIIGESIAYFTPYFKDDVPLFIRKRVAKYGPLFRTSIVGQPVVVSTDPEVNYYVFQQEGNIF
QCWYFESVNRIIGQQSMAVQQGVVHKYLKNLILSLVGPENLKEKLILEMDQNTRQYLQSWANMGNLDAKDA
TAEMVFTLAAKKILNYDDKKASKELRDCYKAFLDGFISFPLYIPGTAFYACIQGRR
KALKVIKNIFNERRAIAGSNSMEKKKNDFVDAVLEQVDSKDSFLNEEIALDLVFLLLFASHET
TSTAMTLAMKYLSLHPAVLAELLREHETILSNREGTETASSPITWKEYKSMTFTHMVINETVRLANIAPGIF
RKVMKEVEIKGYTIPEGWTLMVCPSSVHMNGDKYEDPLEFNPWRWEGQELHSASKNFMAFGGGM
RLCVGADFAKLQMAIFLHYLVTKYRWVINGGGNTVRKPGLLFPNGLHVHVTEKPTAA
IA
>Asclepias_syriaca_AS04g027730.1.1
MVFAIALATILVILISRWVYKWRNPSCN
GVLPPGSMGLPIIGESIAYFTPYFKDDVPLFIRKRVAKYGPLFRTSIVGQPVVVSTDPEVNYYVFQQEGNIF
QCWYFESVNRIIGQQSMAVQQGVVHKYLKNLILSLVGPENLKEKLILEMDQNTRQYLQSWANMGNLDAKDA
TAEMVFTLAAKKILNYDDKKASKELRDCYKAFLDGFISFPLYIPGTAFYACIQGRR
KALKVIKNIFNERRANANSNSMEKKKKEKNDFVDAVLEQVDSKDSFLSEEIALDLVFLLLFASHET
TSTAMTLAMKYLSLHPAVLAELLREHETILSNREGTETAASPITWKEYKSMTFTHMVINETVRLANIAPGIF
RKVMKEVEIKGYTIPEGWTLMVCPSSVHLNADKYEDPLEFNPWRWEGQELHSASKNFMAFGGGM
RLCVGADFAKLQMAIFLHYLVTKYRWVINEGGNTVRKPGLLFPNGLHVHVTDKPTAA

>Asclepias_syriaca_AS04g027600.1.1
MVFAIALATILVILISRWVYKWRNPSCN
GVLPPGSMGLPIIGESIAYFTPYFKDDVPLFIRKRVAKYGPLFRTSIVGQPVVVSTDPEVNYYVFQQEGNIF
QCWYFESVNRIIGQQSMAVQQGVVHKYLKNLILSLVGPENLKEKLILEMDQNTRQYLQSWANMGNLDAKDA
TAEMVFTLAAKKILNYDDKKASKELRDCYKAFLDGFISFPLYIPGTAFYACIQGRR
KALKVIKNIFNERRANANSMEKKKKEKNDFVDAVLEQVDSKDSFLSEEIALDLVFLLLFASHET
TSTAMTLAMKYLSLHPAVLAELLREHETILSNREGTETAASPITWKEYKSMTFTHMVINETVRLANIAPGIF
RKVMKEVEIKEGWTLMVCPSSVHMNADKYEDPLEFNPWRWEGQELHSASKNFMAFGGGM
RLCVGADFAKLQMAIFLHYLVTKYRWVINEGGNTVRKPGLLFPNGLHVHVTDKPTAA

>Asclepias_syriaca_AS04g027640.1.1
MVFAIALATILVILISRWVYKWRNPSCN
GVLPPGSMGLPIIGESIAYFTPYFKDDVPLFIRKRVAKYGPLFRTSIVGQPVVVSTDPEVNYYVFQQEGNIF
QCWYFESVNRIIGQQSMAVQQGVVHKYLKNLILSLVGPENLKEKLILEMDQNTRQYLQSWANMGNLDAKDA
TAEMVFTLAAKKILNYDDKKASKELRDCYKAFLDGFISFPLYIPGTAFYACIQGRR
KALKVIKNIFNERRANANSMEKKKKEKNDFVDAVLEQVDSKDSFLSEEIALDLVFLLLFASHET
TSTAMTLAMKYLSLHPAVLAELLREHETILSNREGTETAASPITWKEYKSMTFTHMVINETVRLANIAPGIF
RKVMKEVEIKGYTIPEGWTLMVCPSSVHMNADKYEDPLEFNPWRWEGQELHSASKNFMAFGGGM
RLCVGADFAKLQMAIFLHYLVTKYRWVINEGGNTVRKPGLLFPNGLHVHVTDKPTAA

>Calotropis_procera_CpCYP87A103
MMFAAIFLTTFLFIIVSRWIYRWRNPSCN
GILPPGSMGLPIIGESLAYFTPYFKDDIPLFVRERVQKYGPLFRTSLVGQSVIVSTDPEVNYYIFQQEGNLF
QCWYSESVLKVLGEQSMAVQAGAFHKYLKNLCLSLVGPENLKETLMYEMDQNTIEHLQSWGTIGNLDAKDA
TAELVFKLAARKIINYDEKKSGKKLRDCYKAFMDGFISFPLYIPGTAFYACIQGRK
KALKVIKEVFNQRRGIGATEEKQKVFVDYILEEVDNKESFITEGIALDLVFLLLFASHET
TSTAMTMAMKFITESPAVLAELVREHEAILKNRENPESGITWKEYKGMTFTHMVINETVRIANIAPGIF
RKVMKEVEIKGYTIPAGWTVMVCPSTVHMNPDKYENPLSFDPWRWEGQELHSASKNFMAFGGGM
RLCVGADFAKLQMAIFLHHLVTKFRWTITHGGDTVRKPGLLFPNGLHVQISAIKAN

>Erysimum_cheiranthoides_EcCYP87A126
MSWALCIWVSLVVTGITTLVYKWRNPKCS
GKLPPGSMGLPLLGETIQFFKPNLTSDIQPFIKERTKKYGPIFKTSLVGKSIIVTTDPDFSYFVFQQEGQSF
QSWYPDTFVEIFGKQNLGALHGIIYKYLKHMVLSLFGFESLKNMLPEIEQTACKKLDLWSTQKSIELKES
TANLIFDLTAKKLISHDEEKSSENLRDNYVAFIDGLISFPINLPGTAFYKCLKGRE
RVMSSLRNMLKERRKNPRKVASDFFDYVIEELKKEGTMLTESIALDLMFVLLFASFET
TSLAITVAIKMLSDHPSVLKRLTEEHEAILRNRKDPNSGLTWEEYKSMTYTFQFMNETARLANIAPLIC
RKALKDIQYKNYTIPANWPVMVVPPAIHLDPNNYEDPLVFNPSRWEGSEFTNASKKFMAFGGGM
RFCIGTDFSKLQTAVFLHSLLTKYSWEHISGGNMLRSPGLQFPNGYHVKINKKEI

>Calotropis_gigantea_cal_g005561.t1
MEVPVALCIAALIIISITHWIYRWKNPKCK
GKLPPGSMGWPLLGETLPFFAPTSTFDVHPFVKERMQRYGPIFRTSLVGRPVIVSTDSDLNYFIFQQEGQLF
QSWYPDTFTEIFGRQNVGSLHGFMYKYLKNMMLNLFGPEALKKMIPEVEQVAKRKLREWSSQTTTEMKEA
TASMIFDLTAKKLISYDSEKSSDNLRESFVAFMQGLISFPLDIPGTAYHQCMQGRK
KAMKMLTNMLNERRANPKKHSTDFFDFVLEELGRKNTILTEAIALDLMFVLLFASFET
TSLALTLATKLLVDHPLALKALTEEHEAIIKKRENPDSALTWSEYKSMTFTFQFINETVRMANIVPGIF
RKALKDINFKGYTIPAGWAVMVCPPAVHMNPGKYQNPLEFNPWRWEGMELNGATRNFMAFGGGM
RFCVGTDFTKVQMAVFLHCLVTKYKQGILMARPVLRADILQAARI

>Nicotiana_benthamiana_NbCYP87A122
MISVGMCIGAFLVLIIIHWVYNWRNPRCN
GKLPPGSMGWPLLGETIPFFAPNTSSDIAPFVKDRMQRYGPIFRTSVVGRPVIASTDPDLNYFIFQQEGQLF
QSWYPDTFTEIFGKQNVGSLHGFMYKYLKNMVLNLFGPESLKKMMPEVEEAAKNKLKRWSGQTSVEMKEA
TANMIFDLTAKKLISYDSENSSENLRESFVAFIQGLISFPIDIPGTVYHKCLQGRK
KAMKMLKTLLEERRAKPRKEQSDFFDYVLEELQRKDTILTEAIALDLMFVLLFASFET
TSLAITLATKFLHDHPLALKELTEEHEAIIRRRENPASGLTWKEYKSMKFTFQVINETVRLANIVPAIF
RKALRDVNFKGYTIPAGWAIMVCPPAVHLNPAKYQDPLEFNPWRWEGVEMNGASRNFMAFGGGM
RFCVGTDFTKVQMAVFLHSLVTKYRWETIQGGDTLRTPGLQFPNGYHIRLSEKDEKIQ

>Calotropis_gigantea_cal_g001177.t1
MVLAIALATILVILISRWVYKWRNPSCN
GVLPPGSMGLPIIGESIAYFTPYFKDDVPLFIRKRVAKYGPLFRTSIVGQPVVVSTDPEVNYYVFQQEGNIF
QCWYFESVNRIIGEQSMAVQQGVVHKFLKNLILTLVGPENLKEKLILEMDQNTRQYLHSWANIGNIDAKDA
TAEMVFTLAAKKILNYDDKKASKELRDCYKAFLDGFISFPLYIPGTAFYACIQGRR
KALKVIKNIFNERRVSASTSMEKKKNDFVDTVLEQVDSKDSFLNEEIALDLVFLLLFASHET
TSTAMTLAMKYLSQHPAVLAELLVINETVRLANIAPGIF
RKVMKEVEIKGWTLMVCPSSVHMNADKYEDPLAFNPWRWEGQELHSASKNFMAFGGGM
RLCVGADFAKLQMAIFLHYLVTKYRWEITEGGNTIRKPGLLFPNGLHVHVINKPNAA
